# Supplementary material for: Effects of load-lightening and delayed extrapair benefits on the fitness consequences of helping behavior
Source: Behav Ecol. 2016 Feb 17;27(4):1078–86. doi: 10.1093/beheco/arw018 (PMC6191074; doi:10.1093/beheco/arw018)
Supplement: Supplementary Data [file arw018_supplementary_data.zip]

Archive with 2 entries (2 files):
- Supplementary_Material_Stern_and_Dickinson.nb
- Supplementary_Material_Stern_and_Dickinson_PDF.pdf
