# Supplementary material for: Effects of load-lightening and delayed extrapair benefits on the fitness consequences of helping behavior
Source: Behav Ecol. 2016 Feb 17;27(4):1078–86. doi: 10.1093/beheco/arw018 (PMC6191074; doi:10.1093/beheco/arw018)
Supplement: Supplementary Data [file arw018_supplementary_data.zip › Supplementary_Material_Stern_and_Dickinson.nb]

(* Content-type: application/vnd.wolfram.mathematica *)

(*** Wolfram Notebook File ***)
(* http://www.wolfram.com/nb *)

(* CreatedBy='Mathematica 10.0' *)

(*CacheID: 234*)
(* Internal cache information:
NotebookFileLineBreakTest
NotebookFileLineBreakTest
NotebookDataPosition[       158,          7]
NotebookDataLength[   1172208,      23236]
NotebookOptionsPosition[   1149921,      22530]
NotebookOutlinePosition[   1150449,      22551]
CellTagsIndexPosition[   1150406,      22548]
WindowFrame->Normal*)

(* Beginning of Notebook Content *)
Notebook[{
Cell[TextData[{
 StyleBox["Effects of load-lightening and delayed extra-pair benefits on the \
fitness consequences of helping behavior", "Section"],
 "\n\nCaitlin A. Stern and Janis L. Dickinson\n\nSupplementary material: \
specification and analysis of models, generation of main text figures 1 and \
2, and supplementary figures S1 and S2"
}], "Subsection",
 CellChangeTimes->{{3.6548827869130096`*^9, 3.6548828533778114`*^9}, {
  3.6549716967528725`*^9, 3.6549717264375706`*^9}, {3.661790961083605*^9, 
  3.661791019429942*^9}, {3.661792144474291*^9, 3.661792146573411*^9}}],

Cell[CellGroupData[{

Cell["Age-biased paternity", "Section",
 CellChangeTimes->{{3.6403536920964866`*^9, 3.6403537047822123`*^9}}],

Cell[TextData[{
 "A = age of focal male in a given breeding season (A >= 1)\ng = age effect \
(0 < g <= 1)\ns = pairing advantage (0 <= s <= 1)\n",
 Cell[BoxData[
  SubscriptBox["p", "e"]],
  CellChangeTimes->{3.640353798405567*^9}],
 " = focal male\[CloseCurlyQuote]s probability of siring extra-pair offspring \
= 1 - g/A\n",
 Cell[BoxData[
  SubscriptBox["p", "w"]],
  CellChangeTimes->{3.640353798405567*^9, 3.6403543514231977`*^9}],
 " = focal male\[CloseCurlyQuote]s probability of siring within-pair \
offspring = 1- (s*g)/A\nd = age difference between father and son\n",
 Cell[BoxData[
  SubscriptBox["p", "ef"]],
  CellChangeTimes->{3.640353798405567*^9, 3.6403543514231977`*^9, 
   3.640355092399579*^9}],
 " = father\[CloseCurlyQuote]s probability of siring extra-pair young = 1 - \
g/(A+d)\n",
 Cell[BoxData[
  SubscriptBox["p", "wf"]],
  CellChangeTimes->{3.640353798405567*^9, 3.6403543514231977`*^9, 
   3.640355092399579*^9, 3.6403551259044957`*^9}],
 " = father\[CloseCurlyQuote]s probability of siring within-pair young = 1 - \
(s*g)/(A+d)\n",
 Cell[BoxData[
  SubscriptBox["p", "wd"]],
  CellChangeTimes->{3.640353798405567*^9, 3.6403543514231977`*^9, 
   3.640355092399579*^9, 3.6403551259044957`*^9}],
 " = father\[CloseCurlyQuote]s probability of siring within-pair young the \
year the focal male was born = 1 - (s*g)/(d)\n",
 Cell[BoxData[
  SubscriptBox["r", "o"]],
  CellChangeTimes->{3.640353798405567*^9, 3.6403543514231977`*^9, 
   3.640355092399579*^9, 3.6403551259044957`*^9, 3.640355248483507*^9}],
 " = focal male\[CloseCurlyQuote]s relatedness to his own genetic offspring\n",
 Cell[BoxData[
  SubscriptBox["o", "b"]],
  CellChangeTimes->{
   3.640353798405567*^9, 3.6403543514231977`*^9, 3.640355092399579*^9, 
    3.6403551259044957`*^9, {3.640355248483507*^9, 3.6403552698767304`*^9}}],
 " = number of offspring in a brood without a helper\n",
 Cell[BoxData[
  SubscriptBox["o", "e"]],
  CellChangeTimes->{
   3.640353798405567*^9, 3.6403543514231977`*^9, 3.640355092399579*^9, 
    3.6403551259044957`*^9, {3.640355248483507*^9, 3.640355293877103*^9}}],
 " = number of offspring a male sires if he sires extra-pair offspring\n",
 Cell[BoxData[
  SubscriptBox["r", "f"]],
  CellChangeTimes->{
   3.640353798405567*^9, 3.6403543514231977`*^9, 3.640355092399579*^9, 
    3.6403551259044957`*^9, {3.640355248483507*^9, 3.640355293877103*^9}, 
    3.6403560547626233`*^9}],
 " = relatedness of focal male to father\[CloseCurlyQuote]s extra-pair \
offspring; 0.25*",
 Cell[BoxData[
  SubscriptBox["p", "wd"]],
  CellChangeTimes->{3.640353798405567*^9, 3.6403543514231977`*^9, 
   3.640355092399579*^9, 3.6403551259044957`*^9}],
 "\n",
 Cell[BoxData[
  SubscriptBox["r", "m"]],
  CellChangeTimes->{
   3.640353798405567*^9, 3.6403543514231977`*^9, 3.640355092399579*^9, 
    3.6403551259044957`*^9, {3.640355248483507*^9, 3.640355293877103*^9}, {
    3.6403560547626233`*^9, 3.6403560621100435`*^9}}],
 " = relatedness of focal male to mother\[CloseCurlyQuote]s extra-pair \
offspring; ",
 Cell[BoxData[
  SubscriptBox["r", "o"]],
  CellChangeTimes->{3.640353798405567*^9, 3.6403543514231977`*^9, 
   3.640355092399579*^9, 3.6403551259044957`*^9, 3.640355248483507*^9}],
 "/2"
}], "Subsection",
 CellChangeTimes->{{3.6403537140207405`*^9, 3.6403537701699524`*^9}, {
  3.640353801830763*^9, 3.640353862584238*^9}, {3.640354364864967*^9, 
  3.6403543975128345`*^9}, {3.6403544346419578`*^9, 3.640354453177018*^9}, {
  3.640355067342146*^9, 3.64035514608465*^9}, {3.6403552412930956`*^9, 
  3.640355309869018*^9}, {3.640356057778796*^9, 3.640356065421233*^9}, {
  3.6403568595686555`*^9, 3.640356940160265*^9}}],

Cell[CellGroupData[{

Cell["Focal male\[CloseCurlyQuote]s inclusive fitness from breeding at age \
A:", "Subsection",
 CellChangeTimes->{{3.6539175695408382`*^9, 3.6539175814985223`*^9}}],

Cell[CellGroupData[{

Cell[BoxData[
 RowBox[{
  SubscriptBox["IF", "bA"], "=", 
  RowBox[{"FullSimplify", "[", 
   RowBox[{
    RowBox[{
     SubscriptBox["r", "o"], "*", 
     RowBox[{"(", 
      RowBox[{
       RowBox[{
        SubscriptBox["p", "w"], "*", 
        SubscriptBox["o", "b"]}], "+", 
       RowBox[{
        SubscriptBox["p", "e"], "*", 
        SubscriptBox["o", "e"]}]}], ")"}]}], "+", 
    RowBox[{
     SubscriptBox["r", "f"], "*", 
     SubscriptBox["p", "ef"], "*", 
     SubscriptBox["o", "e"]}], "+", 
    RowBox[{
     SubscriptBox["r", "m"], "*", 
     RowBox[{"(", 
      RowBox[{"1", "-", 
       SubscriptBox["p", "wf"]}], ")"}], "*", 
     SubscriptBox["o", "b"]}], "+", 
    RowBox[{
     SubscriptBox["r", "s"], "*", 
     SubscriptBox["p", "wf"], "*", 
     SubscriptBox["o", "b"]}]}], "]"}]}]], "Input",
 CellChangeTimes->{{3.6539175884679213`*^9, 3.6539177102268853`*^9}}],

Cell[BoxData[
 RowBox[{
  FractionBox["1", 
   RowBox[{"A", " ", 
    RowBox[{"(", 
     RowBox[{"A", "+", "d"}], ")"}]}]], 
  RowBox[{"(", 
   RowBox[{
    RowBox[{
     SubscriptBox["o", "e"], " ", 
     RowBox[{"(", 
      RowBox[{
       RowBox[{"A", " ", 
        RowBox[{"(", 
         RowBox[{"A", "+", "d", "-", "g"}], ")"}], " ", 
        SubscriptBox["r", "f"]}], "+", 
       RowBox[{
        RowBox[{"(", 
         RowBox[{"A", "+", "d"}], ")"}], " ", 
        RowBox[{"(", 
         RowBox[{"A", "-", "g"}], ")"}], " ", 
        SubscriptBox["r", "o"]}]}], ")"}]}], "+", 
    RowBox[{
     SubscriptBox["o", "b"], " ", 
     RowBox[{"(", 
      RowBox[{
       RowBox[{"A", " ", "g", " ", "s", " ", 
        SubscriptBox["r", "m"]}], "+", 
       RowBox[{
        RowBox[{"(", 
         RowBox[{"A", "+", "d"}], ")"}], " ", 
        RowBox[{"(", 
         RowBox[{"A", "-", 
          RowBox[{"g", " ", "s"}]}], ")"}], " ", 
        SubscriptBox["r", "o"]}], "+", 
       RowBox[{"A", " ", 
        RowBox[{"(", 
         RowBox[{"A", "+", "d", "-", 
          RowBox[{"g", " ", "s"}]}], ")"}], " ", 
        SubscriptBox["r", "s"]}]}], ")"}]}]}], ")"}]}]], "Output",
 CellChangeTimes->{
  3.653917774352553*^9, 3.653917989454856*^9, {3.653925920169467*^9, 
   3.65392593770047*^9}, 3.653928230211594*^9, 3.654264403527545*^9, 
   3.6545196508678665`*^9, 3.654886560868868*^9}]
}, Open  ]]
}, Open  ]],

Cell[CellGroupData[{

Cell["Focal male\[CloseCurlyQuote]s inclusive fitness from helping at age \
A:", "Subsection",
 CellChangeTimes->{{3.6539175695408382`*^9, 3.6539175814985223`*^9}, {
  3.6539177292619743`*^9, 3.6539177324531565`*^9}, {3.653917991587978*^9, 
  3.653917993064062*^9}}],

Cell[CellGroupData[{

Cell[BoxData[
 RowBox[{
  SubscriptBox["IF", "hA"], "=", 
  RowBox[{"FullSimplify", "[", 
   RowBox[{
    RowBox[{
     SubscriptBox["r", "f"], "*", 
     SubscriptBox["p", "ef"], "*", 
     SubscriptBox["o", "e"]}], "+", 
    RowBox[{
     SubscriptBox["r", "m"], "*", 
     RowBox[{"(", 
      RowBox[{"1", "-", 
       SubscriptBox["p", "wf"]}], ")"}], "*", 
     SubscriptBox["o", "h"]}], "+", 
    RowBox[{
     SubscriptBox["r", "s"], "*", 
     SubscriptBox["p", "wf"], "*", 
     SubscriptBox["o", "h"]}]}], "]"}]}]], "Input",
 CellChangeTimes->{{3.6539175884679213`*^9, 3.6539177102268853`*^9}, {
  3.6539177456349106`*^9, 3.653917765099024*^9}}],

Cell[BoxData[
 RowBox[{
  FractionBox["1", 
   RowBox[{"A", "+", "d"}]], 
  RowBox[{"(", 
   RowBox[{
    RowBox[{
     RowBox[{"(", 
      RowBox[{"A", "+", "d", "-", "g"}], ")"}], " ", 
     SubscriptBox["o", "e"], " ", 
     SubscriptBox["r", "f"]}], "+", 
    RowBox[{
     SubscriptBox["o", "h"], " ", 
     RowBox[{"(", 
      RowBox[{
       RowBox[{"g", " ", "s", " ", 
        SubscriptBox["r", "m"]}], "+", 
       RowBox[{
        RowBox[{"(", 
         RowBox[{"A", "+", "d", "-", 
          RowBox[{"g", " ", "s"}]}], ")"}], " ", 
        SubscriptBox["r", "s"]}]}], ")"}]}]}], ")"}]}]], "Output",
 CellChangeTimes->{
  3.6539177774577303`*^9, 3.653917994712157*^9, {3.653925923749672*^9, 
   3.6539259398685937`*^9}, 3.6539282303156*^9, 3.6542644036355515`*^9, 
   3.654519650980873*^9, 3.654886560968873*^9}]
}, Open  ]]
}, Open  ]],

Cell[CellGroupData[{

Cell["Indirect fitness benefit of helping behavior:", "Subsection",
 CellChangeTimes->{{3.6539178347000046`*^9, 3.653917843988536*^9}}],

Cell[CellGroupData[{

Cell[BoxData[
 RowBox[{"FullSimplify", "[", 
  RowBox[{
   RowBox[{"(", 
    RowBox[{
     RowBox[{
      SubscriptBox["r", "f"], "*", 
      SubscriptBox["p", "ef"], "*", 
      SubscriptBox["o", "e"]}], "+", 
     RowBox[{
      SubscriptBox["r", "m"], "*", 
      RowBox[{"(", 
       RowBox[{"1", "-", 
        SubscriptBox["p", "wf"]}], ")"}], "*", 
      SubscriptBox["o", "h"]}], "+", 
     RowBox[{
      SubscriptBox["r", "s"], "*", 
      SubscriptBox["p", "wf"], "*", 
      SubscriptBox["o", "h"]}]}], ")"}], "-", 
   RowBox[{"(", 
    RowBox[{
     RowBox[{
      SubscriptBox["r", "f"], "*", 
      SubscriptBox["p", "ef"], "*", 
      SubscriptBox["o", "e"]}], "+", 
     RowBox[{
      SubscriptBox["r", "m"], "*", 
      RowBox[{"(", 
       RowBox[{"1", "-", 
        SubscriptBox["p", "wf"]}], ")"}], "*", 
      SubscriptBox["o", "b"]}], "+", 
     RowBox[{
      SubscriptBox["r", "s"], "*", 
      SubscriptBox["p", "wf"], "*", 
      SubscriptBox["o", "b"]}]}], ")"}]}], "]"}]], "Input",
 CellChangeTimes->{{3.6539178475467396`*^9, 3.6539179144565663`*^9}, {
  3.6539180142492743`*^9, 3.653918018790534*^9}, {3.653918056815709*^9, 
  3.6539180635660954`*^9}, {3.653918186861147*^9, 3.6539182165368443`*^9}, {
  3.6539186568490286`*^9, 3.653918682006468*^9}}],

Cell[BoxData[
 RowBox[{"-", 
  FractionBox[
   RowBox[{
    RowBox[{"(", 
     RowBox[{
      SubscriptBox["o", "b"], "-", 
      SubscriptBox["o", "h"]}], ")"}], " ", 
    RowBox[{"(", 
     RowBox[{
      RowBox[{"g", " ", "s", " ", 
       SubscriptBox["r", "m"]}], "+", 
      RowBox[{
       RowBox[{"(", 
        RowBox[{"A", "+", "d", "-", 
         RowBox[{"g", " ", "s"}]}], ")"}], " ", 
       SubscriptBox["r", "s"]}]}], ")"}]}], 
   RowBox[{"A", "+", "d"}]]}]], "Output",
 CellChangeTimes->{
  3.6539178837668114`*^9, 3.6539179154746246`*^9, {3.6539179989033966`*^9, 
   3.6539180196725845`*^9}, 3.653918064410143*^9, 3.653918218492956*^9, 
   3.653918688355831*^9, 3.6539259425787487`*^9, 3.653928230367603*^9, 
   3.654264403660553*^9, 3.654519651004874*^9, 3.654886561018876*^9}]
}, Open  ]]
}, Open  ]],

Cell[CellGroupData[{

Cell[TextData[{
 "Write this using (",
 Cell[BoxData[
  RowBox[{
   SubscriptBox["o", "h"], "-", 
   SubscriptBox["o", "b"]}]],
  CellChangeTimes->{{3.6539182360959635`*^9, 3.6539182631795125`*^9}, {
   3.6539187815951643`*^9, 3.6539187894326124`*^9}, {3.653919403252721*^9, 
   3.653919426370043*^9}, {3.653919521206467*^9, 3.6539195214184794`*^9}}],
 ") as the first term to remind the reader that this is the benefit of \
helping behavior. Check that the expressions for the indirect fitness benefit \
of helping are equivalent:"
}], "Subsection",
 CellChangeTimes->{{3.65391953786942*^9, 3.6539195643669357`*^9}, {
  3.6539198348494067`*^9, 3.6539198585177603`*^9}}],

Cell[CellGroupData[{

Cell[BoxData[
 RowBox[{"Reduce", "[", 
  RowBox[{
   RowBox[{
    RowBox[{"(", 
     RowBox[{
      SubscriptBox["o", "b"], "-", 
      SubscriptBox["o", "h"]}], ")"}], " ", 
    RowBox[{"(", 
     RowBox[{
      RowBox[{
       RowBox[{"(", 
        RowBox[{
         RowBox[{"-", "1"}], "+", 
         SubscriptBox["p", "wf"]}], ")"}], " ", 
       SubscriptBox["r", "m"]}], "-", 
      RowBox[{
       SubscriptBox["p", "wf"], " ", 
       SubscriptBox["r", "s"]}]}], ")"}]}], "\[Equal]", 
   RowBox[{
    RowBox[{"(", 
     RowBox[{
      SubscriptBox["o", "h"], "-", 
      SubscriptBox["o", "b"]}], ")"}], "*", 
    RowBox[{"(", 
     RowBox[{
      RowBox[{
       RowBox[{"(", 
        RowBox[{"1", "-", 
         SubscriptBox["p", "wf"]}], ")"}], " ", 
       SubscriptBox["r", "m"]}], "+", 
      RowBox[{
       SubscriptBox["p", "wf"], " ", 
       SubscriptBox["r", "s"]}]}], ")"}]}]}], "]"}]], "Input",
 CellChangeTimes->{{3.6539182360959635`*^9, 3.6539182631795125`*^9}, {
  3.6539187815951643`*^9, 3.6539187894326124`*^9}, {3.653919403252721*^9, 
  3.653919426370043*^9}, {3.653919521206467*^9, 3.6539195214184794`*^9}}],

Cell[BoxData["True"], "Output",
 CellChangeTimes->{
  3.6539187966390247`*^9, {3.653919406118885*^9, 3.6539194285801697`*^9}, 
   3.6539195241456356`*^9, 3.6539259449878864`*^9, 3.6539282303786035`*^9, 
   3.6542644037445574`*^9, 3.654519651011875*^9, 3.6548865610268764`*^9}]
}, Open  ]]
}, Open  ]],

Cell[CellGroupData[{

Cell["\<\
Focal male\[CloseCurlyQuote]s fitness gain from breeding at age A is equal to \
his direct fitness:\
\>", "Subsection",
 CellChangeTimes->{{3.6411445258308897`*^9, 3.641144539745685*^9}, {
  3.653919723138017*^9, 3.653919729732394*^9}}],

Cell[CellGroupData[{

Cell[BoxData[
 RowBox[{
  SubscriptBox["w", "bA"], "=", 
  RowBox[{"FullSimplify", "[", 
   RowBox[{
    SubscriptBox["r", "o"], "*", 
    RowBox[{"(", 
     RowBox[{
      RowBox[{
       SubscriptBox["p", "w"], "*", 
       SubscriptBox["o", "b"]}], "+", 
      RowBox[{
       SubscriptBox["p", "e"], "*", 
       SubscriptBox["o", "e"]}]}], ")"}]}], "]"}]}]], "Input",
 CellChangeTimes->{{3.641138153225439*^9, 3.6411382255505753`*^9}, {
  3.6539197318795176`*^9, 3.6539197337576246`*^9}}],

Cell[BoxData[
 FractionBox[
  RowBox[{
   RowBox[{"(", 
    RowBox[{
     RowBox[{
      RowBox[{"(", 
       RowBox[{"A", "-", 
        RowBox[{"g", " ", "s"}]}], ")"}], " ", 
      SubscriptBox["o", "b"]}], "+", 
     RowBox[{
      RowBox[{"(", 
       RowBox[{"A", "-", "g"}], ")"}], " ", 
      SubscriptBox["o", "e"]}]}], ")"}], " ", 
   SubscriptBox["r", "o"]}], "A"]], "Output",
 CellChangeTimes->{3.6411383096063833`*^9, 3.6453603815908475`*^9, 
  3.653162795241293*^9, 3.6532234050741587`*^9, 3.6533141451984944`*^9, 
  3.653406270990484*^9, 3.6534157380946856`*^9, 3.653754637178825*^9, 
  3.65391715136392*^9, 3.653919757611989*^9, 3.653925947005002*^9, 
  3.653928230409605*^9, 3.6542644037705593`*^9, 3.6545196510258756`*^9, 
  3.654886561070879*^9}]
}, Open  ]]
}, Open  ]],

Cell[CellGroupData[{

Cell["\<\
Focal male\[CloseCurlyQuote]s fitness gain from helping at age A is equal to \
the indirect fitness benefit of helping:\
\>", "Subsection",
 CellChangeTimes->{{3.6411445479501543`*^9, 3.641144554264516*^9}, {
  3.6539197690186415`*^9, 3.6539197772621126`*^9}}],

Cell[CellGroupData[{

Cell[BoxData[
 RowBox[{
  SubscriptBox["w", "hA"], "=", 
  RowBox[{"FullSimplify", "[", 
   RowBox[{
    RowBox[{"(", 
     RowBox[{
      SubscriptBox["o", "h"], "-", 
      SubscriptBox["o", "b"]}], ")"}], "*", 
    RowBox[{"(", 
     RowBox[{
      RowBox[{
       RowBox[{"(", 
        RowBox[{"1", "-", 
         SubscriptBox["p", "wf"]}], ")"}], " ", 
       SubscriptBox["r", "m"]}], "+", 
      RowBox[{
       SubscriptBox["p", "wf"], " ", 
       SubscriptBox["r", "s"]}]}], ")"}]}], "]"}]}]], "Input",
 CellChangeTimes->{
  3.641138160114833*^9, {3.6411382408004475`*^9, 3.641138297632698*^9}, {
   3.653919765995468*^9, 3.6539197883357463`*^9}}],

Cell[BoxData[
 RowBox[{"-", 
  FractionBox[
   RowBox[{
    RowBox[{"(", 
     RowBox[{
      SubscriptBox["o", "b"], "-", 
      SubscriptBox["o", "h"]}], ")"}], " ", 
    RowBox[{"(", 
     RowBox[{
      RowBox[{"g", " ", "s", " ", 
       SubscriptBox["r", "m"]}], "+", 
      RowBox[{
       RowBox[{"(", 
        RowBox[{"A", "+", "d", "-", 
         RowBox[{"g", " ", "s"}]}], ")"}], " ", 
       SubscriptBox["r", "s"]}]}], ")"}]}], 
   RowBox[{"A", "+", "d"}]]}]], "Output",
 CellChangeTimes->{3.6411383133205957`*^9, 3.6453603839759836`*^9, 
  3.6531627970443964`*^9, 3.65322340545218*^9, 3.6533141454985113`*^9, 
  3.6534062712695003`*^9, 3.6534157410738564`*^9, 3.6537546375548463`*^9, 
  3.6539171516589365`*^9, 3.653919790137849*^9, 3.653925948980115*^9, 
  3.653928230459608*^9, 3.6542644037955604`*^9, 3.654519651050877*^9, 
  3.654886561116882*^9}]
}, Open  ]]
}, Open  ]],

Cell[CellGroupData[{

Cell["Employ simplifying assumptions:", "Subsection",
 CellChangeTimes->{{3.653919892474703*^9, 3.653919896890955*^9}}],

Cell[CellGroupData[{

Cell[BoxData[{
 RowBox[{"whA", "=", 
  RowBox[{"FullSimplify", "[", 
   RowBox[{
    RowBox[{
     RowBox[{
      SubscriptBox["w", "hA"], "/.", 
      RowBox[{
       SubscriptBox["r", "s"], "\[Rule]", 
       RowBox[{
        SubscriptBox["r", "m"], "+", 
        SubscriptBox["r", "f"]}]}]}], "/.", 
     RowBox[{
      SubscriptBox["r", "f"], "\[Rule]", " ", 
      RowBox[{"0.25", "*", 
       SubscriptBox["p", "wd"]}]}]}], "/.", 
    RowBox[{
     SubscriptBox["r", "m"], "\[Rule]", 
     RowBox[{"(", " ", 
      RowBox[{
       SubscriptBox["r", "o"], "/", "2"}], ")"}]}]}], 
   "]"}]}], "\[IndentingNewLine]", 
 RowBox[{"wbA", "=", 
  RowBox[{"FullSimplify", "[", 
   RowBox[{
    RowBox[{
     RowBox[{
      SubscriptBox["w", "bA"], "/.", 
      RowBox[{
       SubscriptBox["r", "s"], "\[Rule]", 
       RowBox[{
        SubscriptBox["r", "m"], "+", 
        SubscriptBox["r", "f"]}]}]}], "/.", 
     RowBox[{
      SubscriptBox["r", "f"], "\[Rule]", " ", 
      RowBox[{"0.25", "*", 
       SubscriptBox["p", "wd"]}]}]}], "/.", 
    RowBox[{
     SubscriptBox["r", "m"], "\[Rule]", " ", 
     RowBox[{"(", 
      RowBox[{
       SubscriptBox["r", "o"], "/", "2"}], ")"}]}]}], "]"}]}]}], "Input",
 CellChangeTimes->{{3.653919933817067*^9, 3.653919993802498*^9}, {
  3.653920188971661*^9, 3.6539202102718797`*^9}, {3.6539202704483213`*^9, 
  3.653920301231082*^9}}],

Cell[BoxData[
 RowBox[{"-", 
  RowBox[{
   FractionBox["1", 
    RowBox[{"A", "+", "d"}]], 
   RowBox[{
    RowBox[{"(", 
     RowBox[{
      SubscriptBox["o", "b"], "-", 
      SubscriptBox["o", "h"]}], ")"}], " ", 
    RowBox[{"(", 
     RowBox[{
      RowBox[{
       FractionBox["1", "2"], " ", "g", " ", "s", " ", 
       SubscriptBox["r", "o"]}], "+", 
      RowBox[{
       FractionBox["1", "d"], 
       RowBox[{"0.5`", " ", 
        RowBox[{"(", 
         RowBox[{"A", "+", "d", "-", 
          RowBox[{"1.`", " ", "g", " ", "s"}]}], ")"}], " ", 
        RowBox[{"(", 
         RowBox[{
          RowBox[{"0.5`", " ", "d"}], "-", 
          RowBox[{"0.5`", " ", "g", " ", "s"}], "+", 
          RowBox[{"d", " ", 
           SubscriptBox["r", "o"]}]}], ")"}]}]}]}], ")"}]}]}]}]], "Output",
 CellChangeTimes->{
  3.653919996509653*^9, 3.653920212078983*^9, {3.653920287648305*^9, 
   3.653920302260141*^9}, 3.6539259514762573`*^9, 3.6539282306196175`*^9, 
   3.654264403819562*^9, 3.654519651069878*^9, 3.6548865612998924`*^9}],

Cell[BoxData[
 FractionBox[
  RowBox[{
   RowBox[{"(", 
    RowBox[{
     RowBox[{
      RowBox[{"(", 
       RowBox[{"A", "-", 
        RowBox[{"g", " ", "s"}]}], ")"}], " ", 
      SubscriptBox["o", "b"]}], "+", 
     RowBox[{
      RowBox[{"(", 
       RowBox[{"A", "-", "g"}], ")"}], " ", 
      SubscriptBox["o", "e"]}]}], ")"}], " ", 
   SubscriptBox["r", "o"]}], "A"]], "Output",
 CellChangeTimes->{
  3.653919996509653*^9, 3.653920212078983*^9, {3.653920287648305*^9, 
   3.653920302260141*^9}, 3.6539259514762573`*^9, 3.6539282306196175`*^9, 
   3.654264403819562*^9, 3.654519651069878*^9, 3.6548865613238935`*^9}]
}, Open  ]]
}, Open  ]],

Cell[CellGroupData[{

Cell["Define paternity probabilities:", "Subsection",
 CellChangeTimes->{{3.653920053708925*^9, 3.653920065588604*^9}, {
  3.654886690238267*^9, 3.6548866934424505`*^9}}],

Cell[BoxData[{
 RowBox[{
  RowBox[{
   SubscriptBox["p", "e"], "=", 
   RowBox[{"1", "-", 
    RowBox[{"(", 
     RowBox[{"g", "/", "A"}], ")"}]}]}], ";"}], "\[IndentingNewLine]", 
 RowBox[{
  RowBox[{
   SubscriptBox["p", "w"], "=", 
   RowBox[{"1", "-", 
    RowBox[{"(", 
     RowBox[{
      RowBox[{"(", 
       RowBox[{"s", "*", "g"}], ")"}], "/", "A"}], ")"}]}]}], 
  ";"}], "\[IndentingNewLine]", 
 RowBox[{
  RowBox[{
   SubscriptBox["p", "ef"], "=", 
   RowBox[{"1", "-", 
    RowBox[{"g", "/", 
     RowBox[{"(", 
      RowBox[{"A", "+", "d"}], ")"}]}]}]}], ";"}], "\[IndentingNewLine]", 
 RowBox[{
  RowBox[{
   SubscriptBox["p", "wf"], "=", 
   RowBox[{"1", "-", 
    RowBox[{
     RowBox[{"(", 
      RowBox[{"s", "*", "g"}], ")"}], "/", 
     RowBox[{"(", 
      RowBox[{"A", "+", "d"}], ")"}]}]}]}], ";"}], "\[IndentingNewLine]", 
 RowBox[{
  RowBox[{
   SubscriptBox["p", "wd"], "=", 
   RowBox[{"1", "-", 
    RowBox[{"(", 
     RowBox[{
      RowBox[{"(", 
       RowBox[{"s", "*", "g"}], ")"}], "/", "d"}], ")"}]}]}], ";"}]}], "Input",
 CellChangeTimes->{{3.6403538830574093`*^9, 3.640353889486777*^9}, {
  3.6403544023871126`*^9, 3.640354410239562*^9}, {3.6403566588131733`*^9, 
  3.640356680739427*^9}, {3.6403569435324583`*^9, 3.640356956461198*^9}, {
  3.6539200716989536`*^9, 3.653920073998085*^9}}]
}, Open  ]]
}, Open  ]],

Cell[CellGroupData[{

Cell[TextData[{
 "Figure S1: the influence of age boost (",
 Cell[BoxData[
  FormBox["g", TraditionalForm]]],
 ") magnitude on the probability of gaining extra-pair paternity ",
 Cell[BoxData[
  FormBox[
   RowBox[{"(", 
    SubscriptBox["p", "e"]}], TraditionalForm]],
  FormatType->"TraditionalForm"],
 ")"
}], "Section",
 CellChangeTimes->{{3.6548912015382986`*^9, 3.654891205420521*^9}, {
  3.654969822696683*^9, 3.654969872219516*^9}, {3.654970197027094*^9, 
  3.6549702034414606`*^9}}],

Cell[CellGroupData[{

Cell["\<\
As the magnitude of the age boost decreases, the probability that a \
first-year male (A=1) gains extra-pair paternity (EPP) increases, and the \
difference between the probability of gaining EPP at A=1 and A=7 decreases.\
\>", "Subsection",
 CellChangeTimes->{{3.6549699599805355`*^9, 3.654970043517313*^9}}],

Cell[BoxData[
 RowBox[{
  RowBox[{
   SubscriptBox["g025p", "e"], "=", 
   RowBox[{
    SubscriptBox["p", "e"], "/.", 
    RowBox[{"g", "\[Rule]", "0.25"}]}]}], ";", " ", 
  RowBox[{
   SubscriptBox["g05p", "e"], "=", 
   RowBox[{
    SubscriptBox["p", "e"], "/.", 
    RowBox[{"g", "\[Rule]", "0.5"}]}]}], ";", 
  RowBox[{
   SubscriptBox["g075p", "e"], "=", 
   RowBox[{
    SubscriptBox["p", "e"], "/.", 
    RowBox[{"g", "\[Rule]", "0.75"}]}]}], ";", 
  RowBox[{
   SubscriptBox["g1p", "e"], "=", 
   RowBox[{
    SubscriptBox["p", "e"], "/.", 
    RowBox[{"g", "\[Rule]", "1"}]}]}], ";"}]], "Input",
 CellChangeTimes->{{3.654887203465622*^9, 3.6548872997021265`*^9}, {
  3.6548873849420023`*^9, 3.6548874434963512`*^9}, {3.6548878713158207`*^9, 
  3.654887872337879*^9}}],

Cell[CellGroupData[{

Cell[BoxData[
 RowBox[{"Plot", "[", 
  RowBox[{
   RowBox[{"{", 
    RowBox[{
     SubscriptBox["g025p", "e"], ",", 
     SubscriptBox["g05p", "e"], ",", 
     SubscriptBox["g075p", "e"], ",", 
     SubscriptBox["g1p", "e"]}], "}"}], ",", 
   RowBox[{"{", 
    RowBox[{"A", ",", "1", ",", "7"}], "}"}], ",", 
   RowBox[{"PlotStyle", "\[Rule]", 
    RowBox[{"{", 
     RowBox[{
      RowBox[{"{", 
       RowBox[{
        RowBox[{"Thickness", "[", "0.006", "]"}], ",", 
        RowBox[{"GrayLevel", "[", "0.7", "]"}]}], "}"}], ",", 
      RowBox[{"{", 
       RowBox[{
        RowBox[{"Thickness", "[", "0.006", "]"}], ",", 
        RowBox[{"GrayLevel", "[", "0.5", "]"}]}], "}"}], ",", 
      RowBox[{"{", 
       RowBox[{
        RowBox[{"Thickness", "[", "0.006", "]"}], ",", 
        RowBox[{"GrayLevel", "[", "0.3", "]"}]}], "}"}], ",", 
      RowBox[{"{", 
       RowBox[{
        RowBox[{"Thickness", "[", "0.006", "]"}], ",", "Black"}], "}"}]}], 
     "}"}]}], ",", 
   RowBox[{"PlotLegend", "\[Rule]", 
    RowBox[{"{", 
     RowBox[{
     "\"\<\!\(\*SubscriptBox[\(p\), \(e\)]\) with g=0.25\>\"", ",", 
      "\"\<\!\(\*SubscriptBox[\(p\), \(e\)]\) with g=0.5\>\"", ",", 
      "\"\<\!\(\*SubscriptBox[\(p\), \(e\)]\) with g=0.75\>\"", ",", 
      "\"\<\!\(\*SubscriptBox[\(p\), \(e\)]\) with g=1\>\""}], "}"}]}], ",", 
   RowBox[{"LegendPosition", "\[Rule]", 
    RowBox[{"{", 
     RowBox[{"0.3", ",", 
      RowBox[{"-", "0.3"}]}], "}"}]}], ",", 
   RowBox[{"LegendShadow", "\[Rule]", "None"}], ",", 
   RowBox[{"LegendSize", "\[Rule]", 
    RowBox[{"{", 
     RowBox[{"0.5", ",", "0.5"}], "}"}]}], ",", 
   RowBox[{"LabelStyle", "\[Rule]", 
    RowBox[{"Directive", "[", 
     RowBox[{"Black", ",", 
      RowBox[{"FontSize", "\[Rule]", "22"}]}], "]"}]}], ",", 
   RowBox[{"ImageSize", "\[Rule]", "Large"}], ",", 
   RowBox[{"AxesStyle", "\[Rule]", 
    RowBox[{"Directive", "[", 
     RowBox[{"Thick", ",", "Black"}], "]"}]}], ",", 
   RowBox[{"PlotRange", "\[Rule]", 
    RowBox[{"{", 
     RowBox[{
      RowBox[{"{", 
       RowBox[{"1", ",", "7"}], "}"}], ",", 
      RowBox[{"{", 
       RowBox[{"0.0", ",", "1.0"}], "}"}]}], "}"}]}], ",", 
   RowBox[{"Frame", "\[Rule]", 
    RowBox[{"{", 
     RowBox[{
      RowBox[{"{", 
       RowBox[{"True", ",", "False"}], "}"}], ",", 
      RowBox[{"{", 
       RowBox[{"True", ",", "False"}], "}"}]}], "}"}]}], ",", 
   RowBox[{"FrameLabel", "\[Rule]", 
    RowBox[{"{", 
     RowBox[{
     "\"\<Age in adult breeding seasons (A)\>\"", ",", 
      "\"\<Prob. of gaining EPP (\!\(\*SubscriptBox[\(p\), \(e\)]\))\>\""}], 
     "}"}]}]}], "]"}]], "Input",
 CellChangeTimes->{{3.6548872959579124`*^9, 3.654887335485173*^9}, {
  3.6548874501917343`*^9, 3.654887540348891*^9}, {3.6548875771619964`*^9, 
  3.654887593572935*^9}, {3.6548904541685514`*^9, 3.654890626129387*^9}, {
  3.654890751732571*^9, 3.6548907575449038`*^9}, {3.654890957468339*^9, 
  3.6548910417241583`*^9}, {3.654969796453182*^9, 3.654969807743828*^9}, {
  3.654969930763864*^9, 3.6549699381322856`*^9}, {3.6549702163631997`*^9, 
  3.6549702244956646`*^9}, {3.6549705054867363`*^9, 3.6549705059057603`*^9}}],

Cell[BoxData[
 GraphicsBox[{InsetBox[
    GraphicsBox[{{}, {}, 
      {GrayLevel[0.7], Thickness[0.006], Opacity[1.], LineBox[CompressedData["
1:eJwVy3k41Akcx/EpVzuucY34rRxTNuV4aNWa6Ps1tXTYUs9msjkisfXkXEmO
pBzZKJEkCa2SnZSjtcKwG3qklNqVlg1J+Q3z+zXGVaHZ3/7xed7P64+PeWD4
rgOLWSyWN7P/u750wIzFkkGCZziHxSLh5FBbbYaaDGbnV+q3KpHQYSpy09OW
gcOR4XMn1Ujwunr0sOUyGRR0rVCa1SIhopBT7+EsgyVa1wLqTEi4kSfYURAr
A+dIsWUunwTdn28kOkzIwI5cEI5EkjAWFdYXNDwBvY7GpR29JGyvSmzMHpuA
rXVfbdboJ6GayrzSJJ8A0QePGY8BEmJ/FPnpK8nBxEQztn2EBBU/criVJ4fL
Vpzk3AkSzLYEjlsckMObYoF2OVsCXqZe80OjckhReipt50vg/iOXZb7UJPhc
sREW5Uqgis/3/zw1CZ62rsq6FyVQVLG2pHh+Ej7uFD5LuSSB2HQ7i2H1KbDN
I/4OKpKA7UZzy5BVU6B5Gn/XKpfA5QZl28iQKVBQia3qDRKIqnjkkvp6Csaj
NJ/VD0iAl+7tW9kzDQ9ETnmbeGMgqNaNOnh3FvoMbOZuFozBmUB1nXuNH8H8
y4ntparj4BPjKdpXMge109P2I77jINTpeVpYuQBT2o2H39wZBw4x+1BQrYAT
Tfy32jPjUNFaM2j2kIVph2YaKDsp+IszTMe6FmH/KdfsByFS8CZVff3/XIzB
1qGN4RelUNO5K5VdpYRFvkfvdbVIoSSiOUpRo4yfow++iSWl8Ny927ekTAUT
5Jq1C2wKCoYXaZ35VRUlN3VdrGwoaPl6cYVIpIZmkZ7Qs42CVfU3XWMLl+Cp
u/mRtsGMFWHFZ4u/wHg9eeeFExSEHe3/5JnDxv73u84F51PgXhtC+BaoY5g8
P2DvbQqSbty3LC7UwLRtEUlbWymY62y1y8rUxE6fUpPTPRRo1I4stJ3XQjrU
0JBNUhDwWPTwZqo2xgrSB50/UHDmiRkG8DmYPx0waq9Gw51Lcwu6TRx80Vpu
Fcel4Uh8RYOxow56cNW/pXg0qOKot3u9Dna/bUyotqfBbV8mreWki658Vk70
BhpWFiiftK7WRTp4m7d4Cw09tRofwtbo4WZObOoPu2lYPjp6WK1SD514pFW5
Pw28mFW9/OX6WGVzzNr9IA3Sd/O83Ov62JUXv2L9TzQII66Fuy4zwIbXjie4
CTRk9fcW6ZcaIGen/WNMpeGA/1CnC8HFTW472kKzmP8GT2pRLhcfJP32hMij
YQPLUz6mb4j7iRIBt4gGhz6LGauzhljGmTRyKqNBlpf6b5bOUsxpciv6RUSD
X+WO+sycpcj32+Z/tYaGsFfSnNdsI5QOF3sM1dOw+b2R594sI0wZ0L8V3EJD
u5Gxxmo1Y6xafUF/YzsNE8XJ4rzjxjiYkV7Z1UkDqXZs5woWgSWLk4QF3TQk
n944wj5GYO2F4oTuHhqaC8/XW8YTmBTD9Rtl/On2YKYgkcBXVWznz4yje+Id
45IJZB8Ko1a/oCHE4m6aJIPAo/FOlumMv2tabtVxmcAtdedlzr00GMlUwlKb
CBws7KOuv6TBS+l7QWkzgZcDT+9rYpzDvcYV/0GgeOjx0+eMNVw2tEy1Eahi
alKmYKzIiOEEdRHYukfG8/6Hhre80RrBAIG7r2slq/fRYLHOMd1viMA15Sli
c8Z+W0/tjRsm0Odu0cw6xi8jTJVr3hG4f6HRL4jxI7Fwt/l7Ah3ym1XFjJc8
u27lMkGgzDVw5V+MN41MLuyZJLBC/Y6bhHEzO/tG9iyBaYvcjxn00zBnMhB3
6yOBL+/kZq1m/I299Y6OOQKPJ2dedWUcvSmON7JAoGKtwy0h42phx6xCQWBZ
dmpdKOP/AIB9u2c=
        "]]}, 
      {GrayLevel[0.5], Thickness[0.006], Opacity[1.], LineBox[CompressedData["
1:eJwV0Xs0lAkcxvFxHbcY93jXXYosp3TbKX6/pg62C6pdQ26hUpskixirjixS
OFIqWRl2c5IQlZRbRY5Lyjpr20xlzMht3ldjKGlc9u2P53zP5+/HKuzE3kOK
DAbDn963bi55b8lgSOEL/1uFcFbYdi+TKYXJuT2r0plC6LCocNfXkUL4RJuF
io4QfG+cirQzl8Lawp2qk2ZCiC5k1e/aIgXWd9tbIzcLoSyf412QIIUEEW+3
XZwQ9M6XJa+dkkJwr7y6QyyEiZiogYOiKag6to5zsXoIvO4mN+ROTMHlSO/c
5XVDUENl/dEomwLfqQKyoHEIEo5UBBsoyYDNNpWe7xwCleAxUauNDNbts1Rc
KR4Cyx/DJNaHZNAOaeZehiLwtfCdF47KgMm88eZCnAiedbuaB1HT8HBTQBV7
pRjustkhizPTwA88q2brKIai8g384vlpkP1ZVaq+RgwJGc7WIs0ZCHDYeKuT
LQanbVZ2EQ4zYMpKiTLzEsP1x8pOJyNmYFEgTzeOFUNMebdr2tAM/PvBtPRk
kxhsMvyDKvs/QRb3V4dM92Hg1OjFHL0/C/dX7/+8x+UDXAjT1H3UMAecTaIi
zrIRCIz3qTjAl8NhiSS8o2EEuLr9rworF2DMIv5Ne8gosIjZTk7NEjAS47os
yFEob60dtOxk4LJ+Mk4QMgYhTZkWEz0K+ICZapn9agz8x1SDQp4q4gu/gfhB
x3Go7dqbpnFXCdkNkzGFZ8aBH90cs1SrjPPjfe1TvePQ59EbxP9LBWeHicNy
wwkoECloX7itin17VvD27p+AlnWK5RUVTEQR//TtqxPgUH9ra0KhGqoedRYH
vqC9FFWcU6yOn+yG8+0VJBB1SvDVJ08D6wZvmvc4ScDjXgQRVKCJb4edW+sC
JXCm7JldcaEWal0VLl5Ol4C8q9U5O2sZXn7E2cyqkIDWveGFtovaKBA4ORn0
SiD0RUXnrTQd/Pi7dkuiVAIXXlpiKJuFTpLWl+HaJFRfky/oNbKwMsN734wj
CXFJ5Y9N1+viNUej8wMeJKjiqL9HvS7yu0/NhYWT4H4ga1L7Bz1MjWXYjv9G
wqoC5bOONXr4rudKLe8SCf33tL5EuehjrqVU48FtEmxHRyOZlfoY4967z6uF
BJt4h9dsWwMMDZD55fSRQI7M21y6aYDXV8/uiB8hgRtdemKruSHGth5jfP+F
hGzB6yKDEkO0Kg27lqJBwaEQYZcrYYTnsm6cE5hSQLr5UAqXjDB76ZeijQ4U
uDF8ZBMGxti+AdMc2RSsHbD+bJ9jjJ5WIy4xnhRI89PeZusuR9vEbLYHl4Lg
Su/6rLzlGNt4pXnLIQqi3pF5Qxom+OY5FDw5SYHnRxOfgGwTVGuy9+s5TcFz
E1Ot1UxTDOGusk8/T8FUcUpT/mlTbNbXCSjMp2CMmbhnBYNAVFmsWltCQcq5
bcMaiQRG2MMcv4KC5sKL9XZJBC6Sjo0vaX+tGsziJBP4KNQwYZ52bH/Sel4K
gfr/vB3g3qEgwvp++ngmgZOfY3ZpV1Kwu9HWvuM6gXmRNkOJVRSYSFWi0hoJ
bN74QLCzhgJfpZ84Jc0EujxnPU2gnWdUatT0hEDe04Lim7S1XN1aZtoIVHdj
ey7RXsqMZx3sITCtRuhRW0vBB5vRWs57Am/vMFM0vk+B9cb1GcFCAg97qSdt
ox28IzWAJyLw4ZHN1Ana/0VbKNeOENj+9VRTB+3uJu7PVh8JDHdKXsZ7QIHa
3zftXacIFKa2+ZTR3j48veA3TeBe4+DsPtrNGrllubMEainlyBzqKJCbvefd
mSPwbshKgkt70xpH7w45gQuKJq6ptGO382yGF2gfP+hXTbuG2zG7tETQ/2oe
F9D+H2tls2E=
        "]]}, 
      {GrayLevel[0.3], Thickness[0.006], Opacity[1.], LineBox[CompressedData["
1:eJwVy3880wkcx/El0Zn8mFHbN2Lkop+Uyyk+n6aU64dduaTyI5fU1UPa9UM/
HNJOQn61HmmJuoj8aKNzyq+rCOGaakkqjGy2r9qMU37kdn+8H6/H84+3Tcjh
raE6FArFX7v/u+rGe2sKRQX9UkEIhSKGs911ZQn6KmgZHIlMtxBD47xCLzNj
FSyo3RJkvFgM26+fOGRvpYIrbVLaU38xRAhMKjatVsES3xZvr1Ix5PHZPpmR
Kth/O0LODWoD2oW8KGe1CphHNMY7C5+Dghv+Zq9UDQaeWU/KjCSwRRhVmapQ
Q9W6j0JvlgREg0nXqobUoPOytb7VRQKR+wsD6dOHoKRkizhntwRmBMqlj22H
4NqXYL1jBRKw9g5RskKHgFObsksBr2D7vO0T3bIhoJu/SfojuB0eNbtbBQxq
wO6OKVV4rAOEbm5BX4c10G0ezzh0rgOyCr7LyZ7QwEslVT43owMi45eypNRh
MInO/bxb2AFLPG3swxyHgbMsbuMORQdcfaC75EjYMExkaC557X4D3IJmd17P
MMSIOP2+rp1gG+8fUCwZgTy9ndGCF2+BLaJxD9wbBWacUe9IZhckhlBN71d+
gRDfF2SvWQ/sPs4pDM4ZB2ZPD7+IIQU/U8kzQfEkdC518rpj3AsmxGgTWzQF
MS7Cu0ulvVDwuLTLuomCl6B3WVNKHwRVJ8xTtE7D1MQ64baVH8BfrhcQ9FAH
nXnrnX0ef4DSp1t5BsLp+GrOvkUHoB9yImq4U6W6OBa4+s4v9/vh+XpxQM6t
GfhruwPji7UMMqXTjBLv6GHl2Mq/TsfLoHaFTkFhoT4GbVNXR/fKwLEif02k
YCaet2zwTXSWg+NUePbF7G8wwu1VcE2sHMJPdI5x0g0w7dnn4uVP5LC+LIwI
yKSid3uDHY06ANF5j+yzBYaYJuX81uU9AONPHy9NTpqFgRZ9O67EDIBhWd9k
XZoRNnl7rbOqGIA9LYVN+TxjDGvgXy+XD0DiP9a4x80E67vnl/PNFXD3yvgk
rcoE4zaOngn3VMCx0wUPmC6m2Me2edZwUAF6KPNfX2GKEaLlx+l8BXgFJ300
+p6GdSWU8oBKBSzI1D27SETD5hVSqus7BUjKDD+HLzfD18v2pxpTlGAnkx3S
LzbDogMVUSNWSrA97tjuZkdH04SDPMkqJZD9E7YZuXTc/5AbIfJXgl/EzcNr
rMxxSe6NGM+jSkjubM+i3zBHJ03G3kcpSggN6n7qTlhgy/PBTd752r8HZ3Ba
hgX6Rlsf2larBA8KZ0hBn42OW7sb2O1KcH7D+tfh4mwknTo2F5JKUPF5b5NN
52C5y8t2hQ4JgcU+FUnpc7CEKbXsnE1C+DsyvceAgfX5XR9yHEnY8InB2ZXM
wCSBh+4KDxLqGUzDhfpMNIqrcm/yIUGdHVvN/42J17MuzzwQTIJc/+SP8ykE
dulH6bUcISH2vGefwUkCmTXvjx2JJaFGkFZhf5rAqJ89meVaj5V0JbGjCLxM
s743pvVRyWmXU7EEWnpsbIw7S0IY697vAwkEhnKLuPw4EjZX2Tk0XiWwk/Vn
WzmPBIZqRjivisCsFylN6gQStk/3Zd+oIbD120wblwskpFvctKj+m0DXm/sO
R2pt6O5RO1xHoFGAH/lV66mE4yZ7WwncYNB2kJpEwgdbWSn7PYFTnxbGsS6S
wFrpEh/YTeCVkWTXUK0Df4jbdUpKoJllR+9trV9HzNMt7SdwweflcxenkNBc
7feTzScCL9Wvoq9MJWFmW66Du5pAcb39yZNar+3TTO7QEDjOmvWyUusag9S8
1FECM3QlBzGNhHHL96eKvhB43rgy/6zWrk6LfBrHCTxzLrezTuuja0/Z9k0S
OHHrsq5+Ogkiv8bRqSkCSVGqrbfW/wEpSrNu
        "]]}, 
      {GrayLevel[0], Thickness[0.006], Opacity[1.], LineBox[CompressedData["
1:eJwV0Xs01AkUB/CpGDXkFcr8ynttSmq1VHa5d+Skd1ZFU2ZQWdXWsJJEHrUH
iSnVcRJpqNgk8kpeUXms8Wi3NhUVQ8M8foQxKjHN/vaPe77nc+7963st94d4
B82m0Whsav7Pn3J7LWi0MaDRHkd7hcS7nRU1lSdrUa6ReOYu4kKreeGGBXqU
W14mA4MHPjdOHrU1G4N4x6wt9I8xEJqlX7X15zF4rKV7M7CSD/np7juuRVL3
N6q4VzZlg+H5/BjHcWqvHaU2PnUP5GG8noMD4yCq2WBtNFUD20tiatPk44DC
TxrJgbVQOpJ6vU4xDgHGAuENYS1EHirkGs1RQM6tW7PuZ9SBJlc60GitAFyt
aRXqWA8Wm/aTVkEKsP9mpwy9+xh8zH1mRBIFrF071sG91whP213NOCMTUNXc
Hda1TgglLi7+35QTQBs09LAIFEJ2gXOOYGYCUs1PGG87J4TIpJVWA9pKeONd
zdr2SggO6y1tg5cp4WX83HAytA0yazQcfg9WgrKvd01dTjuEFbS7JvQr4Z7D
a30+2QnWSWxOUdckOHI7C2yYz8G91DDscMVneFZ8qNuz8yWk7Nc2qK6dAnr/
uZMMpzfgF+FVGJAzDZlF9y9ajvaAr0HX31lFKrgR9yaIiHsP+sRnoXupGmji
Lru4kj4oaCzrsxDSkHm3m6xsEIH/o2RzeecsPKJHZzEF/cCW0jn+T2ZjRmnF
SD17AMravBMYJXMwPOL9oLN6AHJC68PUZRr45d88/ofcD/DC8x9Ozm1N/Chc
0/FpuRiuDczSTblLx9u3NitvV4ih4cfZBYWFWhjXxFLtWjkIy6rusCKz5qL2
C25LdQZlNU9wQTAP5dtal++cPQS8k2+/el1m4NGGLa6ZnCHwLA8mONe08aHQ
P/FY9RDE5T+1FWTp4EKHJyq7+RKYbmtcyU+dj0uPJ0RY+EhAp1ysarqki5UP
OX5LcyQQ2FEovJOgh73zlsROiCSQ8swCA1300e9VUvZfi6VwP2NaZVinj3v1
BPlSthRORBfUMJ0McBXb3ujBRSnQUcL2rDJAvDqqaG6RwoaA1I+66wxRU0bb
+GJKCkuvaZy1LzXEmqwVQZO2Mugq1/nCW70AzVki4yO7ZWAjkRzVKlqAg6k5
f16PlYF1xLLXLjZG+LRSXLo4TwbDQzPWV/KM0Mn3Y/pwhwx8Q2+GsMyMUZr4
mrZ3TAb8t6+zjXKNkeXRvGqOsRyC/EVtroQJ6pu6Gjx0ksOwm9fIrCsmyFR3
uYTskoMbzUshN1qI/GPxDHa4HBx7rD7ZXViIae4dweI0OYylJ7zjGyzCTQrm
iQvFcuAW7ahKvbwIpZErYk61yYH3fvhyP8MUy1LiHM98kMPGUVOvfXxT1I/a
WZKpkkOzKVNnuRYT64u9vHWMSRgXnHmUHsvEmO/NKp2XkyDVOvXLdzQC4xgz
nCB3Es6cWy9mnCLwmXesguVLQn3WpSrbaAJnutmR2ZS/FveluscQeLxx2dgX
yuFd0U5RZwi0vVP94P4eEoKtKhJlyQS+GxnMWLyXhG11NnatmQTadG94OuFH
gumYJi+hjsDTIUceXt1Pgs+cXe659QT+et7y7DjlyyY3TR49JnDy7GrYcoAE
HVe3BmUTgYanw9O+UVYnR+gf7CRQ+8CTiweDSBi0lpS59xK4K91Fw+EQCVZr
nJK4IgLbrxt+SqTM3fzHvqgBAnnPI3r6KL8JNdcoGyIwZXI06tJhEtof+e62
HCWwxe8rU3mEhLnP8+xcxwl8opWcu/U3EjzEE6o9EwTedqhj5lGuZ6Tlp30m
0JS+eHD3URKml/RG3ZsiMKBhu3Mx5bU/2O9onSbwq6ZjFP0Y1Y9HlLVYReD0
29YSLuVS39bPajVB/dekp5Lyf1cBrtA=
        "]]}},
     AspectRatio->NCache[GoldenRatio^(-1), 0.6180339887498948],
     Axes->{True, True},
     AxesLabel->{None, None},
     AxesOrigin->{1., 0},
     AxesStyle->Directive[
       Thickness[Large], 
       GrayLevel[0]],
     DisplayFunction:>$DisplayFunction,
     FormatType->TraditionalForm,
     Frame->{{True, False}, {True, False}},
     FrameLabel->{{
        FormBox[
        "\"Prob. of gaining EPP (\\!\\(\\*SubscriptBox[\\(p\\), \
\\(e\\)]\\))\"", TraditionalForm], None}, {
        FormBox["\"Age in adult breeding seasons (A)\"", TraditionalForm], 
        None}},
     FrameTicks->{{Automatic, Automatic}, {Automatic, Automatic}},
     GridLines->{None, None},
     GridLinesStyle->Directive[
       GrayLevel[0.5, 0.4]],
     ImageSize->Large,
     LabelStyle->Directive[
       GrayLevel[0], FontSize -> 22],
     Method->{
      "DefaultBoundaryStyle" -> Automatic, "DefaultMeshStyle" -> 
       AbsolutePointSize[6], "ScalingFunctions" -> None},
     PlotRange->{{1, 7}, {0., 1.}},
     PlotRangeClipping->True,
     PlotRangePadding->{{0, 0}, {0, 0}},
     Ticks->{Automatic, Automatic}], {-1, -0.6180339887498948}, {
    Left, Bottom}, {2, 1.2360679774997896`}], GraphicsGroupBox[{
     {GrayLevel[0], RectangleBox[{0.3, -0.3}, {0.8, 0.2}]}, 
     {GrayLevel[1], EdgeForm[{GrayLevel[0], Thickness[0.001]}], 
      GraphicsGroupBox[{RectangleBox[{0.3, -0.3}, {0.8, 0.2}], InsetBox[
         GraphicsBox[{{{InsetBox[
              GraphicsBox[
               {GrayLevel[0], Thickness[0.006], 
                LineBox[{{0, 0}, {1, 0}}]}], {0.08, 0.08}, {
              Left, Bottom}, {1, 1}], 
             InsetBox["\<\"\\!\\(\\*SubscriptBox[\\(p\\), \\(e\\)]\\) with \
g=1\"\>", {1.2100000000000002`, 0.58}, {-1, 0}, Automatic, {1, 0}]}, {InsetBox[
              GraphicsBox[
               {GrayLevel[0.3], Thickness[0.006], 
                LineBox[{{0, 0}, {1, 0}}]}], {0.08, 1.24}, {
              Left, Bottom}, {1, 1}], 
             InsetBox["\<\"\\!\\(\\*SubscriptBox[\\(p\\), \\(e\\)]\\) with \
g=0.75\"\>", {1.2100000000000002`, 1.74}, {-1, 0}, Automatic, {1, 0}]}, {
             InsetBox[
              GraphicsBox[
               {GrayLevel[0.5], Thickness[0.006], 
                LineBox[{{0, 0}, {1, 0}}]}], {0.08, 2.4}, {
              Left, Bottom}, {1, 1}], 
             InsetBox["\<\"\\!\\(\\*SubscriptBox[\\(p\\), \\(e\\)]\\) with \
g=0.5\"\>", {1.2100000000000002`, 2.9}, {-1, 0}, Automatic, {1, 0}]}, {
             InsetBox[
              GraphicsBox[
               {GrayLevel[0.7], Thickness[0.006], 
                LineBox[{{0, 0}, {1, 0}}]}], {0.08, 3.56}, {
              Left, Bottom}, {1, 1}], 
             InsetBox["\<\"\\!\\(\\*SubscriptBox[\\(p\\), \\(e\\)]\\) with \
g=0.25\"\>", {1.2100000000000002`, 4.0600000000000005`}, {-1, 0}, Automatic, {
              1, 0}]}}, {}},
          AspectRatio->1.,
          FormatType->TraditionalForm,
          
          PlotRange->{{-0.1, 3.26}, {-0.1, 
           4.739999999999999}}], {0.3, -0.3}, {
         Left, Bottom}, {0.5, 0.5}]}]}}]},
  AspectRatio->Automatic,
  Background->None,
  ColorOutput->Automatic,
  ImageSize->Large,
  PlotRange->All]], "Output",
 CellChangeTimes->{{3.654891012650495*^9, 3.654891043437256*^9}, 
   3.654969811823061*^9, 3.654969939765379*^9, 3.6549702264567766`*^9, 
   3.6549705069058175`*^9}]
}, Open  ]]
}, Open  ]]
}, Open  ]],

Cell[CellGroupData[{

Cell[TextData[{
 "Figure S2: the relationship between the probability of gaining extra-pair \
young ",
 Cell[BoxData[
  FormBox[
   RowBox[{"(", 
    SubscriptBox["p", "e"]}], TraditionalForm]],
  FormatType->"TraditionalForm"],
 ") and that of gaining within-pair young ",
 Cell[BoxData[
  FormBox[
   RowBox[{"(", 
    SubscriptBox["p", "w"]}], TraditionalForm]],
  FormatType->"TraditionalForm"],
 ") is mediated by the pairing advantage (s)"
}], "Section",
 CellChangeTimes->{{3.654968289567993*^9, 3.654968291474102*^9}, {
  3.65497014223796*^9, 3.6549701875905538`*^9}}],

Cell[CellGroupData[{

Cell[TextData[{
 "When s=1, the probability of gaining extra-pair young (",
 Cell[BoxData[
  FormBox[
   SubscriptBox["p", "e"], TraditionalForm]],
  FormatType->"TraditionalForm"],
 "; gray line) and the probability of gaining within-pair young (",
 Cell[BoxData[
  FormBox[
   SubscriptBox["p", "w"], TraditionalForm]],
  FormatType->"TraditionalForm"],
 "; dotted line) are equal; when s < 1, the probability of gaining extra-pair \
young (",
 Cell[BoxData[
  FormBox[
   SubscriptBox["p", "e"], TraditionalForm]]],
 ") is lower than that of gaining within-pair young (",
 Cell[BoxData[
  FormBox[
   SubscriptBox["p", "w"], TraditionalForm]]],
 "; black line and dashed lines)."
}], "Subsection",
 CellChangeTimes->{{3.654968217119849*^9, 3.654968271129938*^9}, {
  3.6549702502011347`*^9, 3.654970369931983*^9}}],

Cell[BoxData[
 RowBox[{
  RowBox[{
   SubscriptBox["g05s025p", "w"], "=", 
   RowBox[{
    RowBox[{
     SubscriptBox["p", "w"], "/.", 
     RowBox[{"g", "\[Rule]", "0.5"}]}], "/.", 
    RowBox[{"s", "\[Rule]", "0.25"}]}]}], ";", 
  RowBox[{
   SubscriptBox["g05s05p", "w"], "=", 
   RowBox[{
    RowBox[{
     SubscriptBox["p", "w"], "/.", 
     RowBox[{"g", "\[Rule]", "0.5"}]}], "/.", 
    RowBox[{"s", "\[Rule]", "0.5"}]}]}], ";", 
  RowBox[{
   SubscriptBox["g05s075p", "w"], "=", 
   RowBox[{
    RowBox[{
     SubscriptBox["p", "w"], "/.", 
     RowBox[{"g", "\[Rule]", "0.5"}]}], "/.", 
    RowBox[{"s", "\[Rule]", "0.75"}]}]}], ";", 
  RowBox[{
   SubscriptBox["g05s1p", "w"], "=", 
   RowBox[{
    RowBox[{
     SubscriptBox["p", "w"], "/.", 
     RowBox[{"g", "\[Rule]", "0.5"}]}], "/.", 
    RowBox[{"s", "\[Rule]", "1"}]}]}], ";"}]], "Input",
 CellChangeTimes->{{3.654887203465622*^9, 3.6548872997021265`*^9}, {
  3.6548873849420023`*^9, 3.6548874434963512`*^9}, {3.6548876823000097`*^9, 
  3.6548877052553225`*^9}, {3.654887879785305*^9, 3.6548879318562837`*^9}, {
  3.654970441782093*^9, 3.6549704709717627`*^9}}],

Cell[CellGroupData[{

Cell[BoxData[
 RowBox[{"Plot", "[", 
  RowBox[{
   RowBox[{"{", 
    RowBox[{
     SubscriptBox["g05p", "e"], ",", 
     SubscriptBox["g05s025p", "w"], ",", 
     SubscriptBox["g05s05p", "w"], ",", 
     SubscriptBox["g05s075p", "w"], ",", 
     SubscriptBox["g05s1p", "w"]}], "}"}], ",", 
   RowBox[{"{", 
    RowBox[{"A", ",", "1", ",", "7"}], "}"}], ",", 
   RowBox[{"PlotStyle", "\[Rule]", 
    RowBox[{"{", 
     RowBox[{
      RowBox[{"{", 
       RowBox[{
        RowBox[{"Thickness", "[", "0.006", "]"}], ",", 
        RowBox[{"GrayLevel", "[", "0.5", "]"}]}], "}"}], ",", 
      RowBox[{"{", 
       RowBox[{
        RowBox[{"Thickness", "[", "0.006", "]"}], ",", "Black"}], "}"}], ",", 
      RowBox[{"{", 
       RowBox[{
        RowBox[{"Thickness", "[", "0.006", "]"}], ",", "Black", ",", 
        RowBox[{"Dashing", "[", "Large", "]"}]}], "}"}], ",", 
      RowBox[{"{", 
       RowBox[{
        RowBox[{"Thickness", "[", "0.006", "]"}], ",", "Black", ",", 
        RowBox[{"Dashing", "[", "Medium", "]"}]}], "}"}], ",", 
      RowBox[{"{", 
       RowBox[{
        RowBox[{"Thickness", "[", "0.006", "]"}], ",", "Black", ",", 
        RowBox[{"Dashing", "[", "Small", "]"}]}], "}"}]}], "}"}]}], ",", 
   RowBox[{"LabelStyle", "\[Rule]", 
    RowBox[{"Directive", "[", 
     RowBox[{"Black", ",", 
      RowBox[{"FontSize", "\[Rule]", "22"}]}], "]"}]}], ",", 
   RowBox[{"ImageSize", "\[Rule]", "Large"}], ",", 
   RowBox[{"AxesStyle", "\[Rule]", 
    RowBox[{"Directive", "[", 
     RowBox[{"Thick", ",", "Black"}], "]"}]}], ",", 
   RowBox[{"PlotRange", "\[Rule]", 
    RowBox[{"{", 
     RowBox[{
      RowBox[{"{", 
       RowBox[{"1", ",", "7"}], "}"}], ",", 
      RowBox[{"{", 
       RowBox[{"0.0", ",", "1.0"}], "}"}]}], "}"}]}], ",", 
   RowBox[{"PlotLegend", "\[Rule]", 
    RowBox[{"{", 
     RowBox[{
     "\"\<\!\(\*SubscriptBox[\(p\), \(e\)]\) g=0.5\>\"", ",", 
      "\"\<\!\(\*SubscriptBox[\(p\), \(w\)]\) g=0.5, s=0.25\>\"", ",", 
      "\"\<\!\(\*SubscriptBox[\(p\), \(w\)]\) g=0.5, s=0.5\>\"", ",", 
      "\"\<\!\(\*SubscriptBox[\(p\), \(w\)]\) g=0.5, s=0.75\>\"", ",", 
      "\"\<\!\(\*SubscriptBox[\(p\), \(w\)]\) g=0.5, s=1\>\""}], "}"}]}], ",", 
   RowBox[{"LegendPosition", "\[Rule]", 
    RowBox[{"{", 
     RowBox[{"0.3", ",", 
      RowBox[{"-", "0.3"}]}], "}"}]}], ",", 
   RowBox[{"LegendShadow", "\[Rule]", "None"}], ",", 
   RowBox[{"LegendSize", "\[Rule]", 
    RowBox[{"{", 
     RowBox[{"0.5", ",", "0.5"}], "}"}]}], ",", 
   RowBox[{"Frame", "\[Rule]", 
    RowBox[{"{", 
     RowBox[{
      RowBox[{"{", 
       RowBox[{"True", ",", "False"}], "}"}], ",", 
      RowBox[{"{", 
       RowBox[{"True", ",", "False"}], "}"}]}], "}"}]}], ",", 
   RowBox[{"FrameLabel", "\[Rule]", 
    RowBox[{"{", 
     RowBox[{
     "\"\<Age in adult breeding seasons (A)\>\"", ",", 
      "\"\<Paternity probability (\!\(\*SubscriptBox[\(p\), \(e\)]\) or \
\!\(\*SubscriptBox[\(p\), \(w\)]\))\>\""}], "}"}]}]}], "]"}]], "Input",
 CellChangeTimes->CompressedData["
1:eJxTTMoPSmViYGCQAmIQbbH833sV69eOXW3vv4DoDUpuzKpAWlarmw9EC+ur
CoPomlAjURAttHy3K4husC0JBItfmBsFovcozY8H0TxbspNBNF9qchqIFpge
nQ+i9/3eUQSikwS+VYHoTt9f1SDasjmlG0S/CE/vAdEGDPcmgOigo9IzQPTL
9ScXgWgZjstgetq6vyvAfI0Xq0H0ohSFjSD6zfwrm0F0hGLdLhBdoLv4EIje
aGV4CURHVcy/BqJ5N3XdAvPP7L4L9o/lqccg2sNt6hMQLcLt8QZEKz0Xegt2
b8nDDyBa74TJVxB9gWk9nxqQVryWLQCiJzl9FgPRR/jVJED0tLsFKiB6/85t
YDoxutAeRId3P/AF0YFrbgaB6P8VEmEg2uHL/XwQXTfvSDGIVuCLmOwLpNsy
w2aDaACCvbaU
  "]],

Cell[BoxData[
 GraphicsBox[{InsetBox[
    GraphicsBox[{{}, {}, 
      {GrayLevel[0.5], Thickness[0.006], Opacity[1.], LineBox[CompressedData["
1:eJwV0Xs0lAkcxvFxHbcY93jXXYosp3TbKX6/pg62C6pdQ26hUpskixirjixS
OFIqWRl2c5IQlZRbRY5Lyjpr20xlzMht3ldjKGlc9u2P53zP5+/HKuzE3kOK
DAbDn963bi55b8lgSOEL/1uFcFbYdi+TKYXJuT2r0plC6LCocNfXkUL4RJuF
io4QfG+cirQzl8Lawp2qk2ZCiC5k1e/aIgXWd9tbIzcLoSyf412QIIUEEW+3
XZwQ9M6XJa+dkkJwr7y6QyyEiZiogYOiKag6to5zsXoIvO4mN+ROTMHlSO/c
5XVDUENl/dEomwLfqQKyoHEIEo5UBBsoyYDNNpWe7xwCleAxUauNDNbts1Rc
KR4Cyx/DJNaHZNAOaeZehiLwtfCdF47KgMm88eZCnAiedbuaB1HT8HBTQBV7
pRjustkhizPTwA88q2brKIai8g384vlpkP1ZVaq+RgwJGc7WIs0ZCHDYeKuT
LQanbVZ2EQ4zYMpKiTLzEsP1x8pOJyNmYFEgTzeOFUNMebdr2tAM/PvBtPRk
kxhsMvyDKvs/QRb3V4dM92Hg1OjFHL0/C/dX7/+8x+UDXAjT1H3UMAecTaIi
zrIRCIz3qTjAl8NhiSS8o2EEuLr9rworF2DMIv5Ne8gosIjZTk7NEjAS47os
yFEob60dtOxk4LJ+Mk4QMgYhTZkWEz0K+ICZapn9agz8x1SDQp4q4gu/gfhB
x3Go7dqbpnFXCdkNkzGFZ8aBH90cs1SrjPPjfe1TvePQ59EbxP9LBWeHicNy
wwkoECloX7itin17VvD27p+AlnWK5RUVTEQR//TtqxPgUH9ra0KhGqoedRYH
vqC9FFWcU6yOn+yG8+0VJBB1SvDVJ08D6wZvmvc4ScDjXgQRVKCJb4edW+sC
JXCm7JldcaEWal0VLl5Ol4C8q9U5O2sZXn7E2cyqkIDWveGFtovaKBA4ORn0
SiD0RUXnrTQd/Pi7dkuiVAIXXlpiKJuFTpLWl+HaJFRfky/oNbKwMsN734wj
CXFJ5Y9N1+viNUej8wMeJKjiqL9HvS7yu0/NhYWT4H4ga1L7Bz1MjWXYjv9G
wqoC5bOONXr4rudKLe8SCf33tL5EuehjrqVU48FtEmxHRyOZlfoY4967z6uF
BJt4h9dsWwMMDZD55fSRQI7M21y6aYDXV8/uiB8hgRtdemKruSHGth5jfP+F
hGzB6yKDEkO0Kg27lqJBwaEQYZcrYYTnsm6cE5hSQLr5UAqXjDB76ZeijQ4U
uDF8ZBMGxti+AdMc2RSsHbD+bJ9jjJ5WIy4xnhRI89PeZusuR9vEbLYHl4Lg
Su/6rLzlGNt4pXnLIQqi3pF5Qxom+OY5FDw5SYHnRxOfgGwTVGuy9+s5TcFz
E1Ot1UxTDOGusk8/T8FUcUpT/mlTbNbXCSjMp2CMmbhnBYNAVFmsWltCQcq5
bcMaiQRG2MMcv4KC5sKL9XZJBC6Sjo0vaX+tGsziJBP4KNQwYZ52bH/Sel4K
gfr/vB3g3qEgwvp++ngmgZOfY3ZpV1Kwu9HWvuM6gXmRNkOJVRSYSFWi0hoJ
bN74QLCzhgJfpZ84Jc0EujxnPU2gnWdUatT0hEDe04Lim7S1XN1aZtoIVHdj
ey7RXsqMZx3sITCtRuhRW0vBB5vRWs57Am/vMFM0vk+B9cb1GcFCAg97qSdt
ox28IzWAJyLw4ZHN1Ana/0VbKNeOENj+9VRTB+3uJu7PVh8JDHdKXsZ7QIHa
3zftXacIFKa2+ZTR3j48veA3TeBe4+DsPtrNGrllubMEainlyBzqKJCbvefd
mSPwbshKgkt70xpH7w45gQuKJq6ptGO382yGF2gfP+hXTbuG2zG7tETQ/2oe
F9D+H2tls2E=
        "]]}, 
      {GrayLevel[0], Thickness[0.006], Opacity[1.], LineBox[CompressedData["
1:eJwVzns01AkUB/ARYwoJTV6/vGV7Lb0sCfc2OUQPsypSmSkn6YkcoWy16gx5
roiShKyWJuXRsarxCLvHo/SUlghZrH7z+82MWfLK/vaPe77nc86953stAkN9
guaxWCx/Zv7PTQW95iyWDFyLHeazWCRc6muqTODI4KcL3MR+FRKazcTuixfJ
INtJ7vFMlQTf21EnbUxl8GIoPTaGQ0JYjk71dmcZqHFer+nWJuFuJs87O1oG
t6sFGZ4mJOgl3j2/Ti4DQ+W3VQpHEkbDQ7oOD8iBNE7hD54gYWfZ+adpo3JY
1r3YOu4UCeXS5FsShRx8f7KJsQklIfqoWMBVVUBqqrokMJwEtmBkoNFKAS+4
V+pbokkw9wz8YhmkALl3QfwuEfOfme9M37ACGmKDxwNzSWhoczENkI6BbXuW
uL2FhDInJ+E35Rgsv24+b0EbCbklP+TnzYzBTLH4KO850xdvZzmgqYTrrQuP
V7STYLvFwiZ4pRI4bvn749+ScPOJmu3pYCWwJmr72T0khJe0uYj6lXDmcdzR
AzQJVvH+AaUd/8Lnjlted3SlwCvXCz/2aAKkiVnn322XQlKgpu7jp5Ogkxr9
G/+yFA5E8sUH86eha2rKUPFACn66HS9zSmdhKj6gSt4pBR1iooVXPgcoyFVw
pqVQ0ljxybyFhVvsY3rGDSgQ1iSYjb5QQekz862f11PgP6IeIHw2D9dnVfU4
bKOgotVHpFGmiu0Pnn4cElKQH1YbPlehhhefPDrtHEHBG49XAfm/stF1Mu6v
CyIKsgdUtJPuqWPE7oTb17IoqNswr0Qs5mCaY3HeaBEFK6uLN0fnzMfNXW2O
BpWM50LyUvMWYM2Cs0Fe9RSERHVP8dM1kIoq8ahso8CjMpgIyNZEh8m2su87
Kbh4t8EmL0cLG5dVQ1E/BdOtjXYpyQsx6MEr7aZRCrQqB2ebrmrjRFWSJltJ
waHn4pZi0SJ0LmgMNZ2hIKndHA856eDzqbKxG6o0PLwxPasn0cEv/W+5Lpo0
nIkpeWJsr4s2SaI747o0qOOwv0e1Lo4oAmo/GNLgfjCZ0t6ohxYmLE8nMxqW
Z6tdWl2uh1GVRfd7rWnoqNT6GrJ+MVrPl/BKV9JgPTx8klO6GHN1ldfe2tFg
Fbmy08maix+ynLMKN9BADs1YZRRxcbi1Jj13Iw1+YXdCN5suwR6ZMWq60pDS
3ZnLLViCV4oNj+TzaAgS9rW6EPpoWfjdQJU7c+/Kl6pk6OPnun3DKV40uLL4
ilGuAVYs5Fsk7aRhXZfl+IpUA/S5Mpm81IcGWaboY4quIXoKCttf76FBUOpd
nZxuiCYPi+y8/WkI6SHT+zWMMFLubRN2gIattBF/f4oR8kI1fCuFNPxhZKy1
imOMH5Z4JRYE0iDPi63JvGCMsqbG90eCaBjhnP1xGYtAfmydePtRGmKvbBnU
OEvgvlZv15HjNNTmXK22iSEQN2k+HGM89eBTMu88gSF72aZzjCM6YuzPxRLI
tv99fMkJGoItH8X9k0CgpGZpxhbGOyTWK5pvEmjdvTX6NmMjGTtEJCFQtkM6
7nOSBl/V3byCWgJ3rHVbI2Ccrn9Hv6aeQGHYUPAxxlournXKJgIv/aL95iLj
uYRIncMvCDy0+uvV+4z/thqu4PUSeM8nvp59igZLB/t4QR+B2bsaenUYC7wu
7z83QKBt185pgvGHMDO1iiECy78F2K1j3Fbjt8eCZva3CS8LGM9/XbTCRU7g
V/O1144xdhscm907RuA7kV9hBONajbS7aRMENv5cKElkPG3Se+7+JIFkZ8uf
mYwd1672bp4msA7dX+YzjnA7ZzU4S+BFwui9mHG5X/PE3ByBPs287irG/wFj
Rbns
        "]]}, 
      {GrayLevel[0], Thickness[0.006], Opacity[1.], Dashing[Large], 
       LineBox[CompressedData["
1:eJwVy3k41Akcx/EpVzuucY34rRxTNuV4aNWa6Ps1tXTYUs9msjkisfXkXEmO
pBzZKJEkCa2SnZSjtcKwG3qklNqVlg1J+Q3z+zXGVaHZ3/7xed7P64+PeWD4
rgOLWSyWN7P/u750wIzFkkGCZziHxSLh5FBbbYaaDGbnV+q3KpHQYSpy09OW
gcOR4XMn1Ujwunr0sOUyGRR0rVCa1SIhopBT7+EsgyVa1wLqTEi4kSfYURAr
A+dIsWUunwTdn28kOkzIwI5cEI5EkjAWFdYXNDwBvY7GpR29JGyvSmzMHpuA
rXVfbdboJ6GayrzSJJ8A0QePGY8BEmJ/FPnpK8nBxEQztn2EBBU/criVJ4fL
Vpzk3AkSzLYEjlsckMObYoF2OVsCXqZe80OjckhReipt50vg/iOXZb7UJPhc
sREW5Uqgis/3/zw1CZ62rsq6FyVQVLG2pHh+Ej7uFD5LuSSB2HQ7i2H1KbDN
I/4OKpKA7UZzy5BVU6B5Gn/XKpfA5QZl28iQKVBQia3qDRKIqnjkkvp6Csaj
NJ/VD0iAl+7tW9kzDQ9ETnmbeGMgqNaNOnh3FvoMbOZuFozBmUB1nXuNH8H8
y4ntparj4BPjKdpXMge109P2I77jINTpeVpYuQBT2o2H39wZBw4x+1BQrYAT
Tfy32jPjUNFaM2j2kIVph2YaKDsp+IszTMe6FmH/KdfsByFS8CZVff3/XIzB
1qGN4RelUNO5K5VdpYRFvkfvdbVIoSSiOUpRo4yfow++iSWl8Ny927ekTAUT
5Jq1C2wKCoYXaZ35VRUlN3VdrGwoaPl6cYVIpIZmkZ7Qs42CVfU3XWMLl+Cp
u/mRtsGMFWHFZ4u/wHg9eeeFExSEHe3/5JnDxv73u84F51PgXhtC+BaoY5g8
P2DvbQqSbty3LC7UwLRtEUlbWymY62y1y8rUxE6fUpPTPRRo1I4stJ3XQjrU
0JBNUhDwWPTwZqo2xgrSB50/UHDmiRkG8DmYPx0waq9Gw51Lcwu6TRx80Vpu
Fcel4Uh8RYOxow56cNW/pXg0qOKot3u9Dna/bUyotqfBbV8mreWki658Vk70
BhpWFiiftK7WRTp4m7d4Cw09tRofwtbo4WZObOoPu2lYPjp6WK1SD514pFW5
Pw28mFW9/OX6WGVzzNr9IA3Sd/O83Ov62JUXv2L9TzQII66Fuy4zwIbXjie4
CTRk9fcW6ZcaIGen/WNMpeGA/1CnC8HFTW472kKzmP8GT2pRLhcfJP32hMij
YQPLUz6mb4j7iRIBt4gGhz6LGauzhljGmTRyKqNBlpf6b5bOUsxpciv6RUSD
X+WO+sycpcj32+Z/tYaGsFfSnNdsI5QOF3sM1dOw+b2R594sI0wZ0L8V3EJD
u5Gxxmo1Y6xafUF/YzsNE8XJ4rzjxjiYkV7Z1UkDqXZs5woWgSWLk4QF3TQk
n944wj5GYO2F4oTuHhqaC8/XW8YTmBTD9Rtl/On2YKYgkcBXVWznz4yje+Id
45IJZB8Ko1a/oCHE4m6aJIPAo/FOlumMv2tabtVxmcAtdedlzr00GMlUwlKb
CBws7KOuv6TBS+l7QWkzgZcDT+9rYpzDvcYV/0GgeOjx0+eMNVw2tEy1Eahi
alKmYKzIiOEEdRHYukfG8/6Hhre80RrBAIG7r2slq/fRYLHOMd1viMA15Sli
c8Z+W0/tjRsm0Odu0cw6xi8jTJVr3hG4f6HRL4jxI7Fwt/l7Ah3ym1XFjJc8
u27lMkGgzDVw5V+MN41MLuyZJLBC/Y6bhHEzO/tG9iyBaYvcjxn00zBnMhB3
6yOBL+/kZq1m/I299Y6OOQKPJ2dedWUcvSmON7JAoGKtwy0h42phx6xCQWBZ
dmpdKOP/AIB9u2c=
        "]]}, 
      {GrayLevel[0], Thickness[0.006], Opacity[1.], Dashing[Medium], 
       LineBox[CompressedData["
1:eJwVy3k8lAkcx/FBKCQ3M0+5s8irQ1QUvx+F6DC1RbaGUOmQQkmsdlXWTiFH
RCq0UehwtTvJUaika7eNvBqLeMwwM89jBlGOtbN/fF+f1/uPr1nIse37FRkM
RoB8/3dtUbcpgyGF2q8lRgwGCWd7W6q5qlKIjne5cUuZhFaTck/dBVJoe/D3
x/XqJPjdOBVuZSyFAzW881EGJBzP1+JtXicFDf3ozAw7Ekqy3X3zYqXwyWZh
bZc/CToXShLsZVLw7Jo+11FGgigq4tO+Phk0sW/L7q4fgK0VCY/TRTI4lrE2
PHPjAFRSKdfqRmTAOBkdGb1lAGIPlgfqKY3A3XJdB2v/AVAOHOxrthiBMNdc
N87hATD1DhGb7x+BD8P9OZOXBsDPxG+6VzgCHkmr+q07B6DplYsxhxoF7uEW
xXCOACqcnYP+HRuF2GfBKkSwAK6XriosmB6FL5OKzi/2CSA2eZl5n/oYtATZ
uBqGC2DpejOrMNsx0Hvdq5MTJ4CrtXOWRoaNwSy5rlj7igCiSl+5JH0eg712
l5303wrAIjmAc6/9C5QldvQIHITgXqkTdahmAp4XNscmCIRwMURd+9Hjb7Ci
7NC4jDsIe2LY5XsLpyBVKvXp0BgCf+32d/n3ZoC+YmTRnjwEWsTES/fKWXjC
6vxoKBuC0uaqHtOXDGwriMwlvUQQVM81Eb1RwFaPkM7SfBEEDKpwgp4qYl6T
Rd7tzyKoatuepFahhEc0VubUmIih8HhD1GzVHExYZrzz4R4xvPf6k1N4Sxlr
xZdTfkwXQ16fgubFMhUMnMnn1zeLodFBsbS8XBUrSr92N8rEYMu74xabPxdb
0kLLPJgSsJ2NKEgrmIdrFh1Z3oMSiDjFn2RnqmFr2HQHM1QCXtVhBCdPHYvF
oTrcJAn8VNJkVZCvgd6R1o3DtyQw1da8LDVlPi5Tj7Lb/EQCGtXkTEuGJpKW
v5kv6JJA8Ovyl3eSFmBNv4/v7jEJXHxrisHOWhgi1eG3qVHwIHdqRqdOC5uK
413/MKPgZHxpLctRG6OK0oX9jhSooDDAi6eNvE7m2gs+FHjuTaE1nXQwxJ/B
v8+hwDpvzlm7Sh08wJIpX4ugoL1a42vESl0MN3JoVf2ZAkuhMFz1ni52OHQ1
xF2iwCLG9qOzpR5yWx42ia5TIBFMW2QV62HNXide510K/I/fPOZmrI9X3rOf
mNVSkMr/eF2vSB9zv3nbf35Bwf6g3jYXwgAPDMWUWH6Q/13ZlEKWAZaB1u+l
PRS4MtgjIj1D1LeRhhaJKbD/ZD5uk2aI47mSkp3jFEizk7pStY2QzxIdOalA
Q+A9X15KphH6z5elUeo0RPwjyfysxsTQD8NRbH0aNg4z2btTmfh8i4kiy4SG
Z0yWxhJVFia7dd8gv6NBVpBYn32Ghe+2bjrvsJyGQdXT2xYzCJSec1USrKEh
8df1pNppAucHDdfykIaG/AyeVTyBjZVm8/lyT97vSXFPIHDTPK0fZuQ+0R7v
GJdIoGbBYtLNjYYw85pfhrgE2jv5PWqTe0udpU3rVQKPZnw6yHengSlVjkiq
I/Dt0Avy6wYa/JR2uBc1ECjIep3O8qAh0+CmQf0TAhduq169Tm4NF9fGsRYC
k+8viflJ7llujNa+NwRaJg0+VPakYcBCWOXeTeDsRLabthcN5qsdkwN7CXw9
6XnNXu5An3O74/oI5KZJZN/L3XncZE6VgEC9aWZajtyv6v13mg0T2Na36AKx
kYa5fxXbuMgIHAzJqlsn9wZydGbXKIEJGSoijtwNaukl6RMEep8VORbKPbWo
O+7uNwJbkjk7nsq9ZoWdb+sUga5N74/2yX1iQ5wFOUPgme2bzip501Dp3zox
O0vg+K7WDEu5/wNgsrfg
        "]]}, 
      {GrayLevel[0], Thickness[0.006], Opacity[1.], Dashing[Small], 
       LineBox[CompressedData["
1:eJwV0Xs0lAkcxvFxHbcY93jXXYosp3TbKX6/pg62C6pdQ26hUpskixirjixS
OFIqWRl2c5IQlZRbRY5Lyjpr20xlzMht3ldjKGlc9u2P53zP5+/HKuzE3kOK
DAbDn963bi55b8lgSOEL/1uFcFbYdi+TKYXJuT2r0plC6LCocNfXkUL4RJuF
io4QfG+cirQzl8Lawp2qk2ZCiC5k1e/aIgXWd9tbIzcLoSyf412QIIUEEW+3
XZwQ9M6XJa+dkkJwr7y6QyyEiZiogYOiKag6to5zsXoIvO4mN+ROTMHlSO/c
5XVDUENl/dEomwLfqQKyoHEIEo5UBBsoyYDNNpWe7xwCleAxUauNDNbts1Rc
KR4Cyx/DJNaHZNAOaeZehiLwtfCdF47KgMm88eZCnAiedbuaB1HT8HBTQBV7
pRjustkhizPTwA88q2brKIai8g384vlpkP1ZVaq+RgwJGc7WIs0ZCHDYeKuT
LQanbVZ2EQ4zYMpKiTLzEsP1x8pOJyNmYFEgTzeOFUNMebdr2tAM/PvBtPRk
kxhsMvyDKvs/QRb3V4dM92Hg1OjFHL0/C/dX7/+8x+UDXAjT1H3UMAecTaIi
zrIRCIz3qTjAl8NhiSS8o2EEuLr9rworF2DMIv5Ne8gosIjZTk7NEjAS47os
yFEob60dtOxk4LJ+Mk4QMgYhTZkWEz0K+ICZapn9agz8x1SDQp4q4gu/gfhB
x3Go7dqbpnFXCdkNkzGFZ8aBH90cs1SrjPPjfe1TvePQ59EbxP9LBWeHicNy
wwkoECloX7itin17VvD27p+AlnWK5RUVTEQR//TtqxPgUH9ra0KhGqoedRYH
vqC9FFWcU6yOn+yG8+0VJBB1SvDVJ08D6wZvmvc4ScDjXgQRVKCJb4edW+sC
JXCm7JldcaEWal0VLl5Ol4C8q9U5O2sZXn7E2cyqkIDWveGFtovaKBA4ORn0
SiD0RUXnrTQd/Pi7dkuiVAIXXlpiKJuFTpLWl+HaJFRfky/oNbKwMsN734wj
CXFJ5Y9N1+viNUej8wMeJKjiqL9HvS7yu0/NhYWT4H4ga1L7Bz1MjWXYjv9G
wqoC5bOONXr4rudKLe8SCf33tL5EuehjrqVU48FtEmxHRyOZlfoY4967z6uF
BJt4h9dsWwMMDZD55fSRQI7M21y6aYDXV8/uiB8hgRtdemKruSHGth5jfP+F
hGzB6yKDEkO0Kg27lqJBwaEQYZcrYYTnsm6cE5hSQLr5UAqXjDB76ZeijQ4U
uDF8ZBMGxti+AdMc2RSsHbD+bJ9jjJ5WIy4xnhRI89PeZusuR9vEbLYHl4Lg
Su/6rLzlGNt4pXnLIQqi3pF5Qxom+OY5FDw5SYHnRxOfgGwTVGuy9+s5TcFz
E1Ot1UxTDOGusk8/T8FUcUpT/mlTbNbXCSjMp2CMmbhnBYNAVFmsWltCQcq5
bcMaiQRG2MMcv4KC5sKL9XZJBC6Sjo0vaX+tGsziJBP4KNQwYZ52bH/Sel4K
gfr/vB3g3qEgwvp++ngmgZOfY3ZpV1Kwu9HWvuM6gXmRNkOJVRSYSFWi0hoJ
bN74QLCzhgJfpZ84Jc0EujxnPU2gnWdUatT0hEDe04Lim7S1XN1aZtoIVHdj
ey7RXsqMZx3sITCtRuhRW0vBB5vRWs57Am/vMFM0vk+B9cb1GcFCAg97qSdt
ox28IzWAJyLw4ZHN1Ana/0VbKNeOENj+9VRTB+3uJu7PVh8JDHdKXsZ7QIHa
3zftXacIFKa2+ZTR3j48veA3TeBe4+DsPtrNGrllubMEainlyBzqKJCbvefd
mSPwbshKgkt70xpH7w45gQuKJq6ptGO382yGF2gfP+hXTbuG2zG7tETQ/2oe
F9D+H2tls2E=
        "]]}},
     AspectRatio->NCache[GoldenRatio^(-1), 0.6180339887498948],
     Axes->{True, True},
     AxesLabel->{None, None},
     AxesOrigin->{1., 0},
     AxesStyle->Directive[
       Thickness[Large], 
       GrayLevel[0]],
     DisplayFunction:>$DisplayFunction,
     FormatType->TraditionalForm,
     Frame->{{True, False}, {True, False}},
     FrameLabel->{{
        FormBox[
        "\"Paternity probability (\\!\\(\\*SubscriptBox[\\(p\\), \\(e\\)]\\) \
or \\!\\(\\*SubscriptBox[\\(p\\), \\(w\\)]\\))\"", TraditionalForm], None}, {
        FormBox["\"Age in adult breeding seasons (A)\"", TraditionalForm], 
        None}},
     FrameTicks->{{Automatic, Automatic}, {Automatic, Automatic}},
     GridLines->{None, None},
     GridLinesStyle->Directive[
       GrayLevel[0.5, 0.4]],
     ImageSize->Large,
     LabelStyle->Directive[
       GrayLevel[0], FontSize -> 22],
     Method->{
      "DefaultBoundaryStyle" -> Automatic, "DefaultMeshStyle" -> 
       AbsolutePointSize[6], "ScalingFunctions" -> None},
     PlotRange->{{1, 7}, {0., 1.}},
     PlotRangeClipping->True,
     PlotRangePadding->{{0, 0}, {0, 0}},
     Ticks->{Automatic, Automatic}], {-1, -0.6180339887498948}, {
    Left, Bottom}, {2, 1.2360679774997896`}], GraphicsGroupBox[{
     {GrayLevel[0], RectangleBox[{0.3, -0.3}, {0.8, 0.2}]}, 
     {GrayLevel[1], EdgeForm[{GrayLevel[0], Thickness[0.001]}], 
      GraphicsGroupBox[{RectangleBox[{0.3, -0.3}, {0.8, 0.2}], InsetBox[
         GraphicsBox[{{{InsetBox[
              GraphicsBox[
               {GrayLevel[0], Thickness[0.006], Dashing[Small], 
                LineBox[{{0, 0}, {1, 0}}]}], {0.08, 0.08}, {
              Left, Bottom}, {1, 1}], 
             InsetBox["\<\"\\!\\(\\*SubscriptBox[\\(p\\), \\(w\\)]\\) g=0.5, \
s=1\"\>", {1.2100000000000002`, 0.58}, {-1, 0}, Automatic, {1, 0}]}, {InsetBox[
              GraphicsBox[
               {GrayLevel[0], Thickness[0.006], Dashing[Medium], 
                LineBox[{{0, 0}, {1, 0}}]}], {0.08, 1.24}, {
              Left, Bottom}, {1, 1}], 
             InsetBox["\<\"\\!\\(\\*SubscriptBox[\\(p\\), \\(w\\)]\\) g=0.5, \
s=0.75\"\>", {1.2100000000000002`, 1.74}, {-1, 0}, Automatic, {1, 0}]}, {
             InsetBox[
              GraphicsBox[
               {GrayLevel[0], Thickness[0.006], Dashing[Large], 
                LineBox[{{0, 0}, {1, 0}}]}], {0.08, 2.4}, {
              Left, Bottom}, {1, 1}], 
             InsetBox["\<\"\\!\\(\\*SubscriptBox[\\(p\\), \\(w\\)]\\) g=0.5, \
s=0.5\"\>", {1.2100000000000002`, 2.9}, {-1, 0}, Automatic, {1, 0}]}, {
             InsetBox[
              GraphicsBox[
               {GrayLevel[0], Thickness[0.006], 
                LineBox[{{0, 0}, {1, 0}}]}], {0.08, 3.56}, {
              Left, Bottom}, {1, 1}], 
             InsetBox["\<\"\\!\\(\\*SubscriptBox[\\(p\\), \\(w\\)]\\) g=0.5, \
s=0.25\"\>", {1.2100000000000002`, 4.0600000000000005`}, {-1, 0}, Automatic, {
              1, 0}]}, {InsetBox[
              GraphicsBox[
               {GrayLevel[0.5], Thickness[0.006], 
                LineBox[{{0, 0}, {1, 0}}]}], {0.08, 4.72}, {
              Left, Bottom}, {1, 1}], 
             InsetBox["\<\"\\!\\(\\*SubscriptBox[\\(p\\), \\(e\\)]\\) g=0.5\"\
\>", {1.2100000000000002`, 5.22}, {-1, 0}, Automatic, {1, 0}]}}, {}},
          AspectRatio->1.,
          FormatType->TraditionalForm,
          
          PlotRange->{{-0.1, 3.26}, {-0.1, 
           5.8999999999999995`}}], {0.3, -0.3}, {
         Left, Bottom}, {0.5, 0.5}]}]}}]},
  AspectRatio->Automatic,
  Background->None,
  ColorOutput->Automatic,
  ImageSize->Large,
  PlotRange->All]], "Output",
 CellChangeTimes->{
  3.6548881924821906`*^9, 3.654888245343214*^9, 3.654888343808846*^9, 
   3.6548884181790996`*^9, 3.654888550692679*^9, 3.6548885881438212`*^9, 
   3.6548886441450243`*^9, 3.6548887293989005`*^9, {3.6548887823549294`*^9, 
   3.6548888013970184`*^9}, 3.654888864613634*^9, {3.6548889209308558`*^9, 
   3.6548889872486486`*^9}, 3.6548891452596865`*^9, {3.6548891758184342`*^9, 
   3.654889201460901*^9}, 3.654889255263978*^9, {3.6548893557647266`*^9, 
   3.654889389161637*^9}, {3.654889593392318*^9, 3.6548896069120913`*^9}, 
   3.6548900026547265`*^9, 3.654890058039894*^9, 3.6548900986342163`*^9, 
   3.6548901649540095`*^9, {3.65489039346408*^9, 3.6548904030826297`*^9}, {
   3.6549705430258837`*^9, 3.6549705882894726`*^9}}]
}, Open  ]]
}, Open  ]]
}, Open  ]],

Cell[CellGroupData[{

Cell["Figure 1a)", "Section",
 CellChangeTimes->{{3.654889811374786*^9, 3.6548898127468643`*^9}, 
   3.6548898472238364`*^9}],

Cell[CellGroupData[{

Cell["\<\
Focal male\[CloseCurlyQuote]s fitness gain from breeding and helping at age 1:\
\>", "Subsection",
 CellChangeTimes->{{3.6411445558026037`*^9, 3.6411445672122564`*^9}}],

Cell[CellGroupData[{

Cell[BoxData[{
 RowBox[{
  SubscriptBox["w", "b1"], "=", 
  RowBox[{"FullSimplify", "[", 
   RowBox[{"wbA", "/.", 
    RowBox[{"A", "\[Rule]", "1"}]}], "]"}]}], "\[IndentingNewLine]", 
 RowBox[{
  SubscriptBox["w", "h1"], "=", 
  RowBox[{"FullSimplify", "[", 
   RowBox[{"whA", "/.", 
    RowBox[{"A", "\[Rule]", "1"}]}], "]"}]}]}], "Input",
 CellChangeTimes->{{3.641138331511636*^9, 3.6411383572661095`*^9}, {
  3.653920037964024*^9, 3.6539200465705166`*^9}}],

Cell[BoxData[
 RowBox[{
  RowBox[{"(", 
   RowBox[{
    RowBox[{
     RowBox[{"(", 
      RowBox[{"1", "-", 
       RowBox[{"g", " ", "s"}]}], ")"}], " ", 
     SubscriptBox["o", "b"]}], "-", 
    RowBox[{
     RowBox[{"(", 
      RowBox[{
       RowBox[{"-", "1"}], "+", "g"}], ")"}], " ", 
     SubscriptBox["o", "e"]}]}], ")"}], " ", 
  SubscriptBox["r", "o"]}]], "Output",
 CellChangeTimes->{3.6411383601672754`*^9, 3.6453604221001644`*^9, 
  3.6531628000865707`*^9, 3.6532234055281844`*^9, 3.653314145522513*^9, 
  3.6534062712915015`*^9, 3.6537546375768476`*^9, 3.6539171516829386`*^9, 
  3.653920079274387*^9, 3.6539202187673655`*^9, 3.653920310905636*^9, 
  3.6539259577986193`*^9, 3.6539282306766205`*^9, 3.654264403856564*^9, 
  3.6545196511118803`*^9, 3.6548865613918977`*^9}],

Cell[BoxData[
 RowBox[{"-", 
  RowBox[{
   FractionBox["1", 
    RowBox[{"1", "+", "d"}]], 
   RowBox[{
    RowBox[{"(", 
     RowBox[{
      SubscriptBox["o", "b"], "-", 
      SubscriptBox["o", "h"]}], ")"}], " ", 
    RowBox[{"(", 
     RowBox[{
      RowBox[{
       FractionBox["1", "2"], " ", "g", " ", "s", " ", 
       SubscriptBox["r", "o"]}], "+", 
      RowBox[{
       FractionBox["1", "d"], 
       RowBox[{"0.5`", " ", 
        RowBox[{"(", 
         RowBox[{"1", "+", "d", "-", 
          RowBox[{"1.`", " ", "g", " ", "s"}]}], ")"}], " ", 
        RowBox[{"(", 
         RowBox[{
          RowBox[{"0.5`", " ", "d"}], "-", 
          RowBox[{"0.5`", " ", "g", " ", "s"}], "+", 
          RowBox[{"d", " ", 
           SubscriptBox["r", "o"]}]}], ")"}]}]}]}], ")"}]}]}]}]], "Output",
 CellChangeTimes->{3.6411383601672754`*^9, 3.6453604221001644`*^9, 
  3.6531628000865707`*^9, 3.6532234055281844`*^9, 3.653314145522513*^9, 
  3.6534062712915015`*^9, 3.6537546375768476`*^9, 3.6539171516829386`*^9, 
  3.653920079274387*^9, 3.6539202187673655`*^9, 3.653920310905636*^9, 
  3.6539259577986193`*^9, 3.6539282306766205`*^9, 3.654264403856564*^9, 
  3.6545196511118803`*^9, 3.6548865614959035`*^9}]
}, Open  ]]
}, Open  ]],

Cell[CellGroupData[{

Cell["\<\
Focal male\[CloseCurlyQuote]s fitness from breeding at age 1, parameterized \
with western bluebird data:\
\>", "Subsection",
 CellChangeTimes->{{3.6411445817440877`*^9, 3.641144600062135*^9}, {
  3.653917429030802*^9, 3.6539174473308487`*^9}}],

Cell[CellGroupData[{

Cell[BoxData[
 RowBox[{
  SubscriptBox["paramw", "b1"], "=", 
  RowBox[{"FullSimplify", "[", 
   RowBox[{
    RowBox[{
     RowBox[{
      RowBox[{
       SubscriptBox["w", "b1"], "/.", 
       RowBox[{
        SubscriptBox["r", "o"], "\[Rule]", "0.5"}]}], "/.", 
      RowBox[{
       SubscriptBox["o", "b"], "\[Rule]", "2.89"}]}], "/.", 
     RowBox[{
      SubscriptBox["o", "h"], "\[Rule]", "3.56"}]}], "/.", 
    RowBox[{
     SubscriptBox["o", "e"], "\[Rule]", "1.87"}]}], "]"}]}]], "Input",
 CellChangeTimes->{{3.6411384776249933`*^9, 3.6411385038224916`*^9}, {
  3.641138538862496*^9, 3.6411385766596575`*^9}, {3.653917405869477*^9, 
  3.653917417740156*^9}, {3.6539201365096607`*^9, 3.6539201404648867`*^9}}],

Cell[BoxData[
 RowBox[{"2.38`", "\[VeryThinSpace]", "+", 
  RowBox[{"g", " ", 
   RowBox[{"(", 
    RowBox[{
     RowBox[{"-", "0.935`"}], "-", 
     RowBox[{"1.445`", " ", "s"}]}], ")"}]}]}]], "Output",
 CellChangeTimes->{
  3.641138584030079*^9, 3.645360431359694*^9, 3.653162805581885*^9, 
   3.65322340632623*^9, 3.6533141462855563`*^9, 3.6534062720875473`*^9, 
   3.653754638447897*^9, 3.653917152436981*^9, 3.6539174546552672`*^9, {
   3.653920122003831*^9, 3.653920142576008*^9}, 3.6539203199311514`*^9, 
   3.6539259612008142`*^9, 3.6539282307936273`*^9, 3.6542644041655817`*^9, 
   3.6545196512718897`*^9, 3.6548865615099044`*^9}]
}, Open  ]]
}, Open  ]],

Cell[CellGroupData[{

Cell["\<\
Focal male\[CloseCurlyQuote]s fitness from helping at age 1, parameterized \
with western bluebird data:\
\>", "Subsection",
 CellChangeTimes->{{3.6411445817440877`*^9, 3.641144600062135*^9}, {
  3.653917429030802*^9, 3.6539174473308487`*^9}, {3.6539201183216205`*^9, 
  3.6539201197597027`*^9}}],

Cell[CellGroupData[{

Cell[BoxData[
 RowBox[{
  SubscriptBox["paramw", "h1"], "=", 
  RowBox[{"FullSimplify", "[", 
   RowBox[{
    RowBox[{
     RowBox[{
      RowBox[{
       SubscriptBox["w", "h1"], "/.", 
       RowBox[{
        SubscriptBox["r", "o"], "\[Rule]", "0.5"}]}], "/.", 
      RowBox[{
       SubscriptBox["o", "b"], "\[Rule]", "2.89"}]}], "/.", 
     RowBox[{
      SubscriptBox["o", "h"], "\[Rule]", "3.56"}]}], "/.", 
    RowBox[{
     SubscriptBox["o", "e"], "\[Rule]", "1.87"}]}], "]"}]}]], "Input",
 CellChangeTimes->{{3.6411384776249933`*^9, 3.6411385038224916`*^9}, {
  3.641138538862496*^9, 3.6411385766596575`*^9}, {3.653917405869477*^9, 
  3.653917417740156*^9}, {3.6539201082020416`*^9, 3.6539201114952297`*^9}, {
  3.6539201470572643`*^9, 3.6539201509604874`*^9}}],

Cell[BoxData[
 RowBox[{
  FractionBox["1", 
   RowBox[{"1", "+", "d"}]], 
  RowBox[{"0.6699999999999999`", " ", 
   RowBox[{"(", 
    RowBox[{"0.5`", "\[VeryThinSpace]", "+", 
     RowBox[{"0.5`", " ", "d"}], "-", 
     RowBox[{"0.5`", " ", "g", " ", "s"}], "+", 
     FractionBox[
      RowBox[{"g", " ", "s", " ", 
       RowBox[{"(", 
        RowBox[{
         RowBox[{"-", "0.25`"}], "+", 
         RowBox[{"0.25`", " ", "g", " ", "s"}]}], ")"}]}], "d"]}], 
    ")"}]}]}]], "Output",
 CellChangeTimes->{3.6539201534626303`*^9, 3.653920323498356*^9, 
  3.653925964560006*^9, 3.6539282308446302`*^9, 3.6542644042695875`*^9, 
  3.6545196513728957`*^9, 3.654886561554907*^9}]
}, Open  ]]
}, Open  ]],

Cell[CellGroupData[{

Cell["\<\
Under what conditions do the fitness benefits of helping in the first year as \
an adult exceed those of breeding in the first year as an adult?\
\>", "Subsection",
 CellChangeTimes->{{3.6539228305037484`*^9, 3.653922881693676*^9}}],

Cell[CellGroupData[{

Cell[BoxData[
 RowBox[{"Plot3D", "[", 
  RowBox[{
   RowBox[{"{", 
    RowBox[{
     RowBox[{
      RowBox[{
       SubscriptBox["paramw", "b1"], "/.", 
       RowBox[{"d", "\[Rule]", "3"}]}], "/.", 
      RowBox[{
       SubscriptBox["h", "1"], "\[Rule]", "0"}]}], ",", 
     RowBox[{
      RowBox[{
       SubscriptBox["paramw", "h1"], "/.", 
       RowBox[{"d", "\[Rule]", "3"}]}], "/.", 
      RowBox[{
       SubscriptBox["h", "1"], "\[Rule]", "1"}]}]}], "}"}], ",", 
   RowBox[{"{", 
    RowBox[{"g", ",", "0", ",", "1"}], "}"}], ",", 
   RowBox[{"{", 
    RowBox[{"s", ",", "0", ",", "1"}], "}"}], ",", 
   RowBox[{"PlotStyle", "\[Rule]", 
    RowBox[{"{", 
     RowBox[{"Blue", ",", "Orange"}], "}"}]}], ",", 
   RowBox[{"LabelStyle", "\[Rule]", 
    RowBox[{"Directive", "[", 
     RowBox[{"Black", ",", 
      RowBox[{"FontSize", "\[Rule]", "22"}]}], "]"}]}], ",", 
   RowBox[{"ImageSize", "\[Rule]", "Large"}], ",", 
   RowBox[{"AxesStyle", "\[Rule]", 
    RowBox[{"Directive", "[", 
     RowBox[{"Thick", ",", "Black"}], "]"}]}], ",", 
   RowBox[{"ViewPoint", "->", 
    RowBox[{"{", 
     RowBox[{"2", ",", " ", 
      RowBox[{"-", "2.5"}], ",", " ", "2"}], "}"}]}]}], "]"}]], "Input",
 CellChangeTimes->{{3.641138602807153*^9, 3.641138696329502*^9}, {
  3.6411443885220356`*^9, 3.6411443887880507`*^9}, {3.641230085228384*^9, 
  3.641230085557403*^9}, {3.6539203417464*^9, 3.6539203483867793`*^9}}],

Cell[BoxData[
 Graphics3DBox[GraphicsComplex3DBox[CompressedData["
1:eJx0nQVUVFsbhgGxsBU7UezCTtyYVxTsROwuxO4WO9GrqFhYqFioqFiIAXJR
iQFRRqUZhmHorh845/225/jDumudNc89Dnue2bPnnI+93200Z8W4+Xo6OjoT
DHR0yhQdr0y583R/h9UDcLxY/+5CU4MyZks6DTjb0tyVgRuUb7523U49MxfV
90Jjc0/i69JO77qfpWtm7G7Y7eny/4hHhFc6rlqha/blQ+tHxuYBxEd93XHB
KFbH7GCnD77LQ4OJu79Mv201Q8ds2Jk5MW7LQ4lbTAiybX2nkOnqFP+EEW/R
+c2hs2cL2MzHXw4bm0cQz61460al/fns1aIL9c3to4gHRtm/3boujzVsvOzG
8tAY4rffbFEmzstlG/37drM3jiO+69yCzNnjc9g3u4oebsvjiVutHVNTMTCb
9egbYhHqlkC865i+HYeZZLET2hvfCwsTubf2xsOfNcmkx/Aa4X1/wZ+ecTyk
X6v99FXcM3h3s3WJW35wz+A/N39/5DiIewbf97T/hpe3uWdwk9RL/ZU1uWdw
1+nl9LLSC8gzeNkg34O9PuaTZ/ApFidrrT+dR57Bb7+b6ui2IJc8g+f1bdYy
o2cOeQYf7Rpzt0f5bPIM7tT2bs+13zLJM3ja5dVvHt/MIM/gw+v1HZ62Pp08
w1/LDa7z//QMXklPP3zwXO4Zx5RDE61HvOSewb/XvvltTG3uGdzjUta4yTbc
M7jF+FOOL44WMngGb7Cw10lvM+4ZPHbTjwNBKXnkGfzx0a07Iq7lkmfwXU7N
1idOyiHP4KPd3i3Pq5BNnsEb+SyYV/FFJnkGV/+sOK3O8gzyDP402WVsi6bp
5BncruyY4Sb+qeQZnha1fjLvT8/ghwvTTrebwD2DP/jW/VPdi9wzjor7a3L1
VTrkGTxr3+OOKV24Z/DeHqo3rzMLyDP4DttFxmcP5ZNn8E/NVPtXN+WewWv4
L0ywfJRDnsGn7owd2+afbPIM7tRloZteaCZ5BleHxzT4aZNBnsG72i/Y/lQv
nTyDbxoUE3nidCp5Bn+XMn/4snYp5Bk+7gQ/nfunZ/DK+dEWNYZyz+A2LQx7
Rm/nnsG/mg9q+tyde8ZxTlhY9QbxhQye6X3oaBr5dhb3DK7aePbJ4uA88gx+
+2P6vhoWueQZfHmtcVbP32aTZ3CTWfc6zO6VRZ7BU10MCivczSDP4G7ZC/wf
NE8nz+Abh727OsUhlTyD9z/ZdJ1O1RTyDK4Ttnm48+4k8ozXrbVzn/OnZ/Aj
OcF6WT24Z/AOK1KdXGdzz+D/RVYbvPwI9wwe+GDKx9GruGcca5w7Ue7Dp3zy
DD5qt8+wvkbcM/jhZWX23d+QQ57BfSb29zL2yyLP4BXY2vLnWmeSZ/Chbe79
U217OnkG310jdt+e4FTyDP42p6l3dscU8gxeEDmlwgq7JPIMvuVcixPez/n3
JV5flx6vZv/pGbxqltezX624Z3C1e0C1HYO5Z/CPW38uMJrFPYMP3em32S67
gNoBnl8upq13V+4ZR7fDud8MluWSZ3CbmjX2Wl7PJs/grRxadT/+K5M8g/9u
3D8ioG4GeQZ3uDr2eO2xaeQZfEzbhQOmHEwhz+AV72/RnHuXRJ7Bdy027vEi
O4E8g2esGX3CbJmaPON1rIl6M+tPz+BH05/ZfKjLPYM7l3PdYtmSewb3rHvn
YFBX7hncbezwLi92cM/g6tV9Lf87n0ftA298usPiULcceozjmGdN7OL9s8gz
+J4f1a/kajLIM/jTPL1XlSqkk2f6vU3SQxq2SCXP9HsHxqa1H5BMnsGdProa
bXDVkmfwCpXOTHVQqckz+KrRm088axJLntHepyc9Z/7pGbxa6i1jlwrcM/iC
cSfiGpTnnsFfPdxw70BZ7hm8TXOPmKTy3DN4cNhR2y/63DP4nkvTc+7ocs/g
XWd02HOgIJMe4xjWKLfKwtx08gx+NPTTmSFZqeQZvP85B6Pm6cnkmdrz8Muk
wshE8ky/t/OyJe4/48kzPb9LxW1rv8WSZ3Bt25snTPwjyTPalTvow4w/PYMf
Szr3wz5blzzT9/lF20mqousKeAa3PXP42uYHhfR9AH4upZdjq2P55Bnc0zLy
pP/yXPIMHu989NAWi2zyDG6o33d36/bcM7jpzOhNARW5ZxwXuB9ftVWVQp7p
ddXuv6SNVxJ5pvaHf3l3Y2QCeaZ2nmn5KK9CHHmm9oza4jTuYxR5Bl+kH3jC
eTe/v8LvH5DiNf1Pz+DVtYeOb1Rzz+ARcaPfPfHhnsEX/tdaEzmRewY3eHd/
rHUd7hn8nnuvp4rgHPIMPs71TSPLM1nkGTzj1j+7PkzOIM/gZ698jTWtl0av
E9z07GRLt5Bkeoyjp9Gb+dO7JpJn8Ao1vpqMeqQmz+BjdH7nDugeQ57BHRK1
Hzs/CSfP4O9f5bcYuOwHecbv2XnFx/pPz+DH47cMmxXKPYNf7tHZZLcL9ww+
vdCzm0VuAb8eEvmWk63L21/II8/g51of/vGNcc/gz14k3W0ckUmewb+Nnrhz
7p508gyeHvl8wq1WqeQZ3HBDkzaJ3kn0+sHn1SuXuThYQ49xdDL7eiG9gYo8
g/9a5DBk58xI8gzevfm74PrDf5Jnav+qicZd/APJM57v/ZjP0/70DF4jbnne
MF/uGXz6zqoXxhzlnsEndJux+fFl7hlcO/fSSy9j7hl876mw/B/O2eQZvNkH
I6btwD2DP0+fs0P3YRp5Bh/X6tpbwx4p5Bk8+K5P2TGreD8DN6hmuX/dJjV/
/0Te3/arwYVd0fQYRxv/sUfeHQwjz+Bm852bKlp+I8/gs0ZbmQ9a5kOe8e/K
6/hZ/ekZ/ETMDNeOr7hn+tx8TqjYxJZ7Bh+5MNuz0TDumb43utddlX8nlzyD
r9btYfSrBvcMvu/LOL/X6zPIM/j587bbL/1MJc/g9xcd7bRjcDJ5Bt+7dMqL
t+P45xz8XtlT9Xc3UZFn8OBLX9cPUfP3DzxvdR2XSst4+3Ac43xk0dEy/uQZ
/PKqWqeGLHMnz/j/I+4HTP3TM3jNqNGLDO9xz+Df631eFz+WewYfdP6UgV18
PnkG99M/1rpbN+6Zvp9tDgwJ35RFnsG133bPPuaZTp7Btw7cts3UgHsGr3xn
w/n4sUnkGbx72xjbbt34OAs+Lu/H7WOe0eQZ3Pbr16j4sfzzA15v6AHT455B
vP+J/EFw9JwTnh/oMY5FjW7waaL9gOjn5XxbmTsxHO02Xztfy1PPDP7BzVZ2
KqmXzj3FTi4P1dL5TaoM/n0rlNepwG8ZdR4+aWQGPca/2zpD0S1xJn9+8FuT
x1r9+fw46uh2cU1jb+kxfk9Y9sW7Jz2f0PPj+SYcX6j9/kGPnofqvab3+26/
mUnn43numdcIb2OtZ4bH+Hdmz+3ami+7zX74nenS1tyejvei+9RpEKtntmng
aje35YnElfNPqC1zM+gx/r/30kGuxo/5+Th67KtyrO2Mh9Q+/LsVH5aXeMZ5
9LoeL37bcG4mPT/auyVvZeNuj3j78e90hi2ZMG7ZOTofz5M9weBOJRU/H//f
6kbb4eWfZNB5eJ6NZWpa/dke/DszsxqDHTyvMx3Zj62pwbertkHM3ti86D9X
9v+55188tOjD5Vb0Of3/5wf8xUtOL/qcyvkP4X/8xQsKi39+/8VPlDx/xF+8
RTEu+pzK+ZOSp4/5i/9T0tC4v/j3kvbE/8WXlrzghL+48CipFK6jA69yzzhe
tqi/ZtMi7hn8/GLbxhNmcc/gc09VCzSZwj2DZ/hmnKo+hnsGn1Cr1dzUf7hn
8G0LL5h+Z9wz+JpP1saevbhn8J595tW915l7Bn/n9qjOhdbcM3ijQSObH2vK
PYObhbbru6cu9wxusmvcjC3VuGdwTU/Po+vLc8/gq7M3/re2UCHz7FmKZ0/y
KfXsSd6knj3Jj9SzJ3mQevak1yv17EmvS+rZk9ov9ezJom++Xbw5USHz7Mns
jrTtc+S3QubZk024/bDPna8KmWdPNrZg6tKgNwqZZ0+29UDzL5UeKGSePVnI
yEpzRl1WyDx7stlDDVtfOM49w5PcM7i0f3oSh088xhH9B57B4Q2ewT9+2mi4
PlNBnsHhB57Bl3+e7fvai3sGhwd4Bn/6dumANQ7cM3j9daaNs3Zwz+DXbpxZ
cmYx9ww+ZfymVuPGcc/g3bdEj2nTj3sG72v0Pa6+sbw/B5TSnwOo30r7cwD1
T2l/DiCf0v4cQP1N2p8DqF9J+3MAeZP25wDqJ9L+HMAKf+4dMnOlvD8HkB9p
fw5gS69rfdd2k/fnANZbEdnLx1DenwPYm99TF47OCJT15wCm6z1mWtmQQFl/
DmD5h71raZ4Hkme8brlncIyf8AyOzzs8g6N/4vfR84g+8RjHD5EpJ9o7c8/g
6G/wDD5m9onQ6lbcMzi8wTP4okETk1tV4Z7BzXt/GG4cG0iewavsGxC4/G0g
eQZ/3Ont8TKO3DP4gM6WO6PXcc/gLvsjrtUaxz3j9ck9g0vHW0/i6LfwDI7P
OzyDo3+iHeDwicc4oh/CMzg+j/AMjv4Gz+Cqo3kXU7wDyTM4vMEzeIs3N/vv
WsE9g/cye+BkM5h7Btc8/OHpXZd7Bi/52Gn49RZeh9wzOL7f4Rkc30fwDI7x
E57B8XmHZ3D0T7QPHD7xGMcmdvFjn2kDyTM4PqfwDP6tt23nJ3bcMzj6GzyD
b97SdE35ptwzOLzBM7jBmOym990DyDP4p86n8+Yc4J7RXrlncIzD8AyO8Rae
wdFv4Rkc4yc8g+PzDs/g6J9oNzh84jGOLe/2DRi5jXsGRz+EZ3CTYW3tJlTk
nsEN31zfmP81gDyDh99uuWPxGe4Z3KHiLQeHmdwzeO/Qzu8OtuGe0S65Z3Dp
9YMncYwP8AyO73d4Bsc4AM/gGD/pcytyfN7hGRz9E68HHD7xGEf96y+zmuhx
z+CDFv7b5ePbAPIMnri3r+W8XdwzeCV9l5HZg7ln8DO/4jrYleOe6Xu4TlpS
eR9/8ozfL/cMju87eAbH9xo8g2O8hWdw9Ft4Bsf3ETyDY/yEZ3B83uEZHP0T
rxMcPvEYx7D4VrcXbeaewQ0UP7X9enLP4G+buheyFH/yDF7u6wvlmvv+5Bk8
ODzC7sdy7hm/R+4ZHPdH8AyO63l4Bsf1JzyD43oJnsHx/Q7P1L/E7yN4Bsf4
Cc/g+LzDMzj6J14/OHziMY4LbxybsSfenzyDlysY7WjqxD2DR/9o4rzQinum
803zduoZcs94PrlncOn1sCdxjMPwDI7xAZ7BMd7CMzj6LTyDYxyAZ3B8H8Ez
OMZPeAbH5x2ewdE/4QUcPvEYx+CLy41SxnPP4D30ah2bXp57Bm/axix6+0s/
8ox/J/cMjvt3eAbH/SY8g+P+CJ7BcT0Pz+C4/oRn+r3i9RI8g+P7nb5HRY7v
I3gGx/hJ45fI8XmHZ3D0T/gCh088xjF9iMOJSW5+5Bm85dV798ct5J7x//9/
vS6Jrt/gGRzXafAMjusxeAbHdQI8g2O8ldbrkqjfSut1SXS9JK3XJdH3u7Re
l0TfR9J6XRKNn9J6XRJ93qX1uiTqn9J6XZLMZxIdDe/9E77J0E/04ETHZNa6
x1kbeR3PiUnrmVo636Xz3itefeR1KifZ9bYT/Tvp+bgP1f71/DhOrn/uZcB8
P3qM33Mp+N+Gjqa8/Xg++fPIufT8JGonHuPfSZ/fno65NQrbGlEdOJH4yt/h
k50mBNFj/H9wPMax2ZcLK0xN/WSe7Zm0zpxYSvvtqb2pnTaNazaBtx//7sfy
HoFZbfxk5/9dv8X/lz4P6l2JpbQniZ5fePyA5v1ubNu/31Q7PTOBe1CdvoNX
ytDwBpzjfNVmRdm1OuDedL4pO2fS7aoucZw/+csyv+Obwf34PPanAxvatecc
539sVva8S4aOyBV8flDnuLLfHnGO83uuvjDfeyV4CJ1ve/N4Upv+nON880NL
Z3l/LxQ9KOl8PWbrlr4f/O958jgfz9PaxDG98GsBnQ9eTpzvLXA+r35Y06qz
TW9zjvOjNuY3XfEyT+R8vv2iatN7hrtzjvM9m3R6csM1V+R8Hv6BwjuV7P7j
HOdffjdjxC/nHJGr6Pw7iTlhbZSc4/xti479rn0pW+R8Htzn3+ZuvhrOcf70
Kh5rLP/NErmGzk/66nDINp9znN/PNami3aFMkfO/o9X0iJ1lWDWLOM6vP9no
0sudGdRvaX5BmY4NW2zg/RP8monbhwoxvB+Cr5rObLXjeX8DZwe9Gyje8n4F
Xvnp2A/PO/P+A/7I68nvAf14/wG3NPLublCX9wdwlTgvHe87zT9XaH5d/pJL
7y94406F3ZbdzqH3keaT76txoNfebHq/wMeGt/ilNyeL3hdwTd+e3b6YZpJ/
8L2nhu8/Wz+DPIMbaa1+zktPI880j+BX41zNEu4ZfHb0GTvH/7hnmq+uqVHd
ogP3DP409dC53MPcM/iH9EojJoXCZwjxRvo6M5848s8d+KqaaasNZ+STZ3Af
cV46PIM366y8EBCWQ57B15v6uXZxyibPNL975Huv43OzyDN4S6tnykTjTPIM
vnmRS/KomHTyDB6w7nK5ezfTyDN4G7tTDassTiXPmC9w8lnVULfp3DN443Mb
h5o85J7Bb2yOun9Ln3umeeDTRzdoMYV7Bl+1dU3FPpO5Z3A7sxG/2hfkk2fw
s2WaPWpyPY880/x5cV46PIO/PvCftX5qNnkG97e40iXzbBZ5Bo+qtr6c2iyT
PINnBliEKmPTyTO4wenmD74eTSPP5Gdq1h7PHqnkGbxzoy9TnyiTyTPmX6TY
F7rvGMM9g38fNa3s+9PcM83TNng6uvxP+PQj7vyx5rkRLbhn8GZlf3o3DCwg
z+CJW05Nd5rJPdO8yLSRKW00ueSZ5smL89LhGdw6yr1hz7LcM82ft1714OWJ
TPIMnhPYdujgJhnkGfzTyPDvn26nkWfws+8cbMb0SiXP4Iv6jSnz7V0yeQbv
9ai8w/QxSeSZ5mMvTzo3YjD3DH66jOmHyVu4Z/DQswcS5z3hnsEHzXLpFqVE
v1UQ/3x46P6CUdwz+JTnv5T13uaRZ/Co6PVdiufhwDP4CnFeOjyD5wy4/WNh
3SzyDG63dHDnXQcyyDN4DQflbsfcNPIMfuH92hC35ankGbxNctWO/r+TyTP4
o8bOO4vn88Az+NZTu1wq7U8gz5gfVHJb0JN7Bh9XPA98NvcMntHG+pjnEe4Z
vFvxz2ruGXxT8Y2HTz55pnns6UVP1Jx7Bq9YdPVpuimHPIOPFeelwzP42eKf
tpnkGTys+BfvTCfP4MXNTw9JJc/gK4qve01SyDPNby8u3O9PIs/gJfeBbxLI
M/iR4he2Qk2eMd+qcvMAq19tuGfwqst1hm7/h3sGr/6sU+dmC7hnWi9Vzr3r
rorcM81Ld6xT/v0w7hm8fdfVoWX35JJn8M7eX+//8zabPIN3E+elwzN4r7T9
U/7rl0GewfsejO5QZWMaeQYf0GyQ7mi3FPIMPsjtYtDx1CTyDH7EIWP89dla
8gz+7/v7eW2UavIMfiFp0XWXSbHkmdZB5nn2dW7IPYP7GEXo1+rIPYO3+0f3
69YB3DN47e9mXf0vFZBn8KAW2z/e8Mwjz+D/2ryy2hKdQ57BJz7P1Y6twD3T
84vz0uGZnn/Uhrr5lunkmZ7/rNudANtU8gw+KSqNOZ9MJs/g7WcscM5dlkie
af1iaoTfDdd48gze4cDM7LFZseSZzm+iNMo3jSLPmA/oHfyowaqq3DP4vuB3
72/U5J7BhwYH2oTW4Z7By7p4dWnWk3sG33kn1u7AAO4ZvOB2+R8pw7hn8E23
W3eyHp1FnsEzxXnp8Ay++tbC4E6z0sgzeKLzvnYOi1LIM/gy55vbdFcmkWdw
v9HHrgelaMgz+Rn11dK5TBx5Bn9rWS1jk2E0eQZ3txh90bJlOHnG/MpWD6/l
9NPlnsEHH7q+p28WfHoTf+1j0XjVL4wPfsQzto3qssI3nzyDd+42Zugy91zy
DL4wduzUxc7Z5Bn80vnxyxecziTP4CHivHR4Bq+uP/nfWatSyTO4+bMpt6bP
SibP4GW+P970xFFLnsHXDHzmdH+DmjyDx9x64XNrQgx5Bp9U803KVZMI8gx+
JH1Pj/71leQZ81XtDv37o2wa+q0H8UK2b8iXn9wzeIoq2brjMe4ZPHZskMnr
OdwzuNL9mf7ontwzuF8Lx5DfFbln8I+Ht7vY/swgz+Du4rx0eAa/P2PYBPs9
KeQZ/KpX2zYtpiSRZ/AusxtkLZysIc+0rqJb+KUDBbHkGVy/rPM/d65Hkmfw
H3d//jp79hd5pvXNY5d2+hkbRJ4x/zdi/l73rzHcM/iLtEX6c95xz+Cty59x
VDHuGTzE2NqkSnYeeQY/MMjofRfXHPIM3ndWzORJS7PIM3j81jvxm4y5Z3BH
cV46PINbPu9R6/3pZPJM88nvplv6X9KSZ/AZcdvXNqipJs/gHsYGF+buiSbP
4M1nnXrvkhFGnsEr9jINifcPIc/gl6ZdHZW37Ct5xjzYgWbrz539zj2Dr781
4n26M/cMbt2yv/JqUgF5Bv+UGdHZ+hj3DN7T58Buw07cM/hVR5Nvvr6Z5Bm8
xopv7eyWppNn8G3ivHR4BtfUahmQ7pxEnmneuO+ZkdbHNOQZ/NDK6BRf31jy
DL6gTrdzpgaR5Bl8+zrd3dbHlOQZvJuHo7+pQSD5xLGq5zS/EXv1yGfzkvvx
O6x5nzpT++mDe7PBa9ousAm9wWLcgrwj9/L763kl9SgnprE4d3BcFXAFM/C/
7vB8+XnWPXfuxX1neL1oxNCvBa3N7dnLt131d7cEV7Laq5M/dTDfxaoMrLLh
gA2vN84ppX646pB3V92i9v9YP2tGaDCvB+qX/N47zGRkQVClRF73Mz7k/p9t
UfsrjL6R7F01l3wOKWmPE5u3e8rDmj1zyOenAq+5r4vaP0RlWDtuXjb5NChp
pz27sTW0kcX5LPK4oWQcfsvy71pI6m84/krIrPc1jl8/VJ9+8Gyo2yumO8x5
0cCZ3KdRif8XbL7bdINNIfw+ukvdS772xs+ZAatXsGEi9zmo5H1xYxFv7u/b
4sLrb+P8HxWa2z9mXbv2eXryCa+/OZdSfzMpef63bH3A6MZV4nj97dnQeWdL
6gFWXyf4x/D62w7VOF9lUfub1ppq0lzD628nhv6c/6yo/b3yNPcLs3j97YrT
wsKTRe0PrH0ocHEVXv90LUx2WFHU/uSZ3c7Pasvrn++tt3QdWdT+Ez+iy0VZ
8DpnotPaBcbmPsx6v6mk/ib4/8TOOX0PmfOVe8axYdCmCpd6cc/7S+7TP7Kf
TY0OXrnKPQvvywcWvst3+pJa3LPDodELzO3fs5F52eVSq3DPzUrer3dsaov5
GRfyeP2tWSn1N8G/D6vTkSkH5PL6m+D/E4tafDnw9C9efxP8e7Ne3yqt2PyJ
19/MSt73j6zS2p33NC94/c3bSdtVWdT+OYN17dVPMsjzmJL+8J6ZDjpUf+3T
dPL8vXCDb3H7z65sOvSwB69zdi8Zh/3Z8zmdJPU3wbM/mzz5hUPGY+75Zcl1
ddH32DxL57xq3DOOkw5EVfxkwz0L/r8wmyO6m5868fqb4P8ze9J7yN7FK3id
U/Dvy7YanujhPJh79i2l/iY8jz97tK/Tedsq3POENM324vYP2LhynHUwr78J
z+/HLM6/vqu4wetvyuauFsXt/5VQ++73bRnkWfD/hSXbrh+zdAavcwr+P7P9
xpFnDgzldc6xJf592ZUKU3d3787rnEkl/TmY1TNt+uLP+pvgP4jVqnxhysFz
3LPgP4iNSW063ErF7zsE/wr2JeXmgaQ+3DOOjWov6XuuCfc8pKR+EsiarD1a
NsyP19+E9yWAXSv7ao3rQV7n3F9K/U3wH8zGRTS2cmrK62+C/yB2dv8gf6Mv
vP4m+A9ic2eu1HTcw+tvgn8Fe7Dg9p2PA3mdU/CvYDsuJlTVlON1TuHzFcgC
y/WrczEwhTzPG7u+vk1R+50v2b9V3uR1TpdKtXYsD/3B1tWtfv7P+pvg/wf7
6rGtXpMd3LPg/ztbsisl9qkH9yz4/87+sV5asV5Z7lnwH8I+OQZkbznH6284
7n8YsmdSV+5Z8P+NfcpQPXrpz+tvQ0qpvwn+f7DE/lXqK7rw+pvg/wdLPVNr
TOwHXn8T/H9nm1oYt983O508C/6/s92/B9x+pM/rnIL/EFbNd+7nZfdTyLPg
P4Q1ibM/5Tqb1zkF/9/Y/Z6+hXsa8jrnojUPzrot/80UyTqb/6y/Cf5/scNr
Z4U8nM89C/5/MbsaH/bVPss9C/5/sm2HptfcfpnXhQT/P9l6437PZ9bhngX/
Spac0Fz/80lef8MxMdYw9WM97hlHef1N8P+bHTuT963sEF5/E/z/YqNuRn1x
ecXrb4L/X+x4bPDisAG8zin4/8kmTQl0vuzF62+C/5/sYvb3QwmTeZ1T8K9k
gaeDWh79nUieBf9KZnO+0harJrzOaV9yXRfOuvomS+pvgrdwNrzdIIehI7nn
4JL7l3B26fKZ1qtXyvtzOLOdEVXjS0/uuUHJ/XsYa+FydcMg+3yZ5zA2rd3y
3YPTef1tRkn9KkyoL83kdc4ZpdTfcOyQEn+61yRef3Ma2WV1cfud3Z5YrnrC
62/C+xLObt454NynEa9zxkScnFrc/rb+C28eOZhMnoX3K4x1bD1mhI0Or3O2
25TBitu/ZJpd86e5GvIsvI9hbNunbVm3y/I6p9A/o9jxGxGS+pvgP5Lp/24x
5buJfNyIZM87L/HyM+eeBf+RbHaXpTUafy6Q9edI5t+tcu+WVblnwX8Ee7/g
qZ77JO5Z8B/B+vosWxl6g9ffXpZSfxP8R7H/LEInLl7E6284lvm417fXXV5/
E/xHstcr+sfaZ/P6m+A/kuWZ513fZMnrnIL/SLbp1uEav8YmkGfBfwTTa9aj
aVhdXucU/Eewo5nJa3I1MeR51OQhqcPtY1jijkBJ/U3wH8Penixbb3kd7lnw
H80Ur/sv7NRcPm5Es7H6KdWXzeWeBf/RbNuLNZnlD/L6m+A/mnW8qrvL5Bmv
vwn+o9isFw4PohN4/a1BKfU3wX8MW3TTx/D8Jl5/E/zHsOlBk0fmX+P1NxwV
3RJbaoJ5/U3wH80u2BmZf22mJc+C/2jmoL/x6G8nNXkW/BfxqKiGFbvzOqfg
P4pdbDk/eaQikjwL47CKWUx7L6m/Cf5VbOvw2G86efw+WvBfdB10vknVeum8
XiH4j2WDvm2o/iKb14UE/7Gs3eCfbuqy3LPgP5ad/j1S92Z97lnwH8vsXN4n
JnbnnjeUUn8T/KtYOT33QN/DvP4m+Fexp1FtfDwdef1N8K9iisTBnw4uSiTP
OA5aP2LYrRvx5FnwH8sez5xfKTw1ljwL/mNZx1un6nUdE0WeBf+xzGV8yHLH
F2Hk2cAjvLK9cTy70+OJpP4m+Fez3vneZ06Fc8+CfzWr4f7OMvA69yz4V7Nu
twurGRznngX/RX58hq77vJPX3wT/cUyn0ekdjTfz+pvgP47dvpDUKWczr3MG
l1J/E/zHs2vWt+wLLvL6m+C/qJ1p2cP3n+L1N8G/multuDXMtEUC+RX8q1ns
otWDd3eII884BriP3R8xJJo8C/7jmOfyIbWnLQsnz4L/OGZb5ozi+9BQ8ixc
bySwCtVvSOpvgv8Elv7w9uQ2Xtyz4F/DhoYsOnJ0Evcs+Ncw4617q01txT0L
/jVs77h7PR7k87qQ4D+eLZ4SVnhSyetvgv945n+0kY3+O15/615K/U3wn8AG
P3UYa/KQ198E/wnsW7nTx87XSyTPgn8N66xT7X3iT15/E/xr2BErR7PprjHk
V/CvYcm1B5SN+jeCPOP4eJ6qRYUaP8mz4D+eHZ+59fMmQ17nfN9me6tQt0QW
HHK686Ef3POCEv+J7OGCw3VfunDPFUv8J7JNGVU+m5fnnu+U+Ney2mOqVHN+
yetvliX+tazbjzrp9hu5Z8G/lgWearfdYAD3LPhPYBnbh9+tasA9Hy+l/ta1
xH8iC6+xv/qcd7z+pijxn8gOt+x9pFWFBPK8vsR/IrPev2agkwMfL+qX+C9q
p8UH0169o8jzixL/WtYoYoL+f59/k1/Bv5aFJ/zT2Mr8G/k0/tpjVk/zXWyv
W/uPF07omcH/jS8CX9TMJaVJKK+HVBf/nWeGdRXXx7weoif+f8vPC1r+ital
58FxwoyPyjFBn+nxR/F9bFPD0jXuynviqBMG17I1G2Dwjp6fcptGj5x2zB7t
fEDzl92XrL+8fTH6Cepd8vmZHnS+tVODR9PngHuXcr43nT8lKrXqgGlB1H/+
//l+dL6LSZnHfP6nopTzFXT+1H3DncpaBlF/+//nh9D5M1TvvmuGBlE//P/n
K+n8V+PXWgUPCKL++f/P/zsPAefjeaTze/m6/gEjy5x9YAL+d34COM6f9e33
pCttwf/OVQDH+aHLU6afag6uKuV8FZ1/r2q/ewcagqtLOV/N148+f/7PThpn
NKWcr6HzZ66wabe5Cvjf86LBcb5p56mT1pfj4xjm19e5dtVwxhx5//RkTbvX
Xm80Qd4PPdmhhBkFCUPl/c2TWfntuP2ul7xfebLDyk2bndrK+48nM6ppufJg
Q3k/8WT1VmYe4q8rjLg0J4HnDNR1zXqyKVkhe389WeNToz/sj1TI3kdPtvfS
tuxLQQrZ++XJxinsxnl4KWTviyfb2XW+X9xzhcy/JzN0b7S6kYtC5tmTVVzq
0nfKRQV5xnoFu7ij3dg07hn8aUp288Sh3DN4xakjrz8y4Z7BNzba7X64IfcM
XsH0ypxN5bhncDf36xe2kB8l8V3/Hl96Uqkgz+BYJwvP4Lkr1R31HnHP4M6r
pza3usg9g68JuHfr4wHuGXzGUfW7f9Zyz+ALb1Ze+XMW9wx+rHHth/ssuGfw
oKQye4b1Vsj6cwAr269PfvMJ8v4cwFr98nb72EvenwNYQKvnZY41lPfnAGZQ
2yBqc6FC1p8D2FfnF5OPUL8KId4k4vOMd14KWX8OYNkeZtmNXRSy/hwgy6Pg
OQPxB0N0uB+eM6C3Ln95bSt5fw5g18rttqnA5P05gPn3X6zXzFjenwPYoXoP
2lpXlPfnotd1dnLUS22grD8HsMseM7sOUvC/l2E9jYOD08qKltwz+JKMnV2d
23LP4DGTnOvvKMc9g1dxr936RCT3DP6rqY9VqAf3DG61/8PjGRe5Z/AdqeV7
NNzCPYNjHTc8g6vyPDuZ9+aewdue7+fsXod7Bq/dP/ef+emB5Bn8zm/dqubk
R0083m50zvxHgeQZPLhTVOWX9twz+LIfb4aOXMU9Y31Sf73/jqcM5Z7Bd/dr
efpkQ+6Z1tHH1YvdS593P+I7K93Y7evFPdM6fSffpfMucs/gi+8evjRqLfcM
btgxpskhC+5ZnjMAz+Bar1tPK+QFkmfwJpG1/Lk3njPgtapuz58u3DN4/LrH
MZ523DP4wUR1RM4M7hn8mtK9nV1v7ple7wDj17Nrcs9Y75W23tXq1wDumfIE
7rqG76/CPYMn/jRYdlXJPYMvrPgiu6ML90w5LsXLxbZwz+AjxrZoetKCe5bk
ZDTmnuU5A/AMrqs5fN7Og3sGD7Pcq/K0557BX97+1tt2PvcMflJv5+Ejvbln
el0Td0U2qMw9g/e8GmpaLyyAPIPrFbfncQB5xvq5V9lTvvr24p7B+1i0q72f
xltv4lHdtzkHeXHP4K8fTTjw5Dj3DO7lffdpayvumdbtrTnQrYMx9wy+8Els
nif5DPsrZwCewZstLvqk2nHP4KtC7bUtx3HP4CmR/cY0aco9gzvtWljoTHkX
auI7n9bO+0C5DRrix3YNG7b2APcM7huZ/dNtCveM9Yhn973WvjLhnsEVdQ+b
nEjmnsGNtascGz/insH3GazuOnct90w5FssOp8zuzT2D76/9RlmfPu9K4q30
KyUf9OCe5TkD8Aw+kg1f83Qk9wzuf6hP5Kqa3DOtc20yZEvs9wDyDF4vcyGr
7cQ90/rj2tc75C3hnsHvbcod7NidewY/3XKpXXqBP3nG+s69RpHPHrblnsGH
VQ/pdi2Sewa/XzHun80XuWdwzyp10ntacc/g2xrN7PetDvcMHtXjfQNrBfcM
njp16MkP9tyzPGcAnsG32xT16JrcM3j+jE0fbwUGkGfwllZJL//7l3sGT5+5
yyJgCvcMbmNrsvZVI+6ZcpIO5fQ8Eu5PnsFnPQw7MfAm94z1snu9PnZ0bs49
gx/pUbXp2yDuGdxuX9ht7QHuGdzmlam/CeOewYd/a2m/j77fQ4jXDHJISHHh
nsG/uJ2OXDWfe5bnDMAz+NuMtGe/qH/ynIGsCRMdfP7lnsGbnTGr+d847pny
EF65tQqrzj2DD/J6GlTRz588g5s+Gdx0+HHuGbztPqsy58dyz1h/7LBxseWV
htwz+O19nVJivbhn8BsLp35Yv5Z7Bj9UX/1xjDH3DD7tQljGKgX3DF47tf/E
X3bcM/jzBoXh9r25Z3nOADyDVwn5MLeqE/cM7rHcZ0rQFO4Z3Dqo+5bo6twz
eGTVsl8GUK6ImviEBv1Ghe/hnsHvZgbn+Zpxz+ApN0K+6xbwdbVYz/2y1391
Lxhyz+AXyvW5W8+dewavcXv8mTqzuWfwBs0bBp+uyD2DP7M5tvjsI+4ZPO7Y
g7FNZnLP4A/sth1tWZl7lucMwDP4gponF+cu4Z7BJ9/6Xt6nEfcMrjT8nNOA
+qeK5wZMWD5Iu4d7Br+62P3X4H7cM+USjHv8tWGqH3kGf1F9Wu11LtyzcEyS
Xb95EJ/v2nHMeBfuGfzTqK/N/rPgnsEbfvMr0EsMJM/gM0d2VefYc8/g9ndS
I1x7c8/gTzIN49rR9VIY/72SXCaeM+Bz3drnenfuGfxF+d3XnWn85DkDjhMr
Hl16nHsGtzmWuFtrxj2Dd37SY18X8qkhHvYx9Ez3m3KfD0rqb3pLuE9lST+/
w47/Cq60aB6/Tn5WMp7fYN4nj6RNm83v+06J6/W72en0tJrF6xiRJc9znl2/
e+rO7Nm8juGE9ezl75usnMfrRZ4lfBdLOvr48r7FvF4k1IEv95fXFQ3E9kuv
P6NYqth+mymfPv6iHIMYFii2f1pYzZgMU17fcxXbP+XwuQqGQ3gdr8VTof29
J3+o2MOC1+sixPZ/7Zf1fsokXn8rocZv/6q/4Ri27E3l9pO4T5uSfv6Kme8/
PLa8Bfcp+H/BfGP6rE0czH2OLHn+5yxqQ0bFMFPu073kdbmxSp2TrwT14T7b
lTToscxPGDtXSt11lNj+upVrD9yTxe+jy4ntX9n7me2/qfw+eovY/nwbe831
JF6viBfb3/NywDDXRF6vmCa2//TLmzWe0vka5iO2/9xjs98P6Pm1rJfYfvcN
vgMdqT2oC/n8VX8T/H9iZdvYp2f+I6/De7M6vysv8O7JPZe8vaEf2be0zM+3
W3PPwvvygS0bbbHubAPuuVXJL3jPMhR6zkercc+/Sl7vO+aw1NBlTznu+XQp
dc4zYvu3rP9cJfs59zxabP+gfgMr9rzHPZcX2x9e8KS87TXu+bXY/i3OxuOu
OHLP68T2d2uyt8v709xzJ7H97YYFagPsuedosf17ypUN9DrOPQse/P+qvwme
/Zlu9dEfv/ThnoWPhR/r6FC16yUj+d81/NiE+33NDlfingX/X5hpl9NJRzL5
9fCKkt/7mT3OjhzkGM3v71qXPL8v2xEV0/M+XR+Gsd9u/7/OaSu2P6Hfrh7t
t3DPFmL7w2fNO+6xmHtuI7a//PGtvSZO5Z71xfa3uX68XfgI7vmN2P6qW2Yt
th7APa8X278r6X7q627ccyex/Za/Bn7SaS/vz3/X34SPRRALMM7Ydr899yz4
D2LHH514cqgy9yz4V7BBdfR8Tyby6wccpzZRbHil4J6FcSaQDb1walXBC+5Z
GOcD2Pp5fissrnPPp0qpc54S279kardnDRj3bCu2f9Qto3I9WnHPFmL7bZrH
bZ5YjXtuI7a//+k6fitzeL1CX2x/q+Cez7fH8npFmNj+i4+CE9YE87rQC7H9
dXR2G//jJa9z/vir/ibcd/9gGxfsa3quMfcs+P/OBkj6px8bXtL+7+xK21Er
3wZyv4L/EPa6TrlqbVy5ZxxvvzHs9cSeexb8f2Nb4/0mWa/lnp+VUud8JrY/
+WvYv1563PMpsf37DTcuORnJ76NtxfbXdctS2H7k9QoLsf1um90Gjb/DPbcR
27+lQ0WjTvbcs77Y/p3H/vmZtol7/i22/9dS76hz87lnoS73d/1NuB/8JRs/
URf6xXrWaBR5PYJ7XlbS/p9sdVwTk9rPuGfB/0+2rEGHR5+Pcc+Cf6Xsc83n
SZ7YqIr/NZR7VpZS51SK7d9z6eCXLl78PvqZ2P4TTktehV7hnk+J7dcb6TLo
5jbu2VZs/5mJtrvspnPPFmL7q23/dnnhAO65jdj+9nv0PAcYcc9lxPbfNKpp
kFeWey4pyxWG/1V/E/ptODO3XVTviK68nhzONo5vcSTws7w/hzO3iWsqHHPk
ngU9YWx+22Hz7y2Xew5jmh27tzUbKP/7SBhzrVq3s6IO94yjvM6Jo7G3yZyp
h7lnG7H9i8ZnFFSZzT0rxfZ3Ci/zIasX9zxCbH9YiyHHKtTgnp+J7Q//fKV3
Bw2vV7QS23/2RHnHcZ94XeiU2P4VRrNOLXGW1zn/rr8J/iNl10XeYr+NZBWy
7mjrPOeeBf+RbInNqJxOO+X9OZLdGDyhpc9I+d9HIphP01W6QfW4Z8F/BIu4
bd2sv4rf39mXUue0F9vvZx44ZsA47hnHyq0bdW5nxD3biO2/sKFw2vwUfh+t
FNt/LKbLYuUHXq8YIbY/qd4i1ebz3PMzsf1fnk5aarKae24ltr/XUtfdMRby
Ouff9TfBf9F41jHlwc1o7lmoS0fLroswbkSzE93ulk2fL//7SDTrunhSarN2
3LPgP5ptNjWp/yuJ398J/qNYs1HP39Rx556NS6lzGovttzNedS6sHvdsL7Z/
e2OlpUkEv4/G0bLGpfIJd7lnG7H9Ny70qa67hXtWiu03ndXuwSQL7nmE2P5P
GYmdQ5pwz8/E9hcUVAhZkSqvc6r+qr8J/lVsyOg63999456Pl7RfxcotGhjy
6xj3LPiPlV0XKUT/sazCOYuvrhXkf4eKZYXfX33o94l7FvzHsuVZHarMO8w9
u5VS53QT2//PlCrMLIzfRxuL7X/Ts+e0Zte4Z3ux/exOhNexJdwzji3Mp+1Z
1417thHb731VdexlAa9XKMX2HxgVGGfuy+tCI8T2f1DOPVHOUV7n/Lv+JvhX
M+0F47i4T9xz85L2q9nabqNmzd3MPQv+1azLu6xFqZ3lf4eKk10XhYj+49jk
9AbltVe4Z8F/HCv+853xTO55eCl1zuFi+w2jrw2Y7sw9u4nt/7yq3eScBdyz
sdj+VcN8HC3bcM/2YvsrxJ3+0F8jr1eo2fFIp313XblnG7H9Nd7onLXbzD0r
xfYf1n93//YweZ3z7/qb4D+B2dRvHF7/Jff8uKT9GtZ5tvJS/gLuWfCvYS5H
oj3a1+aeBf8aYd7CR+5Z8B/Pdkmui5Si/3jWZc5U10lduecfpdQ5f4jtT/Dp
fbbXSu55uNj+W/7PBr5uxz27ie2PjZi4t1UsrwsZi+0ft1UTOP4G92wvtv9M
06ln2i7innGcPnyD6aEO3LON2P5x61p1s07l9SKBJzLd8vlmBlXl814S2fu3
hR7j73HPQvsTWY/k+NN3x3HPQvu1zEF/cteDdJ2Pv0Np2UDbWDef69yzMP5r
2Q7nwcPHTOCeBf8JsuuiMNH/33XOFWL7Ayp+GvW1L/esFNs/fnx4g2WJvP42
Qmz/xR12exrc5J6fie0vW876/ovZ3HNLsf0/Jld6Y9KUez4ptt9W3eeb1W/u
87hY76q+7UQnoz/mdzVvKfDCPrc+aeZwrix5vfdZox6rT1b6Y/4qPEg5nydZ
xX2KYw8neX01kT3cEeeassBPdn4SK2PrbBBtLa8T8nloyOnD/z92qOtEszV8
Hy7wCqu/Lije7wl5c+C1r/07ePAvvn8ruOPLrC7DhvP94sFbBE1rZu7K9zEH
v53wuqpFIx0z5CWBz648JOdC5ULK9wEvyQsKy6c8GvBtNn6Pbj3Oo/wU8EOX
Th+/vz+X8j7AHfyslz+xzqF8CvAbui1GvDDJpjwF8Mdd41q91c+i9f/gnnPv
l/EKyZD59GBD3wztbrBQ7tODzfZNnv+3Tw/WzvWs3rd3cp8erNr1BL+rzeQ+
PVj6mYGXbLfKfXow19rtQzc9LmRSnx5sa27AekObApnPovE1fJPhvdZynx6s
ulfzh/+E58p8Fo0TLj6W4edyZD492DX7VepNE7JlPj2YzYYG+4rzIaU+PVif
GZ4t7nllyHx6ML0hSzyK86P+2JeuhH9uW3N6eN80mWdvlpcypZZiqtyzN3ve
0vD/ePZmzOPC2yW35J692a4jESt0s3Vknr3ZR6vWTRyGyz17sxpjQhymm8g9
e7Mz6tnpB7/myzx7C/dNNnkyz97sWtO196KryD17s3buBQa17mbLPHuzhxP2
LzSzyJJ59ma9Emu8Xx6fIfPszV4dON/s/MF0mWdvNti45Vbvtmkyz97M5/W9
7+neKTLPfuxRq2UpFyzknv1Yze095/3t2Y9N+HJlR8FRuWc/lr72W9WZ/nLP
fuxM4yoX3tSSe/ZjKw7aTTJzKZB59mOu35NW6XaRe/ZjacVBY09yZZ79WK8N
Xnd2982RefZjG726eg95kyXz7Mde1rkYVby+Uuq56Hp5fkVdL+90mWc/NvDJ
msb7LdNknv3Ybv2wPuYBKTLPfuzj+JGTDCYnyzwr2GKr7f4Lmdyzgi0JmTL3
b89F5yuvM/s1cs8KtmiG792Xt+SeFczPI7rXl1eFTOpZwb6872rYoo3cs4J9
9t6etN4+T+ZZwf7zLfrJy5F5VjAfv/q3jBZmyzwr2CfFArt1/pkyzwrmFfJo
dnG+mdSzgn1U6gxodiNN5lnBPoRZNlhbPVXmWcHeRZ3L+LQpWeZZwfb6f71u
6pMo8xzCjI7aP+jSVe45hL3rsnnO355D2Db1rYKWVnLPIUw57K1Fg11yzyFF
188PezSeIPccwjoW/vYvey1f5jmExT6taqNNzZV5DmFOxV/Yg+WeQ9j0tstu
vDmZJfMcwupFnBvkHJkh8xzCAs99+nW8W7rMcwg7Oj5r08bdqTLPIcy8cuu6
cwKTZZ5DWJkPEx+NaJEk8xzCduRWuLQgRiPzrGQhb68fyzXWM5PyMHY0/ZnN
h7py/0rW8NCF2cX+pTyMrYl6M+vv90XJTmbdffWc6cp4GHMu57rFsqX8/VKy
UZ3d4tdb6ch4GPOse+dgUFf5+6hkhr5bui1T8314cb7b2OFdXuwokL2/Snao
z5Fjqqb5Mh7G1Kv7Wv53Pk/2vitZmZsX4udNzJXxMNb4dIfFoW45sv6gZBuL
cx0PZst4GBsjrhOX9hMlS9r5+up0j0wZD2N7flS/kqvJkPUfJVuY+KXwe3q6
jIexp3l6rypVSJf1KyX7bf172qT2aTJe9HqbpIc0bJEq629KNskn8WnArBQZ
D2NNBsamtR+QLOuHSva5l47h6NNJMh7Grn50NdrgqpX1TyXbP8Io7PSZBBkP
YxUrnZnqoFLL+m2Rz5aDHI7pyXlRfxu9+cSzJrGy/hzBhrb1tTxmIO+3Eeyz
acTMv/tnBHtl6NYv3EDeDyNYD53LbbtVkve3CDb1W63OxXnU0v4TwczvxRrc
qyvvPxGst92LmLH15P0kQsjbrCfvDxGsbre5F4tzpKXvbwQrb9Brk2kD+fsY
wTLCDCaFN5C/XxEs5umvLnYN5e9LBHNpPL/huN4amf8Idui/yoFn+6hkniOY
zcbHB8P7Rsk8R7E8698dpubryjxHsVZn9P+P5ygW0Nw9Z02S/HMdxUb7tz1h
5FUo+/yKz39X/jmNYjdVp7yPn5R/HqPY+DUj5nlvlH/uooT68Uz55yuK3Tn0
5HyvYfLPURSbVHdprxUdUmWeo5je1WaBN2omyzxHsenTXX6+TE6QeY5iT9bU
rd3hdZzMcxSrfHiXxfmD0TLPUWzh1YTdBpPDZZ5j2KPjKZVaJMk9x7DtSa1m
/O05hsWavH5eIVjuOYb1cKr1Vble7jmGXYi43a44D0fqOYaVbTFo7+pqcs8x
bPnc7+EDQrNknmNY8NWiL8KbGTLPMcw0qvzZoFVpMs8x7IbxpbTLA1JknmNY
1fk9xywzSJJ5jmGaEecnr3CJl3mOYS//+1S13JBYmecYdsQi64NjaITMcwx7
c84yZ0GMUuZZxRa/LxuviZB7VrFv5ubT//asYnkDPDc4vpB7VrGGq/MrO7SR
e1Yxtmhdm8zveTLPKjZveuLgSYdyZJ5VbP+4RTOf9Jd7VjGX4htCbbrMs4r5
9bc6vfpSqsyziqV3CXwYMCZZ5lnFuo5yODdXXyvzrGKbex/0N1oYJ/OsYu+a
b6kQ9ilK5lnFKlexYRc7hMk8q9gD7RvNsybfZJ7VrFlWPR+3ILlnNTO5utT6
b89qVsPyYy+TK3LPaqY7JHbE+O/y7301i0gY2GqYrdyzmnmecdTtU17uWc2c
BmYq21/MlHlWs91Ft4NNesg9q9ncf11O1vBNkXlWsyGs/Ar9uUkyz2pmHvDu
lDY1XuZZzQxabRypMIqVeVaz/zZ20nMfHSHzrGZ1znutZLk/ZJ7V7Oqgrr8N
JvvLPGvYt/Ydbu3wlnvWsP15R6b97VnDWk7zyXi3V+5Zw2IN/fdXPSj3rGF2
q6sY/1tO7lnDmgWYv2m4O1vmWcNem+y1cirMkHnWMKuir8E2W9JknjUsM6Hg
+P2sZJlnDWt9dt2UZWqtzLOGzZ6UeHRjZJzMs4adq7Xow15llMyzht288jaz
9Z3fMs8a1qDRo3mDLgTJPGtY547mV5838ZJ51rIjM4suaV7Ir2+1rO/iL08m
L5P71LIv0e4fP/WV+9SyVtkhRlGOuTKfWra9cuaWgoIsmU8tC2laO6TebLlP
LetSnDf+LlXmU8sODht71LKl3KeWfXz0K+Br1QSZTy3b8KPBAf3AWJlPLWun
O5n1ORMh86llT0e3ig91+yHzqWVNL1ycPJT5yXwWtfP2tOovmjwV18m/FfkD
1krzuq11oq4ZcvrA7+o3rzdzqq4ZcuXAuze2K1ecj4ocNPAXPVRp8zrqmN0R
c7vAdzue/vi1UyHl8oC7dI6zDr+dSzky4M9n3e8Tuy2Hck/AvU6srZMwLpty
OsCDPfulprTKolwJ8MhUXb+snAzKQQD/qusdHO6XTvmDAvdg78NGxp4fpmuG
vDzwW4GXniy6qmOGfDfwIx9Td/fQgYcfxKNXHbum715AOTjglQ061116OZty
W8CDE4Mf6VtlUc4I+JWgbWMu1sqkXAzwJS9aJfT6nE45DuDdr3w54L83jXL9
BO7NZji9ceuxT8cMOXTgg39X8HG4W0i5aeDeG+1bfbQooBwZ8EXbBqU7L8qk
3BNwbT3fscHlMyinA3zto4n3ytxMo1wJ8FzL3wZdhqVS/p3A/VjC7O4m4+cU
Ul4beJeHlywMY/MpVwX8zeEWmefKpFMOCLiu8mgt6/2plFsBPqR9TufGVVIo
903gCtag/tM6ifvzKTcEvEaPgEYDV6ZQzgV49T5Ns/8NTaKcC4GHsJdaR9+e
cxMp/1Tg/L7euZT78Wal3Hf7yu6vn4r31/tl99Hx4n30ENn9chPxfnmG7D7X
TrzPfSm7n30m3s82kN23xov3rRtKuT8Nlt2HXhfvQ7vL7jcrifebx2X3lWvF
+0pbMR9W4BHs6/7qI4pz0pBzCj58TU4vk7a6ZsjlBH8zM6rlrrY6ZsiRBLc5
7djaeXwB5R6Cz1huW8ZiQh7l9IFbDhnyO3FCDuVwgTf69GZV6KQ0yo0Cr3T5
5Kjtk1Mo5wg8b93CdsV518jlAQ8+v67y0YcaypEBf2Le5H2Qq4pyT8AdMj9s
bvyY57oKPIq1yflnaHGOGXJIwfPfNK+V3kLHDLmZ4M6Vct8adSqgnEfw8Wce
TJ9qmEe5hOCFzRdkH8/Jpjws8Ptj+y9acTKZ8pvAn7hHlh+VqqW8IfAqAaPY
qzdqyscBnx/3fF2HwzEsSMxzAX+t0/Le+SkRlKMq8Bi2rfeCccW5Ycj9BJ/7
cK5Om+oFlFMJ7pucMy01NJdyFcG7d7V/+vpmNuVMgW9QVS6zYmgC5SKBmy/u
5172p4pyfMAbqBevdFwTRbkz4PFLHNp0qxxGOaQCV7Gr+4Ij3LPzKTcT/OOW
0QX17+RSziN4/Erv+hutsymPCfzg7P5bF1aMpfwg8ICRnR63XBZBeTfg/ZaZ
BXtdCKVcToGr2bDe94YU51AhRxK8VUSFZh71simHCNy+annmvSqMcnPAb73f
ED9t4DfKnRS4hkXuGu9TnLOEPB3w1r+/H29eJpDydAT+gO3vfyO+a5aeGfJx
wJGfI72eecD8T60N83VJp/wdHfHfNVftf3Xrt7wepWXhEx9YFV+Hf5RcD2iZ
wRzzJ51WvpTt7/lAlpODnwey/UD533+xPiJUnLcNjvn89uI8Y3DMP3cT58WC
Y760dN/PBzS/V7rv5wOajyrd95OvH5Hu+/mA5vtJ9/18QPPTpPt+PqD5VNJ9
Px/Q/B/pvp8PaL6K1KeHLEcIPx6l+PSgXBepTw/KIZH69KDcDKlPD8p5kPr0
oFwCqU8PWocl9elB676lPj1onbLUpwetq5X69KB1oFKfHrRuUerTQ7bOLok4
1oVJPXvL8pfw412KZ2/KyZF69qZcF6lnb8ohkXr2ptwMqWdvynmQevamXAKp
Z29aRy/17E3rvqWevWmdstSzN62rlXr2pnWgUs/esnWLScSxzk7q2U+WW4Uf
v1I8+1HukNSzH+XkSD37Ua6L1LMf5ZBIPftRbobUsx/lPEg9+1EugdSzH62j
l3r2o3XfUs9+tE5Z6tmP1tVKPfvJ1oEmEce6RalnhSzvCz+KUjwrKMdJ6llB
uUNSzwrKyZF6VlCui9SzgnJIpJ4VlJsh9aygnAepZwXlEkg9K2gdvdSzgtZ9
Sz0raJ2y1LNCtq42iTjWgUo9h8hy0vATUornEMrFknoOoRwnqecQyh2Seg6h
nByp5xDKdZF6DqEcEqnnEMrNkHoOoZwHqecQyiWQeg6hdfRSzyG07lvqOUS2
TjmJONbVSj0rZfly+FGW4llJOWNSz0rKxZJ6VlKOk9SzknKHpJ6VlJMj9ayk
XBepZyXlkEg9Kyk3Q+pZSTkPUs9KyiWQelbSOnqpZ6Vs3XcScaxTlnoOk+0D
zv9eKc3fw08Yk67DxU9EKe9LWCn7v0dQzpv0/QqjdXxSHkF5ZdL3MYzWo0l5
BOVuSd/fMFpXJeURlB8lfd/DaH2QlEdQDpK0P/B1LlIeQXk+0n4SRus1pJzn
0kj7TxitO5DyCMpXkfarMJo/L+URlBMi7W9hNA9cyiMo70LaD8NoPrOUR1Bu
g7R/htG8XCmPkOUPJNH50nX0SXQ+1tFL+22ULAcSP1Gl9M8oyhWU9rcoysGT
9qsoym2T9p8oyhmT9pMoysWS9ocoynGSvu9RlDskfX95To70fYyiXBfp+xVF
OSTS9yWKcjOk/qNkOQ88Rxa5BFLPMbL8TPzElOI5hnIapZ5jKFdQ6jmGcvCk
nmMot03qOYZyxqSeYygXS+o5hnKcpJ5jKHdI6pnn5Eg9x1Cui9RzDOWQSD3H
yHIzeM40ch6knlWy3FH8qErxrKLcS6lnFeU0Sj2rKFdQ6llFOXhSzyrKbZN6
VlHOmNSzinKxpJ5VlOMk9ayi3CGpZxXl5Eg9qyjXRepZJcsh4Tn0yM2QelbL
8lrxoy7Fs5pyRKWe1ZR7KfWsppxGqWc15QpKPaspB0/qWU25bVLPasoZk3pW
Uy6W1LOacpykntWUOyT1rKacHKlntSzXhe+fgBwSqWeNLOcWP5pSPGsol1Xq
WUM5olLPGsq9lHrWUE6j1LOGcgWlnjWUgyf1rKHcNqlnDeWMST1rKBdL6llD
OU5SzxrKHZJ61shycvi+H8h1kXrWUj6w1KeW8mylPrWUvyr1qaW8UKlPLeVb
Sn1qKY9R6lNL+YFSn1rKu5P61FI+m9SnlvLEpD61lH8l9amlvCapT60sX4jv
v431LyXN+ePvv6hbCn74339Rt0ReBjjqlsL5vG55RqxbCtr4339Rt8T6efBU
Sd3y7/ok1s2Coz6JdZ7Exfok1iWCoz6JdXTgr8T6JNZ9gWP9l+CH/10YuSsC
538XRk5ISXP++Lswci2QvwCOHAbkBYAjN0BYN8Xrh1gXjPWr4FjHivWW4Fh3
ifWB4FgniPVs4FjXJqyv438vRs6J8Hr534uRyyG8Xv73YuRIIO8AHLkHWGcL
jvW2WBcKjvWhWMcIjvWMWHcHjvV3Qvv535GRE4I8C3AnMdcC+QvgyGHAelTw
ruK6VKyfBL8rrqN0E9fLgZ8V1/0J7eF/X0ZuBvIdwJHzgHWY4EfF9ZhYNwiO
9YPC8yP/IYRyIbCeEHy7uK6wgti/Bc5zTS0l40AE5SOdkYwDEWyzmOdjKxkH
Iih/5pRkHIigvJRnknEggvI9lJJxIILyKOwl40AE+yqu6zeWjAMRtA7dTTIO
RNC66eGScSCC1vn+kIwDEbQudYVkHIigdZRCPgj/eyvyEMZIxocoyjWykIwP
UfS+2ErGhyhmKebGIN8EHDknzyTjQxTlcthLxocoWndvLBkfomiduJtkfIii
dc3DJeNDFK3DVUrGhyhaNyr0H/53WOQStJGMGzGUL2QhGTdiKA/HVjJuxFB+
C3JGwJE3Yi8ZN2JonbuxZNyIoXXZbpJxI4bWEY+QjBsxtO4V+UcCV9F6/zaS
8URFuT0WkvFExZ6IOTO2kvFERbko9pLxREXrxI0l44mK1jU/lYwnKlqHi5wg
gatpXXwbyTijpnwbC8k4o6Y8FnvJOKOmddMtJeOMmtb5Ih9H4BpaD95GMv5o
KNfFXjL+aGhdsPA8OF9L65qxTljgD2Trhfn+hPh7HNYP43mwjjhMXD8MLl0v
jB8tXYcvlXzetbReGPsg4vee+Gx9NUivgPbtA79U0HxH8f7FRuK+ywL3YNk5
V0foHdEzw76J4Pen9Bp4cXU+7fMHvmHA75+9OubRvnTgg4z3bSret3eIuH+z
wL3Zv32T76x00DPDPsTgIeV7WlVQ6ZphX0bwMYaNdqfG59E+guDB967/bnYo
l/a9A59m3rn/qHY5tE8beGTkM4fifWzniPtGC9yPrbIfPPPmTT1x/tIL4rX6
bkwor9Y1w3694I/D721e1AHzCfn37yqdSouDlubRvobgT0avszudlEP78IFn
Xgy/MnltNu0bB95Xa/G6Xk4m7XMGvtX02Y/ifWDLi/tbC7zo+1Lv/Lyr7npm
2KcZ/PietwGfE3XNsK8w+LFyKrMsY7yuL/z7en/V+82tML+Of7/Xb6yfOjg1
l/ZlBK9nNParw/Qc2kcQvE7Li3cSvLJo3zvw2m3j9w3qmkn7tIEbduw974xj
Ou0rBl6zi51Z8b6rw8V9uwUewpIPZr6Y769nNlDcfxp8VGxVA6tsXTPslwx+
Z3CrKaOM4OEz8YqXTW8MMtcxw3604J+zbqmWRxTQvp7gg5aUN2K7cmkfSvD8
5j1ftQ7Ipn0TwZ+FzptavXkW7fMHvvrUyfSslRm0Lx14J0vPE+Fv0/g+aiKP
K5vc0adGKu37BX7tdVOf4n1Ra4n7lwtcyezbT52vjdczwz7c4KPmzD7pUg79
/B3ximcXv11iBG++xD98XZnYpr+OGfblBdetktb3y90C2kcWfMMm/TMjIvNo
P07wBRNbjh48Kpv2jwRXeva482Z3Ju13CD7BZFj5/s/TaX8+cN8Lk+Y+06bS
fnLggyotfNPdOIX2PwN337C+4cOpSbRfF/gs32qJxfuZYr9VgUcw04b1Xpyc
mMV0xX3cBR7FxnVfvv6VqZ4Z9mEFv3Ov4b/eYZm0byj45L7+Jjpe6ay5uO+7
wGNYnawvGXMm6Zlh/3LwEQ7nrg3vr2uG/VzBHVe1rXVwdSbtPwqu/8jDZiJL
p/0ywZelTvZpVimVDRL3lRe4ijVU9PD+skrPDPujg98blTJx20hdM+znDc4+
3YvsaIz5h/x6oNrCgT1CqmTSvqfg3a3dx/R6k0b7dIJPGdtt2WnbFNpXEnzL
MJd96UZJzEvc517gajbH+0q8zkk9M+zXDj6u8eipm2bommF/cfDBq/I+prbV
McN+2ODzj45f/EOdT/vdgpc7PDfX9X4G7c8KHtvjdfD1YWm0nyi41+96rg4/
k2n/S/AxtWIb1I3T0n6N4DUWOvrn1VGzCiWfR4xXGqZW1Jyd7aZnhv3mwfvo
P7zXf62uGfZHB9/bbXTe9m46ZtjPG/z2hx8n90bm0/7T4MON63auMiuX9vEF
3xl+bH6DqRm07yx4YzNfnStBqbRPKrj7xQqOrccl076e4HdzDthYX0igfSjB
Y5/qXV98WkX7JoIbrd0cuu5YJHtvvaXrSBp/tGxWmXqTPhzTNcO+7+CVq9zc
HWCmY4Z9ysFXdVw2503R650v7qsN/p/ZwVffh+bSPtDgxhOc66XdzKJ9i8G3
Lvy4unifPuyzCx68KepLm2WptC8seOejeu0Gf0mifUzBqw8eaPBilob23QR/
u3irR2LRY+wTCb76+PN1xnHhtK8huIVN/FRXq++0rx5xcR895AbqiP8f97nI
fRa4Bzsh5j8LdQx+PYZcwQIx/w4c933IiRa4N+VFI+8YHLnHyCUE3yTmEyJH
Dxx5esh9A8d9lnBdza+7kEeNPGVw5CoL7eTXXcgBRh4iOHIRkd8Hjhw/5M2B
I3cO+WjguG8Sckv59dUNMR8b+c7gyHlGHjE4comF9vPrK+ToCvd3/DoK+Y3I
GQS/KeYNIhcPHPl4yHEDR54bcsfAcZ91Wbhho+sH5HsLeaz8Ogo51chTBkd9
T7hP5NdRj8QcYOTVgiO3Vvi1/HoJuZSCB369hBxF5P2BI/cP+XTgOj+EnDrk
qYEjVw35X+DIR/WQ3K8pWbKYZ448bnB87pAfDY4caeQdgyP3GPm84MjpRZ4s
OHJlhc8Fv15CPqfgjV8vIU9S8Mavl5B/iJw+cOT1IVcOHPlyyEEDRx4a8qrA
pfldl/sLRz7PBHnl4JivgnxtcMwzQR40OOaTIL8YHPNGkLcLjvkhyIcFxzwQ
+1LmbxiXMk/DrZT5GMjdA8e8C+TEgWN+BXLNwDGPIkkybkdR7j1yVMEXi3mq
fpLxOYby8DdIxucYViDmuiN3FbyzmL+KnFDwi2Je6APJOKyiXH2VZBxWUT68
h2QcVlGe+QjJOKyifFfkkIIjjxS5meDIz2z29M/xVk15/lMl462anRFz6ddL
xls15ah7SMZbNasi5n4jZxYcebMjJOOtmvJRkeMJjjxP5E6CI38yTDKuatgX
cd+BT5JxVUP5+Z0l46qG8t43SMbVous3MZ8cOdrgyNNuJRlXNZSXi1xXao+Y
7zpCMq5qKI8UuZngyM9EziM48h57ScZJLeX/I6ceHHn1HSXjpJby1ZEDDo48
cORWg/8W86tPScZJLeUAt5KMk1rKrUW+KjhyVkdIxkkt5YIivxIcOZbIWwRH
7qJ0nHwgq9d5ENfopXWeoqdnJjz2Jt6762HjyduxbzLP87ObbVx/Uh72s+Y5
9AHHX1aZuBE8hLjpjlv6zhrsc60kHvzre8L1mAIaX8BVZksnfvfDvu3875I7
L50f8M0H+1/zv0s2KPivddB77OeuJv7YOq964Oss6h/gli865Pg9w/7R3uTj
9u7ddTZPk79eD7aufjXD1p/lr9eDDbx/rkbgAPnr9WD1D1o0KZglf70e7MGT
ufUnDSmQvS4PVs3+xcy2Ptmy1+XBbrwKsNp5N0v2ujzYgLi4id+PZ8pelwcL
MtQd22UN9r/WEl9mVs/iwOR0uo7E657vn10164L8dXmzB5831B6rL39d3izt
ZGKvCUEFstflzQ4cThhSzilf1n5v1m3r9yMdT2fK2l90Pb/227nfczJk7fdm
022Cbp7onC5rvzdLXhD4eHAe9ivnf380Dbnb9eJJeA4h7nfBfuxtc3k7/dic
uett3QrzZO3xY+P0PvyO7p4ua48fi/K6VZCsTpW1x4+tO3K0ccHlFNnvVTCX
mz2W6rzOl/1eBevfV9dxwfQ82fMXXR8bbZs47kaK7PkVLPeR+d5nQ5NlzxPC
atc45FXnRa7s/KLf/6Tir2gF//u6cAxj94rzNHrqmQmPPf7X1rXHRVVtYfOt
maYXyyEfgWkilxJfpGhLFB8ImKQWBpEJKppiSiZqiKiEaUhqiQr4IssXSoFi
CjIpVxHMxhhw7B50HMZhGMcT73gJzQjnrNZC/+E364d7r/XNOWt/a3+svWX7
u9bzmj6WnvMc2V5jPbgnRvreVbLd2nY/KrSZ4a+F9dbzoHKfMBy0cKXaMpB9
I/NfC90sbGzieun9Rf6z3/rPQXpOkP9orRNESt8L8p+n5wtppO/FKNuf8r0R
Ep4m2W4N12dbGcNf23J+TtZjhqcWdloDWGlieOrA7mb5B9Y+WYqnDtyT7EMW
enA8dbBk/ZxIw1KOpw5skro6FNhwPHUw32fZO0XzOJ46ONict+bh3gaGpw6K
k50SHt+pY7jpYNVh70yIq2K46SB91tni6ZoKhpsOGhtf7D5bUc5w08HW9x4u
SEkTGW466JV6PFk59hHDTQcHei235FVp3UI912Xn0Pet/bMUHz1o8maGdp/G
8dFDVZ97A9eeb2L4tI6jbWT46GF9t5Wxrs9zfPSQuTX9euKYOoaDHqa5/d7x
wJ1yhoMevsp4eWLjc2UMBz3sX6k0ZfiaGQ56GLTYxy8y2chw0MP3/rq8qe1x
f0Gaf+aAyYusfbU0XgPkb061UfjyeA1gk6cLsOo1NF4DzPtPnxO7IupZvAbY
6+dW6b2nlsVlgOG1E7SzCx6zuKznosd/dqOxlMVlACdFfdfJrxlYXAY4e8I3
8aIn9jVJ86RVbOt+qe4J898IFV0OLb5d08D8N8KIAeeulFTWMf+NEDIyb2BT
GV8vjHD5yOdNBYdLmJ9GcL159Hz7+GLmpxE+fZxYFDD8PvPHBCp3vxBrHy71
xwQ9XvcVJgZzf0wwo9u8mWdm8XXWBB4RnkFXez9g85pgc/T2TTMy77LxzVAy
oqHa2p9LxzeDvfbemoDTfL228GS7tYNHzub3j4jQcD74iHWfsOUznkv8aeu5
xC2fsS/1xpYxIVb9VPrc8lMJo/Qh7p3Xt59Ex8HzeOk4Skio+joTukjjYD/m
0+/XUM/Gt6zvVZHeqSHS+ErZXh7UNNwhX8oDbc+npfPmwOpF+h7fuzSweXMg
e2rR9dh20rzYn6gYWrjZqp9Sf1Tg3+m79xYEcn9U0EnoOHFLBs9LKkj++bPB
P/TlfqqguvV8V+qnCqYVuvp3Da5nfqogbssrDrNsef5RgdH6PNyUniujbB9/
788rVv2U+q+G8r7HP3rBl/uvhn5znn+n6Bj3Xw3wTcjbyZU8z6hhyW+3ncLd
JDvu791sPU+VxqWGV6bvObV8H19f1LD01/nbe4yuZXFZ6ljXV5ee/r2GxaWG
LucN070+kdZxk2yfNyJ5qFU/pfFqIGropeCLXjxeDTjm9v7YJZbHq4HbK4Ln
p93m8WogrHeWj7MN57cacF3m+K1/spRvcd8vqfW8U4qDBv5KN9WrcmoZDhqY
0Bz3KNf7b4aDBrZNmypk/1HNcNCAOqbi5uX3qxgOGrArOJR5QZDWZbNsX9Hf
+4xVP6X4CGDrcmvVEjeOjwDg1i90VxjHR4BAz4WfXTrL8RGg9ynfR7m/cR4i
gF+W+fHACU2yH5L9WP6mstUnGxluQgsP3F7HcBMge9jkmWPqOK8ToOfEQq+v
ltQw3ATwtfKfgiqGmwBJi5p8nN0rGW4CmNftnhv1cznDTYCxVp7wKv49rmRv
dl+TatVVqf94XiXFWQ91O7oE7hgg4dz23EUarx7aB04xxH9ZzcYxwM4E2+Vv
9ZHGUaI97c3gUbY8zxjgTut5g3R8AxTkHxjTLr2K4Wmxd/ifU821CjavEeyS
ndY87MznNcIRx7HrYzrw58QIg06+HWE9Z4n6Y4Tk1nP5qD9GOOlesTWopJL5
Y4Qf3TrEpmnLZf8k+/TwYSO7pfE6xQTnMydt3N0g+aOU7alHJ3xdYpb8yZHt
C3utGr0uQ3puVbLd/27w7MGHnrDv1wRbW8+7o/6bYOM5D3XOy9x/E6yLcCtb
XV/G/DeBcffqfuMvYn+IZC8aunD2zohSFpcZPG/NiYYyHpcZriumHHQr5HGZ
ISo3aFl0GI/LDBs/nrJvhzvnV2ZYW2t3LfbFBhavGfxaz52j8Zph7tAjg51m
VLB4LX5mRljyJI/XDNuOZzQtUz5i8ZphXeG6D0J9cZ9Rsi/r6HJ+Q5mO4SCC
d6tuSHEQ4c9vPFLiszgOIpyI8j383WiOgwiHSgdoK0sbGQ4i7PUuHvTuISlv
a2T7jp+Of5Qyt5bhI8LI1nPkKD4iDIurXb0rrJzhI8KEmg2L7vuJDB/L71/u
/DD+WinDRwSbL3cF+To/ZPhY/v+s/nqbBPyeJPtdx1nXj76Afkv4XW09j4X6
ye+rRV63Vhl2f2FgAft9JbgF3Ni7vV0Bi4vfx4r8LX/g651nfMj3CXMgbW64
tsmDj58DL8G5KvUNNRs/BzKq9g1TpKsZbvweUuRpt6I227z5Pp9XBXv8imLv
TsS/j5fsWZdtPZJe4/6oYEJC/9JTe7g/KliXseAljw3cHxUMWBYd2SkQ6xbJ
Tu+lQj62tHp7934+3E81fBF53/aSM/dTDScfdOka04ffZ6qGqr4d/4ipVDP/
1ZC2pjm0VwD3Xw3HY3uNHzKJ+6+G9PBKYak9918ND+CUf1FHrH8kO73vCXnX
0RWTjO09eVwaWHltS2TSEB6XBgqnq49GteNxaeBOubPXif/z+0M1EJqdEN4z
ncergfC8D79rHsbj1YBHyLE9yZ14vBo4O65ekajLZ/Fq4Ccn/2G3svJZvBrw
mpl3eVIi6hOSnd5Hifxqg3g0+S93joMAnwzPvbpbwXEQYHJ5hCJG5PeDC/Bk
cvaZe1c5DgIcHBS3JXo/v99TgCHRtXHRKzk+AuxNdPH+oorfuyeAv6/9YF1e
PsNHgM4H4986lMTxsYwTkhSTuoHjI0CP3HH2g+ZyfAQITgmoefBfvEdSsvN7
JFt+atvc1ynZ6X3ruN8onUtDcdPK56hQ3LTyuR8UN618ToXkn2R/KpcM4Hhq
5T56iqdW7qemeGrl/l+Kp1buV6V4auX+SoqnVu4HpHhq5b42iqceSuLUPZXO
PL/pISQuu2b/fI6/AVLefjLmnCPH3wCFDg/Kkko4DgboUpxvt+R1joMBXDr9
utjVxP0xQj/xD/fTQ/j4Rpg6/rTXL/L7jnyy2m6vmLubz2uE8pMBxcpqfn+9
EdSil7o2ld9vaITxtzw/GhPK/THBqz/Mcz02iPtjgsyliq0Fv3N/TDBj27yf
Rkfy580Eyue6X70yivtpgjf+CnL9MZv7aQJdcdbahRu5nxaeOWrPPq9x/H5A
E9jcu5e4qPo289/CAxdHKQ4ruP9mcLtgYSJXuf9mKHKueid5JfffDPH5JVMu
9+fvi4U3JnYIdZTzA/LAS2cNDrbf8rjMEKhX+IR58LjM4OS2JnVkOx6XGWyv
1c72uMDv4zODY+j3DhmreLy8XwB54K0hf0bZX+DxivDzwNW5owN4vCL8Yjs8
Ob8Tj1cEg6L9G81n8O97JPvo/vVe6fM5DiIcMBefUQRxHER4r+yDBeP7chxE
GPt3+dmS67cZDiKMe+5Eot0XHAcRFvTc5GB05vfliXBy4No5rqUqhkMKfE74
G+qwlI+hDkv5EvKUYMJPUIel6zvqsHS9w31Fms9Rn6V5CfVZmn9Qn1WQvIG6
Cn1/UZ+l7wXqs5R/In6UH6I+S/kY6rOUz6A+u5ys77gvStcv1G0LSF79V98o
yYeo29K8hLotfd9Rt6XvBeq2SsJ78b2hPBN1W8rTULelvAX3Y+m6jHouzeeo
59K8inouzVeo59L3GuOjfBj1XMonUc+l/Ar3aSl/QJ33V5LnUedNIPkTdd6L
JM+gzkt5LOq8lNfh/irlLaj/hpP8jPovzWOo/1J+iPuWnoT/oC5M8x7u16UT
XtS2X7XlM+qbtH5EfZPWfahv0voL19VUUtegvkn5P+qblPfift2z+ZsOVhBe
hLpnZ8JzUPekPAR1T7ruo+5J181/6Z5kHWnbx0px07O6GHXPMFKfYj1E6z7U
PWl9hLonrQtw3/LZ/FbP+B7qofmEj6EeSvkP6qGUP6AeStfTtv2tFAcDq8ex
/qN1LuqhtB5EPZTWQbi/+mw+b2A8E3VSyuv+pZMSXoT7Q5QntO17pXEZQUfq
dNRJU0g9izopreNwn/bZ9YiR8U/UTyl/Q/2U8pm2/bDUTxOrr1E/pXUl7sc+
uz4yMd6IuirlUW37ZOm8Zla34n7bs+svM+Njbftn6Tgiq9dwv07it/8A+qto
GA==
   "], {{
     {RGBColor[0, 0, 1], EdgeForm[None], 
      StyleBox[GraphicsGroup3DBox[{Polygon3DBox[CompressedData["
1:eJw1mXXAFsXaxpd9mIddUklRBKWUlBAEAaUkJESklBDp7u5GpBHBQuw4drfH
PnrMY7ciogiCQQkifr+La78/5p3f3u/sPrOzM/fc9zWnDxrffVwcRdEm/uSo
rwhRdCL1B1x3xjAHHgt3gmfDY+Au8FxYN/5KfYiygzIJ+y3UV2OfDN8Kb4T7
w6vheXCFNIp+ov6hUBRdiH0W9tFcd4CnwyPhi+D58AS4KzwPHg+3g6fCw+EL
4CnwMLgtPBkeCk+Bb4OvgfvBq+C5cHt4GjwCngrfnr3zWHgLvAYeA98Ir4Zb
0c8zuU6TKGoN14ALw/Xh0vBh+t8GrgUXwd4SPgNO4N95xmHKz5TzsFfDnsd+
PlwdLgR3p17I/yfzW79R/0n5iTIK+/XUK7GPhm+AV8EdubcB1/UpgykbsC/B
PgheDy+Gh8BXw0vhYfA18HJ4KLwRXgYPgNfA8+FmPPM0rnP0pzz8ObZtvFdf
bCtpM4frfZQqcGnqltgnaI7AByjV4LLUrbFPhAfDK+Fn4fvg8TxzFdeNeX4b
6knYh2Cfjf0Grlth3891VexlqP+gVIZLURfk/2fD1TQv4YZwVfgopRZ8KvVf
lJpwBeojlBrwKXpfnj+Xe2rrW3B9OvaS1Hspp8IlNN/432twgzxjRtuX4cew
b4Bfgh9VP+F74RvhWfC/4BvgnvASeBrcA14MT4UvgRfBU+Az6UPg+jfGszf1
MuwzsPeCl8LT4cvgq+DZ8M304wP4fOo52O+Dt2C/Cn4GvhdeBD8M3wYvhh+B
b4eXwI/Cd8BfUE6Cc9Q38KwT4EGs6etp81/4WY0HfTtI/TN9i7E3wF6F6xbY
q3IdGJtz4UpwDNeGU3g/7bvDHeHy2OvBJ8B/Yi+aei1Vxd4Dvhg+Ba5LH17k
+c3gYvBWuDp8Fm1K0OYQ93ajXot9gfxJ8LrQ+mhMm/LUx2jTEC4L/wU3gMvA
R+C6cHH4ILyTe2dG7ts07Ndgbw7vxb4gcn+OJPYvJyf+9poDatMQfh1uob7l
PQc0F6bznE0522fAm+Hz4Oa0eY827eBm8LvwBRo3+B24LdwCfh9uDzeB34Jb
wyel/h6a/43gk+C/C3lNfEGbtxiHRrR/Q/OBNnXgf8PnwsXhm+Ez9F3gF+Cm
cNnUa09rrSb257CfAzeG34RbwmfD/4nc/1rw83ATuC331ubeonCrnMdqIn34
Nnhda31fTrkJXqu1mdqPVKR9B7gefAL8d/B3rAR3w94Uezm4aN73VoPbYa+L
vTj8OOVT+W/+fyH2hthPxNYJPhsuqXGGq8AF4QvgOnAxuD18FlwC7gI3hkvD
XeFz4DJwU7giXADuDDeCS+n7w03gsvA5cAX4H8b/EP2/Uv4E+0F4hfwMXJk2
h+jnLtpUgf+Ed8M14ULc+wfcBD5VG6jGFk7gfdjzvNtmzKdr/LGXw34Uex24
GHwA3pvYt55EXRX7YZ7/C/ZC3Hud1ib2Y/RnHXwa/E+wz5fvPyONjm/cv9K+
BpyHf4erw//I58GB51xLs8rcWw37Mex7sI+j7f3Yb+K6KW3ehtvQpn/q/2kt
/83/amOvSH2bvhtcHL4W/gx+A74R/hJ+G16f85x/CV6b87r4d+ZX/we/DK/L
ee28qP5R76J8n8Ucij32FWBMI/9ve+R3uoC6Mf/fCn8DvwffBH8Nvwtvgb+C
35Evhb+F38/2Vu2rP2re592HO/n/LZTv4P/FXtOfwv+JvdY/gV+P7T8+hl/L
nrOf8mG2V/+W8e7IMdAPkeMgcYms33uz91I8cICyjbKVPryqMc+7H+rPK7Hn
S3utx2xMDmbj8iTf4EvFO5oLtPkc25sa87x/80LqLZSKGR/Ofk+/tSfjnVm/
9mV90/M1vgxz9Ev2LhqfPxPHdgvy9vcd5Ftiz6+WVPVi+3XNw4Xw68zDKyLH
JIqPRsCXYn+K53yleC3vtdUPe+csTpBvn5TtTf//zRU3DYN7x95zLocvir12
B8BdY8diw+E+sfeowXCP2LHVELhn7NhqKNxLe1zOfbs49l6i9bIo9hrtD3eJ
HfsMhLvF3mf6wB1jr/XG8rGx1/o58Jmx95we8vOxfXZvuEPsNd1Lfj72HtUT
bhd7X+qqeRd7r7tI/hwuIN+vcYvtA7rALWL7knby27H31W7y27HX8fnwWbF9
QxO4RuzYpr58i+YnpZ78A/VOjSl8kvZ4jR1cXmuLZ14Mt4rtA86D62rPpZwl
v531Tc+sDG+EP4JfhdfkvK+9APdOvR/I/9ekvhR7p9jzQGPeHS4MN4Vrwd9T
Smp9MOG2ZWv8AHw+bcbDA7E1h8fA/RWHwGPhAeojPA6+HC4KN4PrwEXgc+Ha
cCm4DXy2fgduDTfM3lfj3ADernbwYX63GfbRcD9s58Kj4L7wD5TS8F+02aHv
Df8N/6jvCkex53Vh+aTY61LutyD1N+ofXFh7A+VkOJUfp5wCF6H+TN8YPsYz
98AV4GLUl6SOgRSTVKbujr1N7L2RZRIdpf2H8fGfj/YX8FrekfmcXZq71IWo
v9V8gotqnabey7WnfK3xwp5Qf0Jh2UZHeM5HsXO+g/DHcEH5gAL2GT9nfuP0
bM601nvAF8LN4YE5x3Lr4D457y9Xxt6TlANugC/Nef9aAT+W+Lfb8EKPJv69
1vDDid+tJTyS9vfQ/jquR8B3w9fCw+G74M3w3Znfvitnf6ax2J35y72ZTzuQ
+T35v/2Zf5OfeyTxO7fit1bnvN89z/U9OY/trZq/OcdX6zGMhx+At8IT4Afh
m2PnuYrDb4WnwU/Ad8Iz4Kfgu+GZ8NPwPfB0+En1GZ6Xc9z1APydfBB8Qux1
oTzlRM0d2nSEm8Hzc47xHoSX5xy/PQlPhB+Cb4mdFyhefQRemHO8/TC8NOf4
9nF4Wc7x7RPwgpzjyYfgK3OOM5+CV+QcKz4dO29TvPpc7HhfsdBM+ZW836uR
crfgHHMptt+Dc9JF8L7gfHMJ/FsWq8gH7wnOPRdi35E4ThsHf5s4hhwJ/xGc
wy6GfwnWDbQf/Z44558Jf504hhwOf5flC9pbtgXnX9MV5wbnqnrmz8F51lz4
x8Sx33j4APZN2JfBu4O1gvnal4JzuhnKn/L+1vrm3wTrEtOw1ctiCcU13ySO
RUdguz54jQzQ/xP7wf6K34P921DlHMF+T+2fhkfCg+FtiWPgUXD9LB+8nrpE
as1iI/xT4rh6gvb/xHHvWHh74vh2jPqfOH4eDcepdZAVcMm888SrqUtRHov8
TOXCd9BmKm1fCfa3GtvtwXmuxvyDxD5X7/V55vfV5y8SayBD4IKUO2i/Ru8e
rNWob+8E6zPqz4fBOoy++3vBGo76vD+xBjRHcyaxpqPxXxi8H2mv+ytYn9G7
/JJ4b5gK51JrTFfBR4P1HPGtwb50IPxl4hxH45/LW/9ZTf1rpk1ozvwQnJvP
gj8O1qM0Tz5JvCavUA4XrGPoG+1LrCvNhr9KnJsMg3cF6yfzNN/g5ZHf680s
n5KOsyNYE9C9nwXrYBMVvwXrP8vhwnnrD+uoP8U+I/J3/zDxXng5XCRvrWA9
9UeJ97/j7xus3U3WvYl99yDFdXnrGGv17YI1vUnKd4P3XPX/2eD9Ud/0vcT6
Sz/lo5le0wuukbeecB31aXn7H/mh1xLrLJdoDSbWj3rCVwfv0XrO64m1nh56
RmLtpje8M/F+rHHYELyP99X8yfKQy+B3E2sWspdKrYNshtcH7/WKX95KrA31
0fpNrd1cA4fU2tlK+MTU+s4m+OTUusn3bM6n560F6ZmVKa9oD6JeERzPqJ+L
g/UovddVwXGIfqt4av1R66twav1O325RsMai9y2SWmfU91oZHM9cCq+Cm0d+
x2Kp9dMN8l2J4xV9o6ezvby9fGCwLqr5Xyi1xqf5PCw4btE+m6TWAbUe09Ta
or57PrVWuAqeS/s6kb/X24n1NfXn1cQxSne4TGodSt+6dGq9SWMyJVi76wKX
S62jyV/NCtblusEzg3W5i+DZwdrdxfKHiWOsrvALiWMvPUc6mOIO5UZfBevM
U7BdF7wnypcq97md/y9KHaP+GGX+K1iT1DMnB+uWnfPOMb7P9nc9d2cWPzyf
OC5Um+cSx6md4DnBOa/efWxwnNYBHhMcy2n8X04c5+kdX0kc5+m9Ts5b/9S8
GhesN3aEJwbv79rny+et6WlO3hIcXylWHR0cNypvGhUc1ynvmxSsi6pvFVPH
9D8yV59JHHeqb7sSx9Ba788mjgX1uy8ljhE1/qekjjm2c+/w4JhW2suRYJ35
SnhJsO6qNb4ncYyu/e6J4HxHevhjwTmOdOxrgnMlaSALUufe0sQWps6xpX3N
p00l2vxEm+fgvpE186Vw9ci6yujUMUoD7KNSxy71E2uobRVv0O9Hg/Mvaekb
4UaRtY7Hg/Mvae9PBudx0uo/Cs5JpUFJQxqkea4YLDju2sm9n2Uxt/Sl9xPr
ztJs3w7OK6UX7U6ck2geLsi+o/aj/wbnodKp3gh+vvSro0mmC9N+fHaeou/+
QXAOK93pnyTThWnzCPZLIuuuzwTny9Li3g/Oi6VlvRCct0r7ejk4R5b29W5w
zivt68XgfFna2qvBua10uQnBOrC++7Lg3FD61YhwXK467vcuSx1nS6eal1pb
kYZ5aeqYWLrTE4lzGJ0RzE+txUjzXBuce0qDejjTBJQ39Esd00u/+ivJ9HGt
i9SxpmJInTmUk9+mHps6Hj0be9/UOYA0KyVZ0sq1J45JHQc31J6QZFo89j6p
cxJpjz1T5yTS8QamjpWll16ROl4/E54W/Ls76PPc1PqRtK/lwfmy9LdDic/A
FBMWSH0uojUyMnWcXU9jnjg/1HmWzhW03uWbeqXOf6QfrstiGO1NOvvSnC9H
fSzJzgN45uWpcwxp49ODNXyt8QGp8xBpp2uw142s3b2Z+AxGGr60fK2F6srR
8tb06vD/6nnnIxrPkqnPFXQmMjQ4z1X+NSm1TicNeXBwnq5cbGLqnF/6cFWu
H4+8Hm8P1uKO6/A5xzOD+N07g/Wr4zo23ClyfHJb8PqVVl8l71xJa/yOYK1D
WuiQ1PlSLezDUudI6r+SX+WSyinL5Z0bqk3ZvHPDmvCJeZ+DaK/UmY907/v1
HVLrIPq+BxKfNSr+n5Jao9R5RKXU2of8Uum8c8wa2AvkfXapOGFC6lxRWvrg
1DmefrdE1jflBXHeZ47aT8tQ7ow8xyan1jql298brPNowd0VrK3pXOM+uHNk
/XlOai1VZwQ3BuszOte4KVj/0VnJrNQ6oPT8annnlVoLQ4L1DeW2p+adq56F
/V/YL4sc+41InfvJfjjx2apyse8Sazf6ng9l+5HW74PBGpTOBx8I1q90HnRP
sOajeHhrsDaoM6CKeeekWhd/JD6vVSyt81L5t7aM9f3Bmpg0+Y8Tazc6Sx2U
Ok/W+M9MrS/r7OPmLK7T/lgh73y8LvbVwZqV9O2Dic+nFW8PT50zq02lvHM3
xaWnpdbI5PM3BWt60ue3wC0i6/Cbg7U1nXP9H8c9u0o=
          "]], Polygon3DBox[CompressedData["
1:eJwtmmWgHdUVhS9zeibvESTBIUiCJ8GhuISgwaF4qeASNFgSLAQN7u5Fmgpu
pcWpQBUoLQ7FneJQrN/Hmh83mW/OfXPvnXPO3mvtPcN22m+LfZter7cL/3yP
/49se72T+f8w+NO+Xu80+Br4PLivv9c7Fb4aPhceAJ8C/ww+B27hC+FH4Lvg
WeFj4LPhY+GvuN5R8Cnw4fBn8EbwAvDM8N3wnPzNt9PwWZzbo/Z6hzB+FMf7
Mf4uJ7eAF4PngR+CN4WHw3PB98ObwyPhueEH4c3gEfAQ+AF4e3hVeHH4r/BV
fMZafn7p9Z6Af8r4FvBoxv8JHwQfAe8Dvw1vAi8EzwrfCx8KT4YPhN+HD+Z6
s8GvwffBP2B8cXhe+PfwlvAy8PzwH+Ct4GXhBeA/wlvDy8ELwn+Cj635vE/g
h+EDGT8c3ht+y8+Dj4SdxHfgbeGV4ZHwn+Ht4FXgxeC/wO/x2r/JPX2ea2/D
+Eocj+DcI305tz88quS9lzH+EHwb4wczN/vD4+E94dcZ/wm8Ibwq/Dg8GT4L
Pgb+Et4J3h7eEP43PAk+FT4C/tzfB58DHwd/Dc/EZ/yK4986p4zNBv+2yZoa
Ds8BPwI/Ba8AX8TrMY4f5Nzs/Tnney8qee/3eJ3G2KWc+4rf9iPGx3C8Muce
5fPerbkXm/L+/8FHM36a+4DxL+Bx8GHwWPhN+IfwaHgZ+G/wj+EN4FXgx+Dx
8DHwQfB/4QPgifBe8BvwBPhY+GD4A3iHNutvWfjv8Nk18/89vs8/4MMYPx4+
lPGP4B3h7eAN4H/BE+Hj4EPgD+GN4QXhWeB74FcHcF/gAs/DvTiD8V/CF8PT
wuvCc8ED4Dt5/zrwnHCF74DXbrOev2ZP3gbvzvfjkr0nGb8dXoPXn+DfwBO4
3nq8fwjcD/+GsX15/wzwz/g9kxkfw/g88PTOMePrw3PDA+G74FG8Hu7ix0Te
Pxr+M3w3fDi8OvxH+E54PDyKv5/J/cH3u4mx0fAs8BfwLfBa8Kzwl/Ct8Jrw
zPBn8M2O8/oLfA/XO4LrrQb/Ab4DPhReGr4NvhbeC14Zvhe+CT4QXgm+B74R
Huf6g38HXw/vD68I3w3fAB/QnxizVpMYY+xZBb6P45s5dxDjTxrjON7Rz2B8
Vfj3HN/OuUMY/z78G/gX8L7wMvDt8HXwWHgp+EavDe8JLwffCU+F94EXh38N
Xw7vBi8J3wBfCe8BLwvfAf8c3hteAr4evgLeHX6LyV8YngOeH16b8b/C98JH
wpvz2snfyrkXjC/wJPh01xC8DOtgDOf+xPHDNcc/YHynXs4dzvycwPF4zn3s
+oLfhd/wO3C8KO9fmLHvm3Pcz/Dp8GXwdIwPg2dv8h2PY/ww+HdN1tCKjO8H
/7rJHI1osyavLlmTrtX5+cwLOJ7Ce37od+N1AMeTOPce449xfBXvN2fuCC/t
nABru8bhaxm7jteL8Opcf12u93eO7/cavHcB+EL4JHgHeCh8BjwZ3g6eB54C
T4S3hueGT4QnwFvBI+Gpxjd4F3gd+G/wfcZ09x/8D/gB+Gh4SF+++zh4S3hX
Xpc1WQND3OvGpC4+bcHYfH2Zq6PhbeGF+nJvz4B/DC8KXwuf7xqFh8HnwyfC
28PD4evgC5xT5wq+HD4T/gm8CHwFfBb8U3gE/HP4Qnhn+Ey+06/gS+CB8Nus
t0XgOeEF4Nfh+eBB8HzwN/D6XTxfHt6Qv58fnsk55trnwnd1+2UQ4+e1yS2/
hAf3J6fIJ5fkmm+53kbwaoyvACtENnYu4RXhadQA8BrwSnBRY8BrwqvAn/L3
q8NLwkvAn8CrwUvAi8Pn8Hm3wtfAM8L/G5C1szy8DPw1vB68kmscbtQ45mN4
Zfgrxtd1LcPLwZ/Ba8BLwUvCZ3H9m12L8PT9yaHez8NLcutx8Lnw8Yx/w7WP
h8+DT4C/hQe2yZX78P7peP/J8FXw2YxX9xr8i2799cMnmIO79dyDT4Qv9n7C
0/Qn55pPf1ySi0/qrn8q4wW+AH4QvhWepT8aZ6EmOVDtczbjt3B8NedmYPx8
+AH4Fnhm94dz0iTHHVLznS9t8pv9LVN4XcLxKZxrGPuI+7UCPBweCX8Oj4KX
hpeCv4TXgVeAl4X/yDX/4D53T/PdXmZ8EOMfkT+GMP4hvDy8KO8fAX8Mr9iL
nloMns4cD29sjIBfY3yOLr/O2x9NdQ3Xfq0XreVn7NhEg/nZLw2IFm44Nxfv
fQMeCg+Gh8LvwIv2on8XhGdQk8CbwuvCHwxIrFwEHg6/Cy8BzwcvBL8HLwkP
NWbC78NLwcPgRfqjYWdrokHVtjOq+TjejHPrMT49/CN4E3gdeFZ4N3hbeBN4
NjUDvB28KTxAzQuvB68Bt2pieF14dbiqmeF14NXgWeBd4W3gjY3t8B7w9vBm
8MzwLvDW8EbwTPDO8FbwhvBANRu8EbxWfzTVck00l1prkJqf4805tz7jfWpw
eH14FDytmroXvTUaHtyXXLUlvAHcD28Dj4HXhFc1Jzb5DTfXaMqjmuwBteZ+
zPGhHO/Budf6EjOMHZtz7saaPe5eN6bcAA8r8SLqBfWA98R74z27peaeee+8
p7fW3FPvrb/htpoYZiwzhv2yJmYZu4wp18Nf1ujxH5XsR2Ocsc4Y92u/f41f
26Fk/zzE2Du9rNdzSnKgW//xJvrLmGXsMiZfV7On3FtrwlfUxChjlXvu8po5
cq6cw7/U3GPvtRr3zpp77L12Th+pWVOuLdfUYzVz7ty7Rv5WMwfOhXN2R80c
OpfO0e01OcJcMQb+eU2MNlYbQy+DB5do+9HwlTUx1lhrTL62JiYYG4zB19TE
bGO3MeNq+Isa//zDkvj3OXyS67UkPn5co+e3KYm3vc4v7VwSX9+u8Zsbl/ij
12v8wwbwJ/A7NX5vkxJ/8mrNelq/RC/9t8aP/qDEf71Z4182LPHzb9X4x41K
/PeT8Fh4lRJ/M0cX3yeW5MtFu/x5UomfV/u8BL/Fa2pJzHItvO58crxUF5/P
LvFjL3P9g93fpfMn/dnLxoh/MPace8J8WuLvn4H3gVcr8dt9XX7ZqyTfNJ1f
3LWk/jBtF9/3LtEL03T1hl1K6hH9XT4aW+J3Spf/diupZ3xU45+2LsmHH9b4
s61K/OhL8EHGoxK/9h/4QHjtEn/3IjwOXqvE/79izcL4VuLXPqjxg1uW1D+e
hfeFVy/x6zN19ZSDS/SAMchYpP4375gzzB3G2HtqNLZaW823ShvNp/ZTY67a
xsPoZdTkK7fRgGrBR3vRo2pQtagacbU2elXvrIdWX+tZ9C56lpFtNKa53jXh
2tAz6B30BHO30Wxqt6nw7H5+m/WufnW9qgHVgmq82dpoRrWjGnGWTn/rDV+B
L9FLtzl+ldelHO/Eb365lzV3cZt8aS1CT7Q+1z+rRAu45lx7ekK9oZ70+208
k95JT7dsG0+nt9NDLtdGg6pFr4RnbOPB9GL3w0u28Wx6Nz3eYm08qF5Uz7hS
G4+qV7XmYO1BD6wXfhhevo1H1CveBy/RxiPqFfWQi7fxcGpT95h7TY+l19KT
zdPG0+nt9GQLtfFkejM93cJtNLBaeCh8ZI0mUZsMhver0QhqhWHwpJqcbm5f
Gj4DnqakFmVN6swajaHW4L/envB/mnhrPfYBNZpF7WKNYHyNplXbqnkvqdEE
agNz6kM1GkQtomZ4oEYjqBXUKPfV1CSsTaiJDq3RKGoVNdW5NTnb3K2GuqtG
U6mtrFldUKO51F5quvNqPK/e9yZ4PtdXiRZWEw9t43H1unrkedt4Yr2xnnqR
Nh5fr6+nXqCNxlBr7An/q0bDqGXUIP+s8cB6YT3K8TUaSi2lhjq9RmOptdRY
p8IfNPEm88NH13gavY0a7oQaDaeWGw6fWKNR1apqyvNrPJRe6gp4Br7foE6f
H1ii9+fs6juHlfgbr+m9+bzJZ3lNr/VFk8/So0+C1yzx7q4x98rxJWvPe+Be
O67k3rjm3DsnlKxFf7Nz9VmTe+GcmPv7S+ZKj66/qSXeXU+uHv20iVd3zsyl
A0rm0nvkWvqmyb1zDZhb29KtjTZ7+8SSudPD6+1PKfH27iH33pSSvWUMc6+e
WhLbnHP33qSSteCeNlaeVrLXjYkvGAtLYqV71Fh7esne1TNbOziixEsbA42V
R5bERmOka2lCSex0Dbr3jy5Zm+5pY8lRJXvdmOleHl8SS42R7vVDS2KnMdK1
eEhJ7HRNqVW+bbLW3MOj4F7J3naPu/b+22TvGxNce+83iRVqFLXjrCXaRU2j
Vpy9ROuogdR+M5RoIzWaWnHGEu3mHldLTl+y99W46uEFSrSvmk+tNUeJFlTD
uvfnK9G2ai612ZwlWkxN6t6eu0SrqjnNdfOUaFE1qrFi3hLtqkY2tgwt0c5q
SrXyoBKtaQ58Hr68JDdak1GLz1JSq1EzqyUXLNHSxjD33ptNYpsxyL38RpPY
9F0MhV9sEluNicaqp5vESnsUes+nmvQu9KDWnl5v4k3ds2rHvpK9rKY1dgwv
0bpqdrXvQiVaXp9p/c+amLUxNaxad9ESbauGVTstUqJt1fhq34VLtL+aVC8w
W4lWHdymP3NQiX9WMzwHX1aiJdQIz8KXlmiHvfj7aeFnm9SDd6vfSdTev5vU
f/395oZnmtSHvX/mgrea9F/2hqeDn29Sz51QU19+u0n/Zef63VLt/bNJ/XVX
uBpbm9RnD6yp377SpH69S01f6okm9dyDauq5rzbpv4yFB8LPNak37wNPD7/Q
pL48saYe/U6TftDJNf2jr5v0f06q6Rd91aQ/8hS8F7xySb3eGG2s/rBJv+Zp
eG941ZL+y7CuPnFsSf1iaFd/OaakPnFMTT3+4yb9nMk1/a6PmvR7Dqupf7/b
pJ81paZf9WWT/s1ZNf2hUtIfMEebq5uS/oPx3Fzxvyb9m8NrapnvNek3jaup
d7/cpL9mDjeXv9SkPuZ61GuN4HpP9cXz6H1mKul/WfO0HrhZSS1UDfWEublE
W71fU7/cvKS++GlN/XTbknql/mUKPKakvqgm+7e5rESrqZGehC8o0U5qKHs7
F5ZoKzXWM/AlJdrLGu7T8MUltV01mlr2zBLtpsZSC59Ror3UeP+CzyvRfvox
66/bldRX1cQvwleWaGX9xlR4z5L6rJpQrXBAiVacWtPvGVLSzzKejYHnKunH
mP/UJtOW9Jcuqum/TVfSH7uwpj83sKRfNAPz8HYvmlcd/E1NvfSnJfXXb2ty
/Y4l9WFzvtpw/xItMH0bLb5fSX12QButvUdJ/bq20dq7l9RnrcFbz/1JSW3e
mrm14H1LaunOkbVgPadzN66k9qfGUGsYA+wFuQeNDa7xWzq97Np3D9za6XH3
xgvWV5p4vN/z/uesTzXxePfDz1tPauKJHqzxQNZG3VN6I+sfm3d60tj/H2NI
k/6C/YNnrT812ZP31ni8izu/ovfTM17U+RPn9hnrcU08729rNNPPOr3o7/P3
XtXpQ+fefoX9DGty1uasD1ivMeeYe/S4+if9lf7DObYX6hpx7vWI9gIn9+Id
9ZD2/vSEeks9u70OawJ6eT2jvb7jevGSrjF7p+5R154e017z0b14Tz2zvXFr
Anrp0SW1/km9aDs9rr17PabeV7+kH3TPuHdcg/YuXcOuTT20tXc1pN7aNWy9
RE3n2jYmWI+yXmWseNkY3sQT/7WmRnBX53/UYuacqzv9PbjT4zd3fkht9LT1
uSYx9+6amGxv3j1jrDYm27t2zxirrUn8otPrai1j3ohOHxsLjZkjO39gLNXf
WH8a1YtWUn8P6/S5WsmYrv/RDxnrjcn24o2xxmpjrr1ZY6Kx2BjtswfmDGO3
Gttegv5N7W0OnKvT8+ZGc47PIhjTzUXmAHv7xnRzgzlxSKf3zZXWSOzlWoOw
dmKO/KzzX+ZOc6S9THOkudOcZ6/VHGsuNOfaSzXnmYvNEdazrL+ZO17qy7Me
1iz+XBPzt+/8jLnAnG8v2JyuFjCH2qs1R5lb9YPf1Z570UbmaHvN5jRztzXA
Tzr/aW3Qfpl+1Jq5/t0cbm/WnGRuN4f7LIU50txuTtIf6VfNVeYsnw0xB5vL
1Bz6TzWYWsQais8+WDOztmLO81kLc7y50BqXz5pYk7P2tUXJ/nE/Wiuz5mZ8
0/8rdKwZndPFO2tJxmB7YeY4Y/N3PZMmNShrR9aIfHbBmpO1I2tsPjtjDeTN
bj/u3N1v96uawWc3rMmpJayRWCuZ0sVbxZW9FHOUucoaob0Za1bWDq0h+SyN
NcMPut8zuft+5uIdur+/qIt35riJ3ffxeuYIe3nmGHOHNUafxbDGa+3RnDGl
+3xziTVfeyfW0KwFWyO2d2PNzdqxNTqfjbGmaO3OmqPPfpzZ3V9rdD4rpAa1
dmcOsleoRjA37VRSfzHHmevUDBO6+6GWMOdN7q7n+J5teiPmFHOLNXRr6dbc
Hmd85zZe3TXt2t6rzb13Dswde7ep5xmzjF2vqHGbnPt7TY3dWvv8Jb34fdrU
L32P7zXHW5/Ww5j7x7aJfe4p95Y11LFd/rS2um+b77Y7517ty8tjr/lojcY0
39qDVXta0/XZE2vy1nrVVOO6eO/8+syFBXefyfBZjN3a5FJzoLnQ3vMbrj2/
nx61TW4055n7dm+Ta83B5uJd2uRCY7Cx2Jr1yd36sZbt/BzTrTf3xx5tcrk5
29ztM0A+C2QN+gne/39RV47j
          "]], Polygon3DBox[CompressedData["
1:eJwt13WgFVUaAPALl3ffu6TSSEk3iHSjxKNRUqVUulFaWroNGhRdCV1rd1XU
VcI1AEHBFcUllxQMVESQ3t/Z4Y/vzXy/8505M/PunDlT7NHhHYZljMVie0WK
qJwWi02Jx2Jvws3yQolY7A52H5vKpogr8pOpsdjp0FFkEIWSsVg5PlbdRvkm
Tbn1LcBasvFsDjtjkILsfjaNLWbn2Bdit8ilrYa2E7a75J+LnPars+O23xv3
F/2Kisr6TtFegY/X/gp7j+Uzbnk2jr3M3mV52WV9c7HqrIao6pwrqpvEXpe/
JnKyYqw/Wy7foG9C3ypsKvsb28IKs7vYNPZ3tpUVYZlYcdaENRX1Ha8Sm8ze
kH+orqC6QuwBNoctZ5dcRxn2GHuRvcmyqyvLxrAN7B2Wh9VlT7Ft7EtWidVh
i9lW9gWryGqzRWwL280qsHvYKvZBOBcxwfmdcV9+tX+nqKJusnOpoW6uuvfZ
DlZG3xJsIFvJXmapt34b7dkI9pjo6Hh3s1lsk/xTdSXUVWOz2bvsM1aK1WQL
4tF5hPPJq29xNoCtkG8Mv0l1e5zPlyK3tpraTqZF/7eJ9p9T97zom4yONz8e
/R/D/3M4O+va/gjHFvlEMfaVY+0VedTXUn/K9mv5v0Ve+7XZadtWxi7iHHLo
t46tkX+jZp/Ip70O+942v7gnHl1/uA/nwu9VzGHvybc7RulEVNeYPcIeFfc7
l3rsafaRfE94/tRVZTPZO+wTVpIVZQ+zp8L1suvOoRFbwXaw/ayGuoZsOdvO
vmXV2Z3sEfY0W8tu6FuKDWdrw71iWdWVZiPYC+wNlo0dc/++k9/IEIvdFAWc
c0l1w+LRfQ/3PysrwnrGo/khzBNdWQO2jH0m/8bxqjleY7aS7WTfsZqsCXuO
fcEOsjqsPlvKPmX72N2JaIxebDFbJDLdOpeh8SgP3oM1Zc+zL+WH9K2rbzO2
lu1hh1k99qtry8RKsdKibDJ6PlazXfLPRX52L1vDdssP6Ftb38LsQTaXrWAX
3dNabCHbzHax8uomiHQ2gI1lp1Ki3+TFW2OGsXeGZ0PdQ+omyOeru6zuAXY1
zK2iApvHerIs6iqyemwV68TOy3OJEuxJ1oVdkOcJY7AZrCu7Ii8oyrO5bC7r
7niT2EJ2lc1jPdjkcJ/ZNbaCzWDr2dusuHy5mM7WsbdYsVAjOrMxbCb7Xd85
rBubyBawK+wetk9+0W8qE+vDOrPfWW5Rkk1nD7Jr8sKiIpvPHmLX5UVEJbaA
NWZfyy84nqFivdlN97mQpA3vxl5jHdWdyxg90+HZnsSas0PyhMjCBrN0dlie
Fn7fbAhrwY7IM4tsbGh4YfrfFTZGW9Zd+iqbqa4LG8tmsQusG8vISrBq7BnW
ncVZSVadPRvOxfFeYHvZEVY/XL/ryMfSWWe2Xt1Vlpc1Z53YOnaF5WHNwjzM
XmLXWX7WgnVhG9gNVoC1DM8p28iaGedgeKbC9bFBbBbrqm4cm83+YIvZIDaf
rWZJ+djwDLM+bCQ7pm58eOZYPzaanWCPs3qsOxvCDrARiWgevc9z9q18v3gs
vONYN3WD1X3HnmDNWX82hp1kU1lbFhYwk9lPbBprx4azKexnNom1YoPD+46d
ZcMT0TzfPhnN52FeX8WeZW+r+1hdVflk0ZoNYRPZD+qmsDZsKJvEfmQjw5zF
erCh7CAbxRqwnmwYO8RGhzma9QrvJ3aYjWGN2MPh/cGOsCVsNFvG1rNc8qfE
YLaArWGZ5c+IkWwJe4ndHq5BjGJLw3uL5ZQvC3NReIex19gd8qfFELYwzOMs
i3y+6M1msGdZBvlS8QRbzV5lBeQLRB82ky0Jy0D5ONGU9WWj2HHX8STryEax
6ew3Np11YqPZDHaeLWL92Gy2jGWSLxR92Sy2lMXlK8U89mpYM7ByiejdEN4R
S8L8FH7radFaL3c8WoOFtdg3rIm6b+1fMUfYjfUzbgovqa5TeCezf7AEK8U6
s97srZRoXVeCdWQdwrtL/psxEqymvGkYX10qL826sD7sbfaowQqy+qw1+yv7
QPxTZA1rGW0Hwzs6rKfs11PXSt0r2j8W/xI5tFfRdsT2U/kn4jb7d7GjYW2g
b0771cL16vsX7TvFDnG79mrajtlulW8R2exXYods00QZ+1317avvO9ozs3Ls
Qdafvcs2iw9FFm0VtB2wTYqy9h9Q10/dJu0/uy835JVFA7aI/ZIa+//EfBdr
ZHcxO8duyquIhmwh+5H9Gd7FoiabxX5gl+RlRA02k/3ELsvLiVpsNvtIbBPZ
nVNlYx22Pa3urJoCob+6sSnRt8v3GaP1YFgXbkuL1gIp8ei7IHwf7GUn2H/t
3yaK6jtC3+PsgDwe+rMBbKJ730LfgWwcO50SrZv+kzH6NgrfSJsc7xQ7E9YU
4d2Px6i7N6wp5X9miL6/+voTV3tnmBN5L/Ymy8iKhvmK9WRvsDb6npBf1jc3
G8n+NMZt6hrz9mwta6vupPyqujxsFOvBMqurwOuylawdOyW/ri4vG83uZz+F
96IoxCaw+9iP8mRYS7AnWHv2gzxV3MHGs6Zsv/ya44V/f3/Wkh0N71SRnQ1j
GVxbEefSjvVgr7MO6n4O79nw7mcTWWt2XH7J8XKxx1kvllXfSrw+W82GJaJ1
fbtktKYPa/sLTiDJ6qhLV7ec/c7SWG3WnC1jF1l21pC1ZWvY0ET03dE2GX03
hO+HP9RlYw3UtVH3HBuSiL5d2ySj75Xw3TI4EX27tk5G37fhO3dgInpuW7DP
5NvFoET0jLZKRt+84dv3kjFysEbGaGeM51mfRPTsNUlG80eYR/onot9782Q0
V4Q547y+qayWvs30Xcr6JaJnvlkyek7C89I3Ec0/TZPRvBDmh96sfDhnfR/S
9302IBHNP+nJaO4Jc1C6/9uL7Ct1R9U1UPM/8e7uYg==
          "]]}],
       Lighting->Automatic]}, 
     {RGBColor[1, 0.5, 0], EdgeForm[None], 
      StyleBox[GraphicsGroup3DBox[{Polygon3DBox[CompressedData["
1:eJxFmXXcVsUWhT/4Xs58M7YY2N0CBmA3BgoGYKKA2AV2N4gtKUoo0kg3AtLd
3aWEgqgoNiDcZ9117u/+MeyH4bwv5z1nz5611xzToFHNhqWLiora8Ecxcc9U
VDSiUFT0eSgq6pQVFaVSRUXv8vcPGP/y7/256EN4FzwQfg/eAfeGP4J3w4Ph
9+GdcF/4Y7gM3zMe/gzeBx4Gd4D3hofAbeAMngi3govh0XBLuDQ8Cm4Ol4KH
w83gIngoPBI+HV5Z7Hs/DV4BD4KPgxfCo+Dy8Cr4K/hUeDk8GD4eXgQPgU+A
F8Ot4QI8Fv4c3hceAXeC94fHwF3gA+AJcGe4LDwObg/vBQ+C28F7wgPgtvAe
cD94Pnw5vA1eAF8B/wYvg6+F/4EHlBQVHaTreQ+fMH8IPJX5T+FD4Wlw+TK8
E/gu5k6Gv4Rvg2cwLoS3cE0F5gfAdZmrCA+E68FnwIPg+vBAxrHwAq6fCFeC
N8Dj4bPgdfDXcAV4dX4Pyo0+8CbiGs0zvmW+JrE0cRPjDjgSNzPqwIm4glEd
3sFnp8MXwD/AE+Cz4fXwNPh8eDO8HL4O3g7PhC+Cf4S7Ffx8psBd4QPhSXDP
/PlMh8vyG9+CK+nf4bfhKnrP8CfwVQXf/y/5byjF/FPEY5V38NPwccpH+Bn4
eOUp/Dx8EnwK3A6+VjkOPwefqByBm8BnK4/gZ+ET4AC/AJ+sHITbw9cpf+HP
4BrwYfAH8IXwEfBH8MXw4fCH8EXKO7gpXFm/FX4fvkDPA34HPkf5Ar8Hn68c
h9vAV2p9wB3g6lof8MdwVfgYuBV8uXIBbg1fkf/GXvDt8H5wY/gs5Tj8KlwB
vgweDDdQ/sKj4EfgavBI+GHlOzwEvkf5Dg+F74X/ZjwMH0L8Ur8fnsG766Xf
DM+EK3F9d/hm5voyjoLnMN9bzwieBfeBj4Rnw3tz/WtwReUU3A2urVyD+8B3
Kn/hl+DT4Ai/CJ+q9Qq/ApfXeoVfhk+Hz4S7wDXhb6iPM+HXiGcx3xWupZyF
e8N14PPy53YHvJLrItyZtVyT+UnwU8zfBE+En4SrwMPh+5Xj8Fj4MfhieBzc
EO6h9wEv5Td215qHl8Bf6P3B8+D+WtvwWtUQ3Tf8Tb4uVPeWwXPhG+HdKvp8
/5vwGcwNZZwDb2T+F/gJ+GjiwcHvSO9qK+Nx+Cjiz4xG8JHEqXrf8F98djJ8
NfwHPE75oTUGj4UvhbfCY+BL4J/heXoWcBFxGONc+Dvmh+s5wt/ndVs1YVNe
H1Qn/4anwNfAf8Jz4BvgXfAk+Cr4d3g2fD38b7HftdbFecz9xGgIH0Fcw6gH
701cz7gPLktcx7gX3p+4gXE/fABxSuS5aO1Rp2fCJ8LN4VHwP3leT4RLtCaZ
fxfup/uDNxIf4HsOJC5gvrLqEfPfwbWUN/BKuCr8Bfwj1z3G9YcTv2M8CB9E
/J7xEHwwcSnjdjgUvI+o9pYQVzHugvckLmHcBmfEhYyb4WLiIsYtcIG4mHEr
XEZ5zrgb3rfgeq4cKEfcwngUPoy4mlEX3ou4llEf3oe4mfirck+1LLj+TCbe
wm9aCjdV/qj2610zfirlz2xUfS/luryBUb+MNcbtZXztOsa3jLv4+wzii3p3
fO9aeDVxlfKFsZJRj2uWE+sSt+bz2/mu6/j7bPgl3TOfGZ1/9pf8/y1hXMo1
E4iPq97AneAbtD7gr+AH4AvhMfCjymV4PNxI+QuPgB/M64Bq4EPwSXBP+FZ4
X7il/h/4aLgzfKNqmN45fH3BNVz7SzV4H7gFfAlcDm4LXwPXhhfDTQp+Xrr/
1flz1fNdwbiaa6YRn9OagKfCz8JXwlPgZ7Q+4Hnwq6oN8AL4db3r/Lnpub4a
/Mz17G9lLIPf1vqDp8PPK7/yZ/5OwZ9bn78L6Uhphl7Ffs9637NKeY/Qd77A
v1eH58Av55/dkr+vTXlOlOT3sjX/3m3571yR59rm/Ds35rw2z60f8pzZnOej
5mvwf80lvqI1Cc+HX9N64TceDL9PvIP5oLwt9v3rdygPf6SOXwk3YG1uyVxn
7oG7Z9a0jflsj8xatwncM7OGfAvuklkHvg53zawP34C7ZdaNb8K9M+vJt+Gh
mfe1ZnCvzPqzKTws8z7YHO6bWf+8G6wXpYveg4dk3h8/gvtk1qvvwCMza+OW
yn34RPhj+OvMGrg1PD7zfqF9Y3pmHdiO+fmZ67Dq8YLM+k39wsLMmrMjPCqz
rm4Fj8isLVvAs+DK8GfKo8x6r7320syaswM8MbOe/wQenFkDfAgPyqwNPoCv
YjTXfIlr8KfKce3vyRpINfnK4PXyEXx18FprBtcIvr4FfH3wOmoJVwneB9+D
LwneI7T+VNd7wLcoT4LXozRR1WQdqZo/MLPmlC6+mGve1X0y/wPzteAezG3L
rIF7wv/ADeAv4UWZNe0XcKl8n1Wt/TVzDVctX5dZA3fl31fCVeEu8PrMWrob
vDmz9u4Of5t5f9Q+uSJzf9GZ+eWZ+45O8HHB+3hT7nNyZm3flrkJmXuoNvCR
wfpnUPAa0npT/T07WIuOJR4drJcGE48N1oRDiIcH66uBxEOD9ZX2xQOCdXI/
YmVGM3g8cf9gndxXmipYA48hlgvWzAOIBwVr7/7EqozP4RnEa4M12CxipWDN
PI54QbC+nUS8KFjzTyGeH6xvJxLPC9a9E4iX5u9X7/2yYH0+lVg9WH/OIVYL
1oEzidcFa8vZxMuDdfU04hXBen46cVLm3vNT+PhgXTqUeEqwlh5OrBmsS+cR
bwrWkHNVf4I180JiLa1zeD6xTrB+XkRsoHULLyHeHay9FxNTcC/Ti3h7sD5f
QNw7uK/pTawfvDdpj9o3uMfpQzyR8To8jPhQsEZdqmevda56S6wQ3Gt8TTwz
uAcZTTwjXzvSWeWDe65RxFODe6KviKcF92UjiKcH9zIjiTcGa2atr4eDdfIy
4hPBenu5cjZ4v9C+oX3/TuI3aKVmjNHSNOTzycw/qfoJHxWs8ZrAuzLrnyfg
fzPrnMfh7Zm1UEN4d2Yd9SS8M7MuagTvgGvDj8F/ZNaZD2uN838+Ah9K3C9Y
173KfFHw+tVa/jOz3n6E+b8ya91H4cOSe+On4KWZtfpturdo3+E6eFxeW1SH
5+U1WbV3buZeoDbXjMnsD1wPj4XLwTVKvH9JC9SRB5C5B7mW+eHwfnB1uKP0
h/JNvUPu+aiOtSj4mpHMb4v2X6qV+BlfzPxPzJfW84efZn6vYM38Mrwms4av
A6/K3FPcAa+Gq8C3wxsyf09d6d7MfUF96d6Cv3MPaYDMvcPdzP+Uuae4F16b
uS+4E/45s/6/D96auQe5H/4lr4GqnzFYw7/E/Df5/qXaOItRA97JbwnBWvcF
rtkDvgd+Ed4nWPO/AmfB+vZ5uDhYVz8DF4I18LNwmeA+4jnp/Mw9Tj34wGT/
4i74kGQf5AH498y9yUPwb5nv50H4mODe6i14Seae7lbdT7IXozxvlK9frYWG
wZqzK/NPBuvSbnCt5J5TPcULzE/W2odfDNZ+feCXgjVh3xL3qv/TazfDHeFW
JfajlEe1k/Wuvv+/ay/8X4+/HKwz+3HtU8E9bPcS9zSL4MbStMHr5Q3mj0vu
k7QvHBHc4zTWugjuL96Ez4Hf0P3AFfN9RLVFfZX22XP57LPBWv1LrnkmWIf3
hJ8O7p17wGck+y/qxQ4M7ptehxfzbCvCt8CvBOvY/vBjwTq/C3xPsM/WAb4X
7ge3h+8L9tY+K/Fv0L2dQiwb3KO9xnxI9izU903N3KffBM/O3L/Xgu8P9uU+
h+cwfxJcE56SeW3eWOLeUfe5ptjPWs9cfc0DwT5eR665MdlbUc9YN9gPbAc/
Ag+DO8GPBvsMnUvcd2r+PtWaZJ9FfeidwZrnU7h2cD/SGq6X12ftF+pNlUtP
K6eD+5q2XHNLcK/0MXxrcF/TBm4cXVNUQ27ms0uU2/y9QrJ3pj3i2+geQHlb
Otnjky5dE93D6F2sj+5V9E7XRvceyvl50f6m/t/vo/si5fmq6D5Hv311dP+j
374xus9RzmyI7gGUM+uiewPl7eboflXrYm60l6rnMAL+s+D3+0l0HdG6Hgv/
W/Be8xX8R8F7wXD494JryEj4r4Jzb2e0Jy4NPzvaw5UWXRHdf+qdfg1vL3i9
jIF3FrxGRsM7Cl4j4+BdBdeKhdFekt7d/GifV8//02gfRPX242jfRPW5KNnL
llbfHe1lqy8YHO0BqR62ifZ3VG8/ivZltO98EO0ZKVc/jPZulM9/RXv66kF2
Rfvm0v+to70h7QUto70h7XfNo/0grcEl0X211tfi6F5aObwouvdWji2P7re1
XpZFe2Rag0ujvTOt02HwbwXvRy2ivSfVz77Re7b23FbRPpH2o6HwtoL3iCHw
rwXX//Hw7oJ18oRov0y6YkZ0366e4tjkdyqNekWy3yqteF6yVyvfo2ay3yft
dGLye5RmvinZM5W2uTDZz5XmvDjZ85WGvCjZF5a2PD/Zy5aOPSo5r6SZT0jO
B2n145NzRtq7SrJvK317Q7IPK011dbLvLD15bbJPKj15TbLXKa14fbK3K+1X
LdnrlBatkeylSnOek+x3S0tfkuxZS5Ofm+y/S3tflew7S99emex9S99enuxB
Sz9fluw7S8NfmuxHS2MfkfxepFc7ResD7ZtnJnu40pxToz0R9VyTo70V9XGT
on0T7R3Tor0V9Yyzor0Y9YCVkr1s9Qvbo89v1C/PiT5f0d43PdoDUi/5frSv
qhp+drJfrD7on+jzHvWqJyXXAfVBxyTXCvUsRyfXBPU+Jyev2f/2Ask5Jr19
avI5hPqCI5NzWJp8R/SZmXyAv6PPk9QLH56cq9L5lZO9b/VTZyX71+qhmkSf
IUn7VU/2qdUjHJx8/qT+9Mtof1Nat0e07ymt+0v02Z58jN+iz+TkP3SI9hDl
gQyI9lKlfwZG+8LSP4Oi/WLppf7RPqb0Upbs16vfLEk+f5K38EO0ryT9sFfy
2Z78hLLJZ0Xqf/tF+4/SnAcln6Wp5y2TfB6gPmvv5DM/9dTlks+Q1Hfvm3ym
pf73s2jfU75NcfLZg3reL6K9VGnIt6L1sXR4t2h/Uxq+c7SvKp3WK9rPVR/x
ebR/Ko3aPdo/lc7/NfrMUv7PAcnnc+rZO0Z7stKu+yWfgalPPzT5LE3+wJZo
T02apFTyWZf8ma7RnrV6kELyeYk8k5+jz2vlI70TfWagviAln3fKY2kb7ZVL
l7aLPg+Q9m4f7cVLb5dPPrtSXxaTz1Pl1eyRfFYqD+e96PMG6ZMfo8+D5Wv9
FH0GLF/rz+gzYHlTpyWfq6kH3BStA6Q/u0T7yNLAf0Sfv8qnejv6nEO9TNPo
cw71LL9HnxPLHzs9+XxOvWTPaO9efdz+yWeZ8kn6RHvl6ukqJp/hqW/dGn2e
Lb+ud7S3rt7wPx/JK20=
          "]], Polygon3DBox[CompressedData["
1:eJxFmmW4JcXVhe/hVN869+LuMri7uzsEBnd3JzghBA/u7gzOMLgPLsPgPgwW
CB6CRYFA+N43q5/n+9EztWpX1+mu3rX32qvukB33G7rvOH19fTvzT+H/U3p9
fcd2+voWAjw90Nd3TO3rGw88otvX9zV4JfBp4Gmbvr7lBvv6/kvfq9iG0Hd/
f19fh743wLOCHwKfzHzH0F6Q+Z5i7Mrcfzp4Ou5fnrGfM2YD8MvYL8F+AuP3
A88Ifgw8DmPeZL7Z6BvJ2D9w/7i0h9P3V+zPMu4H2mvR9yH2Y7GPT/t2+r7B
fgp4CvBT4H+DT2b8Fvz2f3jXqxl/HL+3D/bp6X8E+zngi8FrgV90PPdPDn6C
+/8F7uN5Xqc9C30Pcv8fsU9G+zH6/on9V67XaM9M3wPYj2e+fWnPwHyPYrue
vl+Z5gzwd+DbwFNjvxB8PPgfXI9w/yT03dyfOZ17UvAt4Ou4/sv9pzP+W2wn
Mv/+2GYCP+584NHgw8FfgSfleX/k/rXp+4h77+OaifaV2E/APoLxz4IPA/8F
XBj/DuPn8Z0ZuyLvdyrtaVizZbGdz/irwRsw/hXGXwC+Brwh+FXwcPAz4EPA
X4AX5J4laP+RvvmZ60babzP/XK4Z85/E+ANpD6H/CcZfS98vvN9pJd/vM/Bv
sL8Evhj8KXh98Ivgi8A3cf8T4APAn4K7/N5Y5p+bvscZeyP2x2nvj/0T7P/h
egH79PTdjf0Y7Hvpz9hHYrsVPAp8KPhL8C3gp8EHgz8fiA/oC37z4fob9r31
Z+wPY7sUPAK8Dfgtv0/NtxzJPX8Hb9DL+r8CPgW8YS97xz10Kvgr5twE/Dr3
XwZeD/tU4FHYTwKv34u/PAv+I3hT8ALgP4HPAk/C+/+d9ir0vcNcU/H7U3L9
wHyzYJuA6yvsy/ob2L/m2pT2G9gv5/6Jsf8N+8r0jcU2Efh78Ergt8Hjg/8C
Xgb8Gng88JfgpX0HcA/8EXghnxH8DddmtN9k/iuY/379AvtSrgG2cRn/CXhR
8PP9+Q1/6zHGncP4H/l/Lq452+c/mvfdHfuU4Af8/oyfGHw2+DjwUOxzgN9i
ztPAG/fia/rcGeBB5viY9iL0Pce9G2Gfk/YY+k7HPoD9z7QXpm809k+41qP9
AvNfiP0PjN8DPBX4wYE8k892eCdrbQz0e15F34kDiTnGHmPIrdgu5/7baW/n
PsB2Nvgi8JrgF8CXgG8CbwF+E3xRybf2mxsrLsZ+I+3N6X8D+3XgR8D7gD8C
f8GYDV1b8KXgG43J4LPAfzP+MP5R8L7gP4OP55kndC90E49uwP4YeD/sHxuP
sU8Evhf79+CTamKRMcpY9RPX87Sno+8ufusi7r+B9mbc/zq2a8D3gXcDvw8e
Br4fvDv4A/DV4HvBu4LfA/eznu8x33zGbOZrwO+C5wU/Cf6RMc+BpwXfCf4Z
/CJ4BvA94GuZ7wHaezDfn7BdBr4NvC14DPgHrtGMn4a+Oxh/BfY7aG+PfSy2
K8F3gncAvwM+kPd9EbwO8e9D8P7gh8Brgzfk2c5k/DnglRj/nPGBObcDfwC+
diB7xGd/sGTvuOd8t4dK9qJzbt3kG/pbc3MdTLtL37yD2VPG4gdK9prPbP67
uORd5mD8b8Edxs89mD1krry7ZG8ZA12rm0pi463cMy7trekbpybG++1uLon9
7glz910le8U1N1beUvIt9OF+8AUlvm0MbMDnl8RGc1QBn1eSu8yB+ss1JblR
HzE/X1riO+ZQY+mwktzq/jFeXl3CLeQQ7p1rS7iFHMB8fl0JN9AH5CeXlPjG
UrzT8eBJWI8lBpNDu+BzS/x1SezHgSfGvvhg4stD9E9N/zQ18WQc7OeUxGtt
05TkCMfok/ra8BJfNV4ZKx4viZVzMeYg15b55wF/xv0HleSQw7FtwXUt7YWx
r4V9S/B14EXAa4M3Bw8DLwReE7wB+FLw3ODVwEPBl4PnBa+h/zH/B93kgDd5
lkOxP2k+xj4U+8nYX+4m5zyD/T2u1d1bPNO5A+EAD3YTQ+UGR5pHzSetzz+N
7RPa73Nt2SQGfk3f8p3Exvn4vcNo92NbgN9bG3w+eBbwyuDtwbeAlwavC94D
fDd4ZfBvwDcwRx/4zJL4Mi/2Q8EN9vmxzwM+BFzA8w0mJsu97iyJ1eYYudYd
JbnnXebYpSSm7MW9C3MdRXs87l8E+yLg34PHBy8KXhB8JHgQvBB4IfDvwOOC
Fwa/Zo4tiWlbY1uU62jaE2BfDPsO4OHgZcDrgXcH32U8AK8/GI4xAfiyEu5h
jDLeXl4Su9Zi/HngmRm/EuNPJ56cBV7BuI99BvpmKfGpCRh7Bvazaa9I32js
y9B3Ingy7l9qMDnw/m58WF+W675L+2NjHO0ZGTNrSYyZiHv/3p9Y8C59V3Pv
9+B1wGPBUzH2Z/Au3g++Eftk9P3UzZg/9yffyBVexT6FXKA/3OM18JTgpfmN
E8CT8ttLDqZvHGxDOxm7IfbLaM+DfXVsM3HNVvLNJ8F2Lu97Je316XuJ359u
MFxRzjiea4f9Ktq/oe9l4ztz7gD+EHy9+bAkV5uz+xg/PffPXBIzB8E/MX5n
38VvbL4Gb6//g68DvwVewXxXwq9m5v45Snx+Cu7/J/Zt3R/0DcN+Gs9zMngp
8CjwEMbPXuLTkzH+H4zfhvZ79F2DvUffAeDvwHeBf8G+q3sLfNNA1rRTktNd
621Yp225xoJ/714fCD86ArxATQ1kLTSKvguMDeA1wE+DzwP/CbymsQB8PvgZ
Y2LJMy9f4wM/d8N59A3X02/1EWOm4VnW9JuAh/AMK4LX4doZ2z30bYVtHa4L
aM+KfRXzEfOtUcJx1qvhpHK9J0u46ir6NHh6xq9gPYl9N/Cn2G8eiA8O0N6y
E9/8Tp+mPYa+q7DXmvrnW/Cd1i819dxfwbfJJ2rqyW/Ad1if9Yc/fga+BdzU
1Gdfg2+3fqjh81+BRwykZpLrji6ppfQhfelz8PCB5FBzw19KcqtrNHGJD7p2
y2I/ifbkvN/Sg9kzcu/nSvbS28atknfy3b7l2pz2W/RdORAOLld9ooSbmxPk
JnIUc8WL2JegfU8J39WH/P0dO/Et33nCEp92LXzn2v6ea9Ghbyv3In3TDmbN
+0uewW/hnuiW1CTuFd+5134P10IfbUo4vr57tzVIyZ4aMLZyvUV7kyb14P36
dMk3mBTb37hnXdrv0Dc1v39j+zwDbfwxhps7V20S22+qebeJW3+8h75JS2LU
+NjuNUaV7KEJwUdwvUl74yb1mzn4DfBGTXLzfVyTl/jcxDUxrpTURMY+44fP
4jO5VsPknLz6qSV6yNR+15Ia2VrZ/Psa7Q2a1KOHgF81PjWpPw8Gv2I8a8Kv
96mpN1dvwo/VXNRe5ChyFX14/JIYo2/vXVNfr9aEL6upqK2o2SyO7RfwS+zf
GcH39idGGCs2b6IHHAV+G7xZk3r/d+Ax4E2b1LtynpEtHzB/GGs+Mj5ybddk
j0xQwnHdOxvzDbZqwg9OrYl5xr5TzGE1GopayiWuQY3movZySol+s2+N/rBG
k3rAmPVFW08ay+7F/gdjG+Pn4ree7s+73Qqu4Iuxz99JzSAfu6iGX1szyFfV
CL7pJoarHVxQw6fVCOTDl9TwN2tW+YMaw7e0V+xEe7iwhr+riciP1Zu+bOtf
Y4OcQK6xWBOucGnNfrWGlJ+cVfO81ijme7+J9dQVJd/qnBo+o2YkP76+Jt52
2nx6eg0/t+aR355Zwz/VMOQTZ9Twc2sw+bQxwdiwYBM95ryaekBNTv6spvCP
bjigWoOajLVrbaLV3NbyOXOWuevBll8sWsK/Hmrj2WIl/GxkjbazeAn/e6DN
94uU1C/3t3x84RI+fHfLv+YDz+H+bfnU/OA5wfe1/Nw9YD1zV8vf5gXPLt9v
+dk84Nmsh1r+Njd4VvDwtn6SM8mdRrR8Uk4ht7i9fV9zuLn81pZfyonkRjeA
N+qEo8hVrKG/b/UQ8+8tLb+XQ8glbm7rLzmJ3EQN87tWL1HbtCa0NjRnmjvl
dHI7OdxqNRxOLmcNuQZ4cub4Tzcx8eP+aAzylz07/6/jTF1Sk1ibGPPVOtQw
zAUTcv9fwcv5zcFL8V23LOHgcnE1kylbPjR5jeb0aqtXyqXVrNSurJl3qqmZ
rZ3VLHap0SzULqyZd63hZHIzOdjGNRxMLqZGuGmNRqhWqEa4WY3m9UqrF4/q
Tw3yaTc5zNpEzUPt42bjTY3GodahJrJtTU1u/pNjy7Wt2bdv8+FuNT6vFjms
zY+uqc8yY5O1VuMZ0+qPL/cnxrr2EzWJvcZQv82ETWKrMeb9bmKMsUfN7dlW
P1C/NMapF0/VJPap16hNW6Nbq8up5D5TNuFaanijWj3nkf5ovjeDBzvRd9RH
R7f6hrW7nMnaY/YmXEqfca1naOJL6mljW71WrUCN6+1W/1RfO7GN59bU1tb6
oN9ipia+qcb2Uat3WcuagwfbfGdulvOqLS7YCRc+G/xhq++N6Y+m9EA3MU2t
Sc1H7UeNapsazvkZ9iU74aJytIlafiR3G2iyd93D1mJqwENafq62IaeVm/aa
cF05ytTtfjAfq3mrfcuhZwPPZR1dUjNbO6upqa35jdavOVPwbEHOOEtNn886
R5OxasBqwXLAad3b+jjtdZvoawfp4+D1muhn+9Xo7Ws20Zscoxanxua9av5q
/3LQITU5UF+es0lu9MzBswc56Iw1nHO8khpBLqqmrLb8vzOKGs6gNqemLZeQ
U6htq4HLNeQcauFqAHKRo7k+6ySHf+i3VwPopCZ8tyYHD2/9z9zsmcKd3Wg0
njXICdTCzdFyBTmEZwvPdcIt5BCeHbgGcgs5iVqemp9cRU6j9qfmJ9c5uybW
GHPUd9T4PatRw1H7lyN6diAnkjvKCdQK1fTkCupl6hLqEx/UfAO1TDVLv42c
bES7/+RqfhO1wAc7+Vb6lFypr4mvrcX/e5Zoemp7ckS1fjmW3NEa6fNWr7Z2
Op++2Ts5k1J/OrdGL/NMSP3qcvBinWja6m/Wa0cw3/Pt+m9A32/BT4H3NNeA
jwW/Dj6sJqYYm24oiTWv1cQ6Y57c//2ad//Q5zHecd1Ke+sSPUgNSG3m4RJt
aIdecpE5zFy2fS/cxhxlrvI8zPgz0PrDdr1wJTmQXEh+90w3mtvt2LbtZX45
ldxqTI2v6XPqHTv3Um/+qxu9f9de6lHP6KzXduml/vx3N/XNjuDVOuEkcpOd
euEm/+zmPEJOKbf8wPxgPqnRW7Yq0Qterslt5jj1sadq9KdVSvSGp2vq0VVL
9JEnanKxOVn9zzVz7ZxTbe3RmvPJZUv0oidr9JmVS/TEx8Fngpcv0X8eq6lf
lyvRk5Zr+dAUfPdlwC+Brzc3ltTD64IvNFZhX3UwNbP2RZvU0m/U1NI7leiB
r9foZTuW6IXOuXrJHP6Wmp7a34gSre8t+kaC9yrRo9Soj2j3q/6tJnhMSY1i
fHizxvfdA+pzl9XU556RqP+6Pw5v97f7Z8tecrUx3di+Xy+1kjWgteD+vdSC
1pDWkgf0Uktac1p77ttLLWmNZa0l5zCX3F7CRfbBvnEnNae15969aB/yYfWc
zXsZb84yd/2+l9rNmtLacrNecpU5ylzlGm9Sssau/f9yPu17S7iAPntAGz/l
E+v2UvuYM82de/Ry3vjfbvQdc6qx4L6SXOsa79XGD7VANc0D2/ir1rl2L3vL
PWaud433bOORfGwL7It3woHkQnv2ct75azfnBwf2Uqtbc1t7796LNvNLN/qR
PqKv6CNqyXIq3/+2Eq61dS/Pa01lbSXnkCteX8JFDu2lllMjUCvYqpf1MeYZ
++SPe7TxVz52SC+1qDWgteDBveQqa1Rr1cN60RrM8eb6g3rRF81p5jZ9eMeW
v6mFyyGMR4+WfK+9evl7AP8YQf3tyF60BGt8a/2jeqntrdmt3X/XS+1vzW/t
f3gv3EJ9QC3kCPBOnWgSahPGjK1aPqz2+Ey7H1cr0WderNHjNyrRr/0bh3Va
PuHfPhijjd1Dm8Ruz8TlG9a31v/qAWu1fENu+EjN30ssU6Iny5Hl1vM14c6n
1XA9OZ/nOXJmufb8Tbj0VTVc3jNbz4t8Rp/VmKa2ZEwzthnzlmn5zxYtX5Zr
qKmtV3JmoNbm31ysW6K5+rcYxkhjpTFOrdYYt3Jbr3iWYk0lP1Nf9HzEmLlS
W6/Ind+pyV3GFGOLHN/aYIEm3F9N37NDNW+1fs8YPWtUE/dvIa6rqXXUlNXD
rq3Rlv2bBfU294B7QZ/wbM096F50j6i9mmPMNeYUz5r1GX3HmKGWaw4xl5iT
POs2hhhLrLHV59xD7iX3uNqsNZfr/XxJLTaM51m1kzP1SVq97sdW/1aPvLJG
z/NM3PM9ay5rhZEltZgx39ivT6mNXlGjHagheJ5nDjQXmiPV/syR5kr/XkM9
8JoaPd0zefW/q2tqUfO55036qL7qmZJnL2NruIYx39hv/pyykxxuLn+4RqtS
s/K8wz3t3l6ySe0lH1e/kXPLvc2B5kJ92LMUfVhfdg7PSt5u94Mxz9hnjW+t
bw3vWZgx1di6YpPaTY1ArUANwbOj0TW+qU/qm8/W+KZ7zr33fE0tZ02n3qzm
oPagJuFZkTnf3G+9KN/fs82fqzThWi/UrM3QkvMVNQm1CTUJz1rVNNQ21Cw8
axpVs9fd0+7t5/xmnewh99L/cnwJR/AsyTV0LdW7rF+sUeW6SzSpXdUw1DLk
nHJPa2a56vJNamk5hFxCDuHZkjW2tcNyTWpvayi59OJNais1ErUSNZSZa9bE
tbGms7bzHX1X18yzJWtia4UVmtTKx9XsPTm+XF9NRW1FTWWGGk1GbUbNZaYa
jUWtxfpsuhpNwLPqZZtoBWpyanNqOLNi+z8/aeM5
          "]], Polygon3DBox[CompressedData["
1:eJwt2HW0VOUaB+ARzjkzHilFQJBuFRClvBIGpZLSKqCSKmUAooKgpEFZWJTk
pQ1CSZVQSaUUBb0GLsW6GKwrdZ93bf/4rfW9z3n3nj0ze3/fN6dcj0HtBuZJ
pVJ7JFs6ZlKpdVmp1OG8qdQRmXxuKjWN1fbHjryTfMJGpVOpJ40X6znluDk5
qVQLfTPY2+wdGavvKVbUsfX4VbKVLdObPieVupXfJiv0LJJ2xg/oGSxH9U1g
aVZVfYm8z6awSqyZurlsZ7NYY9ZL3Vs+Z33ZIeOTcX0ym93IprDV6jUymj3A
fmC5cp4sZW3YUuNdenbLE+wZ7/c1tkl9oWt/x3t4jD0Vx7DTPoO5bCer4Fqa
8Bf0tVDvkoqsKZvGWqp3SHnWmD3PblJvl3LsevYcu1H9oZRkDdkk1li9TUqw
+uxpdp36A7mYNWAT2fXq9+R8diUbw/6lflcKsMvZKFZH/b5cwGqxsexq9UdS
ijVik1kT9UbJx6qzR1kt9evyt3qdz+jiuFZZL7n6LuPD9V2hXiVn1e/qq2Rc
WTZJfn01+Eh9tdVvyEn1en2ljEvLm3KKbWBljMvKW3KabWTl4rOUDXKe81Xj
I5zvSvVKORPfm74K8T3IOsnRV4U/pK+GeotcyOqw8ayBerMUZrXZOFZfPdG9
UZq1ZjNZM/Y0u4jdwF5kjdLJfV8sO7lH416tn5vcf1OzkmcjnpHjrmkSK6Ov
DZ/l2KaOfYZVZV3YQtaaTWVVWGe2gLVik1lZ1pbNZs3TyfNROTt5TuN5beJ1
t/IirK56gr6G6oXymfpv19GSHXfvzovvnR1jDdk3bAn7na1yrQWNC8ky+ZOt
YYXjc5Ol8kc8W+z8uJ9kgXzCfne+Js73o/MtYv9lb+k7N+4T+bf8h+WR9vr+
p28xO65eqS9/3LMyN54H9qPzNdD3tb757GN2nDVmP7C1LNv7rcyHserqdySL
VWIPsmrqtyUvq8iGssvUL8T1qD9yvpLsPeebyF5mK1h+9iZ7MnpjTsqbzGUx
pz3Bno97nOWwpWwaWxTzFCvF3mcz43pinmLV2V42i61lX7AabB97LZ5h9g2r
zQ6xOfG8sm9ZHfY5mx3PNfua1WKfsQnsuXg+WDZbwsbGPROfKTuHLWTPxefK
NrOibB17ns2LuZoVY+vZs2wOe48VYWvZePZsPKssiy1mk9mr8f2ygmwle5q9
xJaxfOwNNom9wt5gBdhbbAqbHvcaK8RWsXHxPLC1LC9bxGbEd8cOsWrsE/YS
W8J2sjJsC3uRLWY7WGm2mR1iN/vO74/3zIbFPSpXsHZsLrtFvVeuZO3ZvFir
1PukFuvA5rPb4hmSm1i/mAPZferRMU+oX/e6Z60L873ubnapvhb8VX03q1fL
Oax8rHnsEvUaycMqsCHsUvUeuYy1ZNNZu7jnpRprxWaw9upP5XrWM75jdk98
FzF/qve5lkpsu2uZHvMn288qsx3slZh72V5WkX3EXo75PdZ7VoF9yJazv2KN
91wWMS4qK+REzGusmPFFclCucy094l5w7N3q/XJ1rPlsCbtTfUDqs66xjrIe
6ifNYYXYtWwqq8u6se3qn1zLzzLNaz3BCuq7hk/RV++fdSDWg7GZZN6vav67
3/h742Jyl76z3sdgdkx9sfRjeRwzhP2kLin9WV42lP2sLiUDWFY62TP8qC4h
xeMcuck8FvPZI5lk3irF7jX+zriI9HHs6ZxkXoz58dFMMoeWzU3mz5hHR2aS
z7ZcbjLPxnw7IpPMq2XYQ8a/xTFyr/Ol/f1B9ou6tAxk2elkHzYzK9m7xB7m
tM9qKp8da6i6sL63XctN+qaxbewitoINY7/G68kgluO4lmyWeo++smy1vlZs
PjvAqrCNrDVbwA6yqmwDyxdrsjycSeb9kt5HV+Ntxif03aDvy5xkz7UsK9lz
xt4znZvM+TH3D88ka1BpNsj4W+MLpbdjTzn2HnZEXUC6sz9ZP/aluqDczv5i
A9jX6gukJzvJ+rOv1IXkDnaC3c0Oq/NLN/YHu4t9oc4nXdnvOcke8/OsZN8Y
+8firu/x2A8YL/ceznj25+kbwyaxN1nKsQvYfY49yopKX3aGDWTfqAtLL/Y3
68X2q7OlE/uZ9WT71FmxxrNjrAfbq84rHdhPrDc7oM6RzuwX1ocdVKelC/uV
3cn2qFPSln2fkzxvO7KSvXPsoYt4b3ew3eysuo2+o/puZ7vYGdaafce6s53s
NGvFvmVd2Cb2G7uWHWSd2Ub2K7uGHWCd2Ab2C2vE9rNlrLPnfHzcW2x4zPWs
Ixsb8xh7mM1nrdgItos9EOsYa8mGx9rA7o/1jt3AhrEP2MBY21hz9mA8D2wA
W866sAnsUzYinfwWqpOd/M6I3xstfC7PsuqsW6xx+jrqe5HVZX1iPWNdYz/E
WrNH49lkg2OvwdqyUexjNjSd7KFjL/14JtkLV8pN9sGxHx6dSfbClXOTfXDs
h8dkkr1wFbbQuI3zjYzn1fmGpJM9b+x9x2WSPfgl+pYad9I3Lp5hfY+kk99b
mezkd1r8XqupbzHrwMbEGqLvoXTyW609G80el/b6XmL1WF/1an3dYv/BarDu
8TywDrE/Ypez29kK1om1ZcvVX/rOL2dbc5J1JdaXUZlkbSnvNdoZrzT+Tl9d
fbv0dWCr2ffsKrab3cxWsK9YTbaN3cI2sz9YU3Y4J/mtuz4rWU9iXSnoNW5j
W9lf6ub6jui7lW1hf7Jm7AvWnq1iR1k9tpOVcL3F5bFM8puoovNNN27k/Q5U
b9TX299fY83YULaV9Y/9JbuK3cXWsO6xv2Q12R3sddY5nfzWbZKd/EaO38pt
vcZs1pQNUW/R10/fTHYtu5e9y/rGXoA1ZANiHWA9Yw/GGrD+bD3rxWawa9gg
ton1YeMzyT8IarLHWFV2OJ0cE8d29bcj6v8D3MIbHQ==
          "]]}],
       Lighting->Automatic]}, {}, {}, {}, {}, {}}, {
     {GrayLevel[0], Line3DBox[CompressedData["
1:eJwt0jlPVFEYgOHDMMMywkBCaCUQW0jsIf4AqSihmw4KsNSCUBEoiCUUhFBJ
hFhqQQIVw6bs+4CyhKAg2rC4xQjPSSzePN8kc2/O/e6tzXa1dBaEEHr1Q3G+
0qmyqRAq+Yw17GEDX7KJI2zmG7ZxitPqMOf5gufs508OsagohDFW8x0fMcdR
fuEvbepG35RLhLDFWW5zjjuc5y4XuMdF5vmeH7RvXuIBl/mRK/zEVR5yjUdc
5zFfF4Zwwd860a2+64mzbfAxZ1jHt6ziKyY5GP/vGfv4mc+5yx21myfZygk+
5TAbOcB6dvNh3Kl7ncV9qULXulTGGTMsYznTLGMJH8S9Mh3PwlImWMI7L/Sf
is1/6fbhD1Nx10zG987CuHO6LIz78fX/93APK7tPLQ==
       "]]}, 
     {GrayLevel[0], Line3DBox[CompressedData["
1:eJwl0stOE2EYgOG/tlCI7HHrAuQGCjdQuACQtaa6hpQtp1YosMMrgMQtqUII
wQQJIYSVWs7KQcVwWnBQcAdF4Zm4ePN8i/kzM9/M40xna0cshFDQb8MNz/hN
bypDqOYkH3GBT1hiI7+zmed8yjJf8GEyhBp1mRuYZxNfs4XjbOdbvuQ89/mT
V/qkCx2rOxHCZ/awxF6usI+r7Ocac1xnnht8xQFtmge5xQK/cIhfOcxtjnCH
zypCOOAf7eqXTqJ7eLaPzPIDMyyyjWNMc5Qp5ljPOmXNVczw2m7aeMo095iK
3pX1nGdttHfX/+BldDbarY60HA8hySVWcpEV0TdhIjrPOOf4gO85q5h5hoHT
vDNO8R/f8S+LvOUEy3xuD4ex///DPeIpUb0=
       "]]}, 
     {GrayLevel[0.2], 
      Line3DBox[{1378, 1691, 722, 1377, 2225, 1600, 1379, 2226, 1601, 1380, 
       2227, 1602, 1381, 2228, 1603, 1382, 2229, 1604, 1383, 2230, 2017, 2329,
        1384, 2018, 2330, 1385, 2231, 1605, 1386, 2232, 1606, 1387, 2233, 
       1607, 1388, 2234, 1608, 1389, 2235, 1609, 1390, 2434, 1692, 1610, 
       1693}], Line3DBox[{1392, 2019, 2331, 1391, 737, 1393, 2236, 1611, 1394,
        2237, 1612, 1395, 2238, 1613, 1396, 2239, 1614, 1397, 2240, 2020, 
       2332, 1398, 2021, 2333, 1399, 2022, 2334, 1400, 2241, 1615, 1401, 2242,
        1616, 1402, 2243, 1617, 1403, 2244, 1618, 1404, 2245, 1619, 1405}], 
      Line3DBox[{1407, 2023, 2335, 1406, 2024, 2336, 1408, 753, 1409, 2246, 
       1620, 1410, 2247, 1621, 1411, 2248, 1622, 1412, 2249, 2025, 2337, 1413,
        2026, 2338, 1414, 2027, 2339, 1415, 2028, 2340, 1416, 2250, 1623, 
       1417, 2251, 1624, 1418, 2252, 1625, 1419, 2253, 1626, 1420}], 
      Line3DBox[{1422, 2029, 2341, 1421, 2030, 2342, 1423, 2031, 2343, 1424, 
       769, 1425, 2254, 1627, 1426, 2255, 1628, 1427, 2256, 2032, 2344, 1428, 
       2033, 2345, 1429, 2034, 2346, 1430, 2035, 2347, 1431, 2036, 2348, 1432,
        2257, 1629, 1433, 2258, 1630, 1434, 2259, 1631, 1435}], 
      Line3DBox[{1437, 2037, 2349, 1436, 2038, 2350, 1438, 2039, 2351, 1439, 
       2040, 2352, 1440, 785, 1441, 2260, 1632, 1442, 2261, 2041, 2353, 1443, 
       2042, 2354, 1444, 2043, 2355, 1445, 2044, 2356, 1446, 2045, 2357, 1447,
        2046, 2358, 1448, 2262, 1633, 1449, 2263, 1634, 1450}], 
      Line3DBox[{1452, 2047, 2359, 1451, 2048, 2360, 1453, 2049, 2361, 1454, 
       2050, 2362, 1455, 2051, 2363, 1456, 801, 1457, 2264, 2052, 2364, 1458, 
       2053, 2365, 1459, 2054, 2366, 1460, 2055, 2367, 1461, 2056, 2368, 1462,
        2057, 2369, 1463, 2058, 2370, 1464, 2265, 1635, 1465}], 
      Line3DBox[{1469, 2266, 1636, 1467, 2267, 1637, 1471, 2268, 1638, 1473, 
       2269, 1639, 1475, 2270, 1640, 1477, 2271, 1641, 1479, 2272, 818, 1481, 
       2273, 1642, 1483, 2274, 1643, 1485, 2275, 1644, 1487, 2276, 1645, 1489,
        2277, 1646, 1491, 2278, 1647, 1493, 2279, 1648, 1495}], 
      Line3DBox[{1494, 2384, 2071, 1492, 2383, 2070, 1490, 2382, 2069, 1488, 
       2381, 2068, 1486, 2380, 2067, 1484, 2379, 2066, 1482, 2378, 2065, 1480,
        2377, 817, 1478, 2376, 2064, 1476, 2375, 2063, 1474, 2374, 2062, 1472,
        2373, 2061, 1470, 2372, 2060, 1466, 2371, 2059, 1468}], 
      Line3DBox[{1497, 2280, 1649, 1496, 2281, 1650, 1498, 2282, 1651, 1499, 
       2283, 1652, 1500, 2284, 1653, 1501, 2285, 1654, 1502, 2286, 2072, 2385,
        1503, 834, 1504, 2287, 1655, 1505, 2288, 1656, 1506, 2289, 1657, 1507,
        2290, 1658, 1508, 2291, 1659, 1509, 2292, 1660, 1510}], 
      Line3DBox[{1512, 2073, 2386, 1511, 2293, 1661, 1513, 2294, 1662, 1514, 
       2295, 1663, 1515, 2296, 1664, 1516, 2297, 1665, 1517, 2298, 2074, 2387,
        1518, 2075, 2388, 1519, 850, 1520, 2299, 1666, 1521, 2300, 1667, 1522,
        2301, 1668, 1523, 2302, 1669, 1524, 2303, 1670, 1525}], 
      Line3DBox[{1527, 2076, 2389, 1526, 2077, 2390, 1528, 2304, 1671, 1529, 
       2305, 1672, 1530, 2306, 1673, 1531, 2307, 1674, 1532, 2308, 2078, 2391,
        1533, 2079, 2392, 1534, 2080, 2393, 1535, 866, 1536, 2309, 1675, 1537,
        2310, 1676, 1538, 2311, 1677, 1539, 2312, 1678, 1540}], 
      Line3DBox[{1542, 2081, 2394, 1541, 2082, 2395, 1543, 2083, 2396, 1544, 
       2313, 1679, 1545, 2314, 1680, 1546, 2315, 1681, 1547, 2316, 2084, 2397,
        1548, 2085, 2398, 1549, 2086, 2399, 1550, 2087, 2400, 1551, 882, 1552,
        2317, 1682, 1553, 2318, 1683, 1554, 2319, 1684, 1555}], 
      Line3DBox[{1557, 2088, 2401, 1556, 2089, 2402, 1558, 2090, 2403, 1559, 
       2091, 2404, 1560, 2320, 1685, 1561, 2321, 1686, 1562, 2322, 2092, 2405,
        1563, 2093, 2406, 1564, 2094, 2407, 1565, 2095, 2408, 1566, 2096, 
       2409, 1567, 898, 1568, 2323, 1687, 1569, 2324, 1688, 1570}], 
      Line3DBox[{1572, 2097, 2410, 1571, 2098, 2411, 1573, 2099, 2412, 1574, 
       2100, 2413, 1575, 2101, 2414, 1576, 2325, 1689, 1577, 2326, 2102, 2415,
        1578, 2103, 2416, 1579, 2104, 2417, 1580, 2105, 2418, 1581, 2106, 
       2419, 1582, 2107, 2420, 1583, 914, 1584, 2327, 1690, 1585}], 
      Line3DBox[{1599, 1696, 934, 1598, 2433, 2119, 1597, 2432, 2118, 1596, 
       2431, 2117, 1595, 2430, 2116, 1594, 2429, 2115, 1593, 2428, 2114, 1592,
        2427, 2113, 2328, 1591, 2426, 2112, 1590, 2425, 2111, 1589, 2424, 
       2110, 1588, 2423, 2109, 1587, 2422, 2108, 1586, 2120, 2421, 1694, 
       1695}], Line3DBox[{1698, 2011, 1161, 1697, 2540, 1920, 1699, 2541, 
       1921, 1700, 2542, 1922, 1701, 2543, 1923, 1702, 2544, 1924, 1703, 2545,
        1925, 1704, 2546, 2121, 2435, 1705, 2547, 1926, 1706, 2548, 1927, 
       1707, 2549, 1928, 1708, 2550, 1929, 1709, 2551, 1930, 1710, 2224, 2644,
        1931, 2012}], 
      Line3DBox[{1712, 2122, 2436, 1711, 1176, 1713, 2552, 1932, 1714, 2553, 
       1933, 1715, 2554, 1934, 1716, 2555, 1935, 1717, 2556, 1936, 1718, 2557,
        2123, 2437, 1719, 2124, 2438, 1720, 2558, 1937, 1721, 2559, 1938, 
       1722, 2560, 1939, 1723, 2561, 1940, 1724, 2562, 1941, 1725}], 
      Line3DBox[{1727, 2125, 2439, 1726, 2126, 2440, 1728, 1192, 1729, 2563, 
       1942, 1730, 2564, 1943, 1731, 2565, 1944, 1732, 2566, 1945, 1733, 2567,
        2127, 2441, 1734, 2128, 2442, 1735, 2129, 2443, 1736, 2568, 1946, 
       1737, 2569, 1947, 1738, 2570, 1948, 1739, 2571, 1949, 1740}], 
      Line3DBox[{1742, 2130, 2444, 1741, 2131, 2445, 1743, 2132, 2446, 1744, 
       1208, 1745, 2572, 1950, 1746, 2573, 1951, 1747, 2574, 1952, 1748, 2575,
        2133, 2447, 1749, 2134, 2448, 1750, 2135, 2449, 1751, 2136, 2450, 
       1752, 2576, 1953, 1753, 2577, 1954, 1754, 2578, 1955, 1755}], 
      Line3DBox[{1757, 2137, 2451, 1756, 2138, 2452, 1758, 2139, 2453, 1759, 
       2140, 2454, 1760, 1224, 1761, 2579, 1956, 1762, 2580, 1957, 1763, 2581,
        2141, 2455, 1764, 2142, 2456, 1765, 2143, 2457, 1766, 2144, 2458, 
       1767, 2145, 2459, 1768, 2582, 1958, 1769, 2583, 1959, 1770}], 
      Line3DBox[{1772, 2146, 2460, 1771, 2147, 2461, 1773, 2148, 2462, 1774, 
       2149, 2463, 1775, 2150, 2464, 1776, 1240, 1777, 2584, 1960, 1778, 2585,
        2151, 2465, 1779, 2152, 2466, 1780, 2153, 2467, 1781, 2154, 2468, 
       1782, 2155, 2469, 1783, 2156, 2470, 1784, 2586, 1961, 1785}], 
      Line3DBox[{1787, 2157, 2471, 1786, 2158, 2472, 1788, 2159, 2473, 1789, 
       2160, 2474, 1790, 2161, 2475, 1791, 2162, 2476, 1792, 1256, 1793, 2587,
        2163, 2477, 1794, 2164, 2478, 1795, 2165, 2479, 1796, 2166, 2480, 
       1797, 2167, 2481, 1798, 2168, 2482, 1799, 2169, 2483, 1800}], 
      Line3DBox[{1804, 2588, 1962, 1802, 2589, 1963, 1806, 2590, 1964, 1808, 
       2591, 1965, 1810, 2592, 1966, 1812, 2593, 1967, 1814, 2594, 1968, 1816,
        2595, 1273, 1818, 2596, 1969, 1820, 2597, 1970, 1822, 2598, 1971, 
       1824, 2599, 1972, 1826, 2600, 1973, 1828, 2601, 1974, 1830}], 
      Line3DBox[{1829, 2497, 2182, 1827, 2496, 2181, 1825, 2495, 2180, 1823, 
       2494, 2179, 1821, 2493, 2178, 1819, 2492, 2177, 1817, 2491, 1272, 1815,
        2490, 2176, 1813, 2489, 2175, 1811, 2488, 2174, 1809, 2487, 2173, 
       1807, 2486, 2172, 1805, 2485, 2171, 1801, 2484, 2170, 1803}], 
      Line3DBox[{1832, 2183, 2498, 1831, 2602, 1975, 1833, 2603, 1976, 1834, 
       2604, 1977, 1835, 2605, 1978, 1836, 2606, 1979, 1837, 2607, 1980, 1838,
        2608, 2184, 2499, 1839, 1289, 1840, 2609, 1981, 1841, 2610, 1982, 
       1842, 2611, 1983, 1843, 2612, 1984, 1844, 2613, 1985, 1845}], 
      Line3DBox[{1847, 2185, 2500, 1846, 2186, 2501, 1848, 2614, 1986, 1849, 
       2615, 1987, 1850, 2616, 1988, 1851, 2617, 1989, 1852, 2618, 1990, 1853,
        2619, 2187, 2502, 1854, 2188, 2503, 1855, 1305, 1856, 2620, 1991, 
       1857, 2621, 1992, 1858, 2622, 1993, 1859, 2623, 1994, 1860}], 
      Line3DBox[{1862, 2189, 2504, 1861, 2190, 2505, 1863, 2191, 2506, 1864, 
       2624, 1995, 1865, 2625, 1996, 1866, 2626, 1997, 1867, 2627, 1998, 1868,
        2628, 2192, 2507, 1869, 2193, 2508, 1870, 2194, 2509, 1871, 1321, 
       1872, 2629, 1999, 1873, 2630, 2000, 1874, 2631, 2001, 1875}], 
      Line3DBox[{1877, 2195, 2510, 1876, 2196, 2511, 1878, 2197, 2512, 1879, 
       2198, 2513, 1880, 2632, 2002, 1881, 2633, 2003, 1882, 2634, 2004, 1883,
        2635, 2199, 2514, 1884, 2200, 2515, 1885, 2201, 2516, 1886, 2202, 
       2517, 1887, 1337, 1888, 2636, 2005, 1889, 2637, 2006, 1890}], 
      Line3DBox[{1892, 2203, 2518, 1891, 2204, 2519, 1893, 2205, 2520, 1894, 
       2206, 2521, 1895, 2207, 2522, 1896, 2638, 2007, 1897, 2639, 2008, 1898,
        2640, 2208, 2523, 1899, 2209, 2524, 1900, 2210, 2525, 1901, 2211, 
       2526, 1902, 2212, 2527, 1903, 1353, 1904, 2641, 2009, 1905}], 
      Line3DBox[{1919, 2016, 1373, 1918, 2539, 2223, 1917, 2538, 2222, 1916, 
       2537, 2221, 1915, 2536, 2220, 1914, 2535, 2219, 1913, 2534, 2218, 2643,
        1912, 2010, 2642, 1911, 2533, 2217, 1910, 2532, 2216, 1909, 2531, 
       2215, 1908, 2530, 2214, 1907, 2529, 2213, 1906, 2528, 2014, 2013, 
       2015}]}, 
     {GrayLevel[0.2], 
      Line3DBox[{500, 723, 2225, 501, 737, 529, 2336, 752, 544, 2342, 767, 
       559, 2350, 782, 574, 2360, 797, 589, 2372, 812, 2267, 604, 827, 2281, 
       619, 842, 2293, 634, 2390, 857, 649, 2395, 872, 664, 2402, 887, 679, 
       2411, 902, 694, 2422, 917, 709}], 
      Line3DBox[{502, 724, 2226, 503, 738, 2236, 530, 753, 545, 2343, 768, 
       560, 2351, 783, 575, 2361, 798, 590, 2373, 813, 2268, 605, 828, 2282, 
       620, 843, 2294, 635, 858, 2304, 650, 2396, 873, 665, 2403, 888, 680, 
       2412, 903, 695, 2423, 918, 710}], 
      Line3DBox[{504, 725, 2227, 505, 739, 2237, 531, 754, 2246, 546, 769, 
       561, 2352, 784, 576, 2362, 799, 591, 2374, 814, 2269, 606, 829, 2283, 
       621, 844, 2295, 636, 859, 2305, 651, 874, 2313, 666, 2404, 889, 681, 
       2413, 904, 696, 2424, 919, 711}], 
      Line3DBox[{506, 726, 2228, 507, 740, 2238, 532, 755, 2247, 547, 770, 
       2254, 562, 785, 577, 2363, 800, 592, 2375, 815, 2270, 607, 830, 2284, 
       622, 845, 2296, 637, 860, 2306, 652, 875, 2314, 667, 890, 2320, 682, 
       2414, 905, 697, 2425, 920, 712}], 
      Line3DBox[{508, 727, 2229, 509, 741, 2239, 533, 756, 2248, 548, 771, 
       2255, 563, 786, 2260, 578, 801, 593, 2376, 816, 2271, 608, 831, 2285, 
       623, 846, 2297, 638, 861, 2307, 653, 876, 2315, 668, 891, 2321, 683, 
       906, 2325, 698, 2426, 921, 713}], 
      Line3DBox[{510, 728, 2230, 512, 742, 2240, 534, 757, 2249, 549, 772, 
       2256, 564, 787, 2261, 579, 802, 2264, 594, 817, 2272, 609, 832, 2286, 
       624, 847, 2298, 639, 862, 2308, 654, 877, 2316, 669, 892, 2322, 684, 
       907, 2326, 699, 922, 2328, 714}], 
      Line3DBox[{514, 2330, 730, 515, 2333, 744, 536, 2338, 759, 551, 2345, 
       774, 566, 2354, 789, 581, 2365, 804, 596, 2378, 819, 2273, 611, 834, 
       626, 2388, 849, 641, 2392, 864, 656, 2398, 879, 671, 2406, 894, 686, 
       2416, 909, 701, 2428, 924, 716}], 
      Line3DBox[{516, 731, 2231, 517, 2334, 745, 537, 2339, 760, 552, 2346, 
       775, 567, 2355, 790, 582, 2366, 805, 597, 2379, 820, 2274, 612, 835, 
       2287, 627, 850, 642, 2393, 865, 657, 2399, 880, 672, 2407, 895, 687, 
       2417, 910, 702, 2429, 925, 717}], 
      Line3DBox[{518, 732, 2232, 519, 746, 2241, 538, 2340, 761, 553, 2347, 
       776, 568, 2356, 791, 583, 2367, 806, 598, 2380, 821, 2275, 613, 836, 
       2288, 628, 851, 2299, 643, 866, 658, 2400, 881, 673, 2408, 896, 688, 
       2418, 911, 703, 2430, 926, 718}], 
      Line3DBox[{520, 733, 2233, 521, 747, 2242, 539, 762, 2250, 554, 2348, 
       777, 569, 2357, 792, 584, 2368, 807, 599, 2381, 822, 2276, 614, 837, 
       2289, 629, 852, 2300, 644, 867, 2309, 659, 882, 674, 2409, 897, 689, 
       2419, 912, 704, 2431, 927, 719}], 
      Line3DBox[{522, 734, 2234, 523, 748, 2243, 540, 763, 2251, 555, 778, 
       2257, 570, 2358, 793, 585, 2369, 808, 600, 2382, 823, 2277, 615, 838, 
       2290, 630, 853, 2301, 645, 868, 2310, 660, 883, 2317, 675, 898, 690, 
       2420, 913, 705, 2432, 928, 720}], 
      Line3DBox[{524, 735, 2235, 525, 749, 2244, 541, 764, 2252, 556, 779, 
       2258, 571, 794, 2262, 586, 2370, 809, 601, 2383, 824, 2278, 616, 839, 
       2291, 631, 854, 2302, 646, 869, 2311, 661, 884, 2318, 676, 899, 2323, 
       691, 914, 706, 2433, 929, 721}], 
      Line3DBox[{526, 931, 2434, 932, 527, 750, 2245, 542, 765, 2253, 557, 
       780, 2259, 572, 795, 2263, 587, 810, 2265, 602, 2384, 825, 2279, 617, 
       840, 2292, 632, 855, 2303, 647, 870, 2312, 662, 885, 2319, 677, 900, 
       2324, 692, 915, 2327, 707, 934, 935, 936}], 
      Line3DBox[{708, 916, 933, 2421, 693, 901, 2410, 678, 886, 2401, 663, 
       871, 2394, 648, 856, 2389, 633, 841, 2386, 618, 2280, 826, 603, 2266, 
       811, 2371, 588, 796, 2359, 573, 781, 2349, 558, 766, 2341, 543, 751, 
       2335, 528, 736, 2331, 499, 722, 930, 937}], 
      Line3DBox[{715, 923, 2427, 700, 908, 2415, 685, 893, 2405, 670, 878, 
       2397, 655, 863, 2391, 640, 848, 2387, 625, 833, 2385, 610, 818, 2377, 
       595, 803, 2364, 580, 788, 2353, 565, 773, 2344, 550, 758, 2337, 535, 
       743, 2332, 513, 729, 2329, 511}], 
      Line3DBox[{939, 1162, 2540, 940, 1176, 968, 2440, 1191, 983, 2445, 1206,
        998, 2452, 1221, 1013, 2461, 1236, 1028, 2472, 1251, 1043, 2485, 1266,
        2589, 1058, 1281, 2602, 1073, 2501, 1296, 1088, 2505, 1311, 1103, 
       2511, 1326, 1118, 2519, 1341, 1133, 2529, 1356, 1148}], 
      Line3DBox[{941, 1163, 2541, 942, 1177, 2552, 969, 1192, 984, 2446, 1207,
        999, 2453, 1222, 1014, 2462, 1237, 1029, 2473, 1252, 1044, 2486, 1267,
        2590, 1059, 1282, 2603, 1074, 1297, 2614, 1089, 2506, 1312, 1104, 
       2512, 1327, 1119, 2520, 1342, 1134, 2530, 1357, 1149}], 
      Line3DBox[{943, 1164, 2542, 944, 1178, 2553, 970, 1193, 2563, 985, 1208,
        1000, 2454, 1223, 1015, 2463, 1238, 1030, 2474, 1253, 1045, 2487, 
       1268, 2591, 1060, 1283, 2604, 1075, 1298, 2615, 1090, 1313, 2624, 1105,
        2513, 1328, 1120, 2521, 1343, 1135, 2531, 1358, 1150}], 
      Line3DBox[{945, 1165, 2543, 946, 1179, 2554, 971, 1194, 2564, 986, 1209,
        2572, 1001, 1224, 1016, 2464, 1239, 1031, 2475, 1254, 1046, 2488, 
       1269, 2592, 1061, 1284, 2605, 1076, 1299, 2616, 1091, 1314, 2625, 1106,
        1329, 2632, 1121, 2522, 1344, 1136, 2532, 1359, 1151}], 
      Line3DBox[{947, 1166, 2544, 948, 1180, 2555, 972, 1195, 2565, 987, 1210,
        2573, 1002, 1225, 2579, 1017, 1240, 1032, 2476, 1255, 1047, 2489, 
       1270, 2593, 1062, 1285, 2606, 1077, 1300, 2617, 1092, 1315, 2626, 1107,
        1330, 2633, 1122, 1345, 2638, 1137, 2533, 1360, 1152}], 
      Line3DBox[{949, 1167, 2545, 950, 1181, 2556, 973, 1196, 2566, 988, 1211,
        2574, 1003, 1226, 2580, 1018, 1241, 2584, 1033, 1256, 1048, 2490, 
       1271, 2594, 1063, 1286, 2607, 1078, 1301, 2618, 1093, 1316, 2627, 1108,
        1331, 2634, 1123, 1346, 2639, 1138, 1361, 2642, 1153}], 
      Line3DBox[{951, 1168, 2546, 953, 1182, 2557, 974, 1197, 2567, 989, 1212,
        2575, 1004, 1227, 2581, 1019, 1242, 2585, 1034, 1257, 2587, 1049, 
       1272, 2595, 1064, 1287, 2608, 1079, 1302, 2619, 1094, 1317, 2628, 1109,
        1332, 2635, 1124, 1347, 2640, 1139, 1362, 2643, 1154}], 
      Line3DBox[{955, 1170, 2547, 956, 2438, 1184, 976, 2442, 1199, 991, 2448,
        1214, 1006, 2456, 1229, 1021, 2466, 1244, 1036, 2478, 1259, 1051, 
       2492, 1274, 2596, 1066, 1289, 1081, 2503, 1304, 1096, 2508, 1319, 1111,
        2515, 1334, 1126, 2524, 1349, 1141, 2535, 1364, 1156}], 
      Line3DBox[{957, 1171, 2548, 958, 1185, 2558, 977, 2443, 1200, 992, 2449,
        1215, 1007, 2457, 1230, 1022, 2467, 1245, 1037, 2479, 1260, 1052, 
       2493, 1275, 2597, 1067, 1290, 2609, 1082, 1305, 1097, 2509, 1320, 1112,
        2516, 1335, 1127, 2525, 1350, 1142, 2536, 1365, 1157}], 
      Line3DBox[{959, 1172, 2549, 960, 1186, 2559, 978, 1201, 2568, 993, 2450,
        1216, 1008, 2458, 1231, 1023, 2468, 1246, 1038, 2480, 1261, 1053, 
       2494, 1276, 2598, 1068, 1291, 2610, 1083, 1306, 2620, 1098, 1321, 1113,
        2517, 1336, 1128, 2526, 1351, 1143, 2537, 1366, 1158}], 
      Line3DBox[{961, 1173, 2550, 962, 1187, 2560, 979, 1202, 2569, 994, 1217,
        2576, 1009, 2459, 1232, 1024, 2469, 1247, 1039, 2481, 1262, 1054, 
       2495, 1277, 2599, 1069, 1292, 2611, 1084, 1307, 2621, 1099, 1322, 2629,
        1114, 1337, 1129, 2527, 1352, 1144, 2538, 1367, 1159}], 
      Line3DBox[{963, 1174, 2551, 964, 1188, 2561, 980, 1203, 2570, 995, 1218,
        2577, 1010, 1233, 2582, 1025, 2470, 1248, 1040, 2482, 1263, 1055, 
       2496, 1278, 2600, 1070, 1293, 2612, 1085, 1308, 2622, 1100, 1323, 2630,
        1115, 1338, 2636, 1130, 1353, 1145, 2539, 1368, 1160}], 
      Line3DBox[{965, 1370, 1371, 2644, 966, 1189, 2562, 981, 1204, 2571, 996,
        1219, 2578, 1011, 1234, 2583, 1026, 1249, 2586, 1041, 2483, 1264, 
       1056, 2497, 1279, 2601, 1071, 1294, 2613, 1086, 1309, 2623, 1101, 1324,
        2631, 1116, 1339, 2637, 1131, 1354, 2641, 1146, 1373, 1374, 1375}], 
      Line3DBox[{1147, 1355, 2528, 1372, 1132, 1340, 2518, 1117, 1325, 2510, 
       1102, 1310, 2504, 1087, 1295, 2500, 1072, 1280, 2498, 1057, 2588, 1265,
        2484, 1042, 1250, 2471, 1027, 1235, 2460, 1012, 1220, 2451, 997, 1205,
        2444, 982, 1190, 2439, 967, 1175, 2436, 938, 1161, 1369, 1376}], 
      Line3DBox[{1155, 1363, 2534, 1140, 1348, 2523, 1125, 1333, 2514, 1110, 
       1318, 2507, 1095, 1303, 2502, 1080, 1288, 2499, 1065, 1273, 2491, 1050,
        1258, 2477, 1035, 1243, 2465, 1020, 1228, 2455, 1005, 1213, 2447, 990,
        1198, 2441, 975, 1183, 2437, 954, 1169, 2435, 
       952}]}, {}, {}, {}, {}, {}}},
   VertexNormals->CompressedData["
1:eJx0vHk4Vm3YNU5KA0VUUoYUijQnlbJIpZTmWSolpZCSighJSGQmGmTOPEYi
QxMZMmS+3fOMTGWI6rff4312z/d7vuPrn/Poct97b2uvc611Xsd1UDl75cD5
CSIiIoemiYiI/U+dvkqW0c6ByNbxTqrXVT2RzPiGxtM8/DpmWyxRxUHerYXV
g3o58NoTm8vew4Pq/lz1o084EHWyNcud/Q5pLfsEfQo8DI0ac6fu5+CaY8Hs
2k3VqNJa7X2hmosht/19j7vZeDLl/jZ3pwZoTburMH6Gi1u/RKQM7dmoXvjh
+IrgZjhFvCnSpnGQu9QbYQIWKqokYuPPtKPnUMqnoV0c/BBJH559iIVVnMSr
02idiFih0zkzlY1Ff7gM4Ssmrpi99em7T4ehlFHWqBgbTnMqd+fNZiJM+u54
3DADd1funv/oKAu3Jz3Vv2XPgLei8eLnhiwUx9mUT0tm4km3lmNEAx3TU2qr
r9iwccBtpG/sFwN89sBK/lpifcbeZd9vcqB6+Nvew4cZyBtI77XXocG3qmLT
Aksu3EKkv7tl0ZG7jyvVLUVF6fCn6W0beQifWrLzpiwdeev3D62Q5OFjZH22
2Jobev9bucgcEK1R+sVF7nkYBe7Ihv3Osrtuqlw8e9i8MbKOi9KkvLQlauVI
OFh04/koB7xdo3cfe3ORF6P3rpnxGX/uuazblsvBGkenqAVLuIhu8L2h+bwe
Szh2e44f5eACw6alK5uDP6liaVeCmqC7d+XgdS4bNctXR8gu48ApJjYFhm1Q
WMcS+Jxng+msvyo/kg3lvJCIS2kUxOd9iw1oZaH3Zuj1139Y2La/0yPxCw0H
tAsOGxH4Od59rhh8moX3taauHgQui5MMZMRfMrEv/8CjjcVMnF57JUTrBROq
w7U7EiWZmHDoTKXCfCZGRUeu1lazkEBXnu1ux0DLj8NfFt5mYItjrmh5Oxvd
0Z0el5rpiKEui3lLpWPNC0mKdw0Hre6mfz6Bjo9WSn1j2+nY/QB4mcjFwkD1
8HWmNFj7BZq/m8nHvUNL9xvPcdD738pBvvyVk4/E+Ng9HOuidToL6hFh7a1T
Oaibr2jl3cbDkcr1Uh/0yzBvsul3cQ4bgv0B30+G8vA1QT94eXglvM4qNZi8
ZAPzVSMTNvDgfqxQTKGmDhoaq/y+H2NjYYLgemIlF6cuT25ViPqK0bg5vKYh
FhY1l5j92cFFM63wstfyVrT5ppUp3Sd4+DaCYvGGwP/ZYZFJHh1INTanSk1j
QV1xn9QlVQ4yCrS/vQ6jov56iNxnTyZcs8vEDnixEZG/Kaw3lw71OFcxjXEG
tJZfGB/isrBls7qo+h8GoscmWqVeYcDSZvqOkm3E+1nl1eS2lIWCSXscbZl0
HLD/FfA0nok1b2iGDF028t6qzVY9Qkd+QFTA3ClMXPT4JXlqNQctCo/nGkXQ
0FzgqnPUlgHTAKNhlZlcuHg+8ac+oKLG9Y3IogE+WtVuyHCnXdf738pG2lp/
7yY2H1sHrtc1eWTi8hSHEW0RNraFi9lcLuZjhbecYYZVKSbRNVV96SwINdw+
HHDhw+Y1c7j4VAX+7PuSL5HGgvnAUOwHdT7M7Be1Fk+qQ+hS/QL3Cyz0Sfd9
CS3i4ULk8xCljEZcqVKfsUqGhfC8Db19BjxYNBW/5ai24Obgh6uJGUwwHuq2
qBVysSksZ33h2XbIjNkZ+G1hwi+2uOEq0S/DccM3zSw7Id6xssG5hoGAccFw
2yMOjsx0DMmSoyPt85ONrAMMbA065zBzkI01t1ZPtj7NwOX5p2q7vtKBmnYp
60OE3hycl3vNlwmepMIWh8N0vAjf6t+ex4LoLB9sfspC/aR3hxRTaVj+QWLm
t7ksmGgVLXQPY8M0oa3gewYVRWa5R+l3mKDXFeyQdeSg7FTph4sFnahf/tFm
So4ADSsdfs6baa/3v5WFdoc3dtEJAhRusZweaZOBQbNbidzJLPyS01nX6C5A
xnjiwbv6JdjQt5AW0c1EyrU21ZZtAswX33tzy4ZPGNTc3C1XygRz1t64oO98
XKa09tkF1yKp+2NytQcTtzwmG9gH8NHz53ir05cGHMx22HFvAxPfzrZM0VPg
Qy0i0fjz4mbcvDbr024WA/PWW/jQInmYIt2vc35PG165hgTu92BAb6PoiL4U
D4vnGbyo06egzHKmy5v5DERYir1Vc+ZCL2OOtPpvKiwe1NuEp9MhVZG/XpbN
wdYjWwIvvqNDTmm2+vvNdESVTOIa7ORgflxi9aJvDNiPNglrQ2l4bbJbNzyN
jV2Tqw+ai7BwqblySmM6FTThipJ4GTau+ZUPuY6xYGF46ZugohPG8ibVWY4s
pA2/H5zEYEPF3ZPznUPBKxmKttlxIfh+r29/2XRZry/n9oEHS5iwXBAr3Wgi
xMlt4ZujetOQVsVwCFtA+M2qHWX+S4UoCZrqH1lRDBPRaVKjRP/EB2Zqhw8K
sL/jsmG6+kc8qJ5qfIHJgMrcz28fJArwpOlmqunqGmypXZT5O42BoGpPbded
AlwoFz8ZMl4P2sAulRU2DFwPz5GidPCRtOEeS6DThGsLqZ+iVRi4XRx0Y405
H0GPpI3nGLVC932alnwNHSb6xbuVKDxoVO0PdV3cgdvXvB6evUrHJ0O/bUp7
eXhsQnHnt3RCbZnFfB1pOg7+tj7lVcSFXVV6v7IWHScfNmmfO0JDXPEE2avq
XKh4VrjnHmKAcp0lc9+LihdZTNt0fw5YGevd3S2ZeHD918MTrzox+7Dc16oh
Nu48Fp0VeZaFylXjIxMIPB026E2YeYaNiTOiKjYbs/FOJG+64WwKpj2yfrlT
IETj+S0mKSNWejqP3ddc28eA0XDq10CqEO6/EzOcH6bCa+w89eFOBtL81/m/
eitELO/i85hLRVB0esKfrs1AtQ8rMeyBEJdtS7fbqX/A5NDOtHuyDDRdrJ0U
bChEjKfm+WpeFSYEnNvwlUP4xfGF6Q5dAoQUvVh9cl09RNQWbF6URofXgwOl
B+8J8CX+Q/m1w1/hssk1q+ISHRdSJlBtpAWo2bJDcbtJC97MWvhUZwEd7VOn
HJIJ4uPNfp1La+a345swPLjlKQ2hHxYe9ZDg4/Toi67yYgqGFgddzO6jwq2k
6jXzDg/V0YNinmtp8Nv8buZbXSrWjG0JXPSNi8s148LBEjpkdYLqnd07cexz
QoCoKRfZ2YcXe9YxwKWm3tN4T4H7wj9zfn3kQHBP8VxFNRMBAzrN2ZMosLJ2
1jNdw8FBzdOv3xJ6U5LRIvnGqIN4ruo+Y8sugic38z9WXdQznxb/pc2L6Kej
hd+OnuzCjcaSq1lbUvAxJWxxmzsd3b8kbpTodSHRsytzjdobyP0MVvl9hQ4F
09AUvRldaOUKVJJ03mPD1Y6mwgN0mCeP2EyoFiJFO6eIkf0Z3m2mre816ejN
7WsIdhTi0/Worbec61B7bME9mQEazGlzt5fOFSK0J++ltlsj2Fclvm9yoeGO
xqpx1xQBdN3lxv6caQajbuV5q1EqsEDeuHONAMNpN5fqKrQh8/qG+TOsqOAI
uhOoOXzwtdfM2ZXZgcz7nhlPajtxsT8v6/oyPp49b33tpEDFmcyO09ZanXgm
vFFhHcPDjaEfsrYrCZ/zmk1/eY+Cda/s5l+cxUNW74M4GTDwNWJH6O62DiyU
4DY23+PC43WV9seNTNwVmVEkrdUB3ZXR/kPfOdj2oCTwoCoLxuO+QQ532iFp
lSK9q7ELPd92ht/PvaAXpDdd+VQUDWe5uc9nfO6CiknoPjfpZKg9frmXHkBD
ozlFLiC9C77q1il5Q69xtf7jhvirNHja2lvauXdBK1x2gvHxdyiccuXlOT0a
Juw8FpJp2IWaUyLCm0GV2DKpyhUjVJww/HwkZkgIybmL77198gVT2NdsCqKp
aDjXsagpitCry9cSP+Q3INRoWDVkAxXXMy+4i2oLsUVttZjY3SZ4aVBnfHrf
iT2R9Qnf3wnw6ljXSj/NVhh9LZU229qJxFM1HBdjAdLCfB1zM9oxZU6OvUUh
BedUeLxTn/nIdtfwDpLuBD/Y5VfHEgo6Rr1ssY0PV5cci4HdNOhHek+ID+xA
0OV7AXGEX2vpBTyMzKbj4fiFu45D7bh93vZE1yoeil21Q+YROthxzPEH51g7
Hoo37NmewEXVp0jb0DAmEq/Nvb+9sA33ls/+lL+6Gx/EhVU5BrZ6/1upUE6r
iluk2Y2dIUGuqt+TUI6fp1zXU/FU5f2PUOlufHXvjXHtLMD+xylzZylSsVy4
a1IEtwt/pDk66x+UY8mzW5aT+jrxdvmLrklpXVh1VkRip2cFVoQVmyG7Ezu/
Oh6fcL4LIcxnPW1HauH+pGJ41KIT73plbvKkunBg+Y5Jj8bqoftzbljSVMJf
8E5jXYYQnbE1zzoyvmLJ2RW6/BcUXNt3xchzqxB/zjclMba14JS9qp3NCgqK
m38LrtYLYDvjqL3wTRtSyrVuDuZ0oKS1siLwqACBtpEq36QpMFwtiF+2isiJ
jnvULrbyoXD1oMbdrVTcFlPxeJPUjrcJ8n5mh/n4PNb+03wpHdafnn9TVmiH
i8Y3vcIvPCgZzFBRUWWAIfdU8c3DNix4fmFm7A4e3ux7IT9I5HKN1OtGn8Za
sa/viFT4/W4Y5zCzAkRs9P63dqJSwcLz6Z1uXG5ddYHRlYh7JmdnOIxQUDNS
8aXVshvK9XrHulvyUVxa/sqYTsGHiidOb9GNX0HqOw9UlqFyftEynwIK5Drp
HhLTuvFya7i72INPeCYu9bTPncgFQZZ5hR+7MJTk4kZXq8E2Y4nvrpspaMwK
cxm50QWxTVPN+Mb1uOMWmXmxuwMhChUXZit0IThYy2FI0IhLN9xHRQI68CP1
8sZb+UJoLU7jfrRpxnXFsrA8jQ5M2fi1NsBYCMGkK8vjv7bi2pSNzuOF7Zgm
Ps2oulmAvZNlTa8rdmDcP6p3x7Z2KO6ZDl8zAf5sXGcYY0To8qZbdqKf2zBH
S0dpHp0Psd4Fe+UO0rB9JFVw07gNp2Y/8k85zcfBlstrZKLpSPI8vZz9qRXx
B0/NPNzJg4FU4/wCLwb0iw3OnjFsxaFtg7yIum44Wz37KWy6rPe/tQMtcfF/
tCq7CR+/3zRjKAHRtbSYktoO+L+UuCuRQ/D5w1uKJfsVtCXU0k697sAJu/EL
j/27ISbTvMN1dhlW/GyN1QjrwOLrW5wdT3ZDYs30jmPPP8Ld1Key+HwH0t83
ptxT7EaXY8p5qynVKJX5ndK9pAOPMjmbSxu6QInp1VaKr8MFBYusbHo71nnN
/nLApQubAq+tTF/RiIj0A/Za/u0QCRvj3FLqwimt4PLMF014PTX/le/qdpyJ
UutwJPCPec2RdxptgceSA7mSX9owTcGr8ulOIU689n/M0G7HyciMM90WbTis
daJDlcD/aZ0be/0RCuo98iae+dEK2d0j+/RPCVBnI26GE1T8ylvs7u/eisF5
s9ZOZ/Fh6eknOk2FDhHa+Arfaa1glYuVBJznQ190TF12MgM76wcuHQhswQJj
qy3qMj3Q6OD3sqQs9B46rgttL2nH1uRV/boSPVCaFqatPDMBSbstn7i8bsev
NzrXIoe6ETZgbXNV9BXCpkhz3BPa4Z48qSHiazfcbszalmtTivfLyx10vNpx
Z+vt0nfx3fgonjY86f0HeAdc+qB8sh3y1IgLLZe6QQl8fmDmr8/43uQqwldr
x65ryvfyVbuhE3hp4+2pddBUk0oy57QhYG2SteXXLizU4+447NaACAsPJ6eo
Nnhqz3s85tSFTIWndWIMYq4Uuj5bs7MNAtumk5HyXdibZzuDr9GCo6wRxce9
rTB/nWlolSVE1TyN/q/H25Co4vLn9aNWpLR63npA5KJMl52lU+w68Gckz+gF
ofeRqfMdZhP6k9Xl17zIuhOOlCGlfWUtUL06ICtjKkCBfv9ZxT00hMzcueP1
oRaItF4duM4kcunz6KT5vnTETlnbUcxphmltxi2b3T3oc51i6mByTi80+Yzj
k6I2lMxbmDC6rQfTgk4axOjG46WG4o3+V20o1J6bkL+6B37588tfLsvDsplm
VeIJbcjtjP4wQLwvV/Ol07+9KEHRQk6U0oM27Hr+bIIarxta2980tQ69x8dt
8XPizrUhXENVeiCjG884W2l3J3zGnJydkxavaYOKxpveBbbEewyalxf5rRY5
TmM6R0Zb8erOzOCQhd246bieuamD0JNZ/lNHX7XCbvCKxNZaguftDuGKS7+i
naVxl2/divKaJW9WX+vCjL747DPnm/H1RNbtKQqteOxM/36R0P+0c08mtnu3
Yo1dvLrBhxaw7y8+3ZMghJzBsUdvQtpxNN5F19GqBRMf9u0v2UDkVaFqoL83
BffknCcHTm2BaIOnXkOFAHOl6n5oWlDhEqFkfiqhGX526QbTDgsQ+yAio1mW
jvCh0fSX+s04xmkJtHbrgY/VLbtv4Wf1Xj2M1g/+3Iqzfr0K55164J1p7WR0
PQ56s1K0735oRVX6cL3FxR6oGnUvqLyQC/uTY6/Mid83/vSZOWnGPQjMT1Au
cX6L5Ivr4y4+bUUojTc1SaUHx6fGXM9Z9x5f9QI39zm1Ygh6XuyebpROmfPU
Sa4SVcFH79ntbQVDX4QvnUnoiUmBZGNHDZRdTv2+Pb8V7EWPR75f7MbdK1+O
vkY9HraLPiqktaBD/fr1y/LdqLqXs/WEayNeeW+fxn7Sgox5rq6m5V2g35Ix
2JvShEHrC6mFB1tQ6nbkYLZFFwoll3falbfgeHxJ5aRJLXit9fy+mWgX1k4P
Xy181wYNgYGkX1YzJIV3J21/LMRq/tXvazI64Kg8tmrWiWbkhjcLdi0TQolx
NWP6vU6MW931OPqnCRvajJcYvhUgaOSY9I0tNFzf8V5jakwTuEsD+v0duCjq
0e7ur4pBfCFjRdQ7LvRnPuy84siFfYLCksTZV/W+ddY98PnEhUn/vifPBDQY
dtOYoj5crLZkn9lCzFW7f7TO7T9Ew/Q9ezqr+rlIitQObiij4cZA4YGI8z14
bbc2MKwtBP1tNm6r9duwWLyjdvGFHrCsLJ/7GFjp/W9tQ4S19rwKIqelb/EM
391MxXD2hx+eKs2YcmVjksKQAJVOXdzpllQoJiuzhuuasOKggTu/mQOZ+ftf
2e6MBct5emiIKQ93rp/2QgwV9e2KEncauZDRWTQn35wOV+w5KbzTg+nZSyZa
3wxBkN6HjD2VrZgrPb3v3QMBDpuJ3xbk0JA7Z9Wlh31N+Gb9yDxPkwun5woL
OiWDceHP/nZtGR72PKu9bvaLisnxI0lLWFxUr3+p407MTdm6pyaF2hO8Tdtl
Kki6h36VCtONk9qwMcggWbZMAIPRVzby02l4/vvB0wUM4vnPLWrJXMpFubJ3
mvWeq3piTdOCdGV5GHMpcMk/RoXW4FNr7mQe/Hsbyyw20sHW8P0jQfTFpVCx
B+tu3cOZg2dmbSH6YisWqlXGCWD/bJ0Y14mG9lypj3KVTdhU41rIbOPAY9uZ
qTK7g7FpuVXVu1M8rBo1JGZ/Kj56Fxx3nMODLu+Pedh3GlYJy3WHiecPOup3
UvP9Wb3y60V1fsTzR9mIJxq2C3DbO937+1cqXh29vCDwdRNE/vef2/+/9v1d
/6k3cHpCmDMo7vt6qv/0/l23Wtg/0TH0ITw2TXyz5v9YVzn4inrlSihcqXBa
+/vf9XnNfmpHgp+g3Cze6Mv4v+tTUqSjZne8QN2qDbsmjv27fnzp1sCmy/GI
cDhe0Djy73pOyiqlyrEkPPmRVrN56N/1teMvA2ofpIL5cVbTlsF/1+8t71E5
K5mJxkspi1i9/65PTj0a9L4hCx266+WVu/9dt98c0O0SkYOSFYIFw7x/18Xq
1zBdzPIwdFYt8zLr3/WLLyGXq5KPhb8tjFyo/66XutlaSHMKsLfl1lWttl6Q
OJI/J/GcvaxEXdPX+W/9OKl8cSSxbjjFjTPk6gyutPP5YdeHYG9MXTKBWA+/
kNxufd0Z2TV/YvcfDcWemRbsSQTOBRV1ux9cdP6nPkGZYeTxBAJnVb1an30n
nSHvKNmc/foFZD8mB7B/9iLVP5bzbq8zLAUG1Q2E320/vyCqjMDZLEKqiLnF
GcWW4VvvFyYhra02WI/AefCcmm2GtvM/NRVOq4afniRwvr161bmlS5zx+Vj4
l5VpGdjUYs9R6OtFufMv8ePznMERlky8GZAF2fVZT90InF3Oitesk3SGtrLI
0/M7cuAmJxD14ffi3bttGpW/bmOJzoQvR37nwiyn56AOuxc+76PDpHtvI+P5
WafN2a9gOC+C8pDWi2ARr+AZ9NtwWzCnTNKiABa+17setPeC5CWJM8lPEkcS
VxLPO6mlVxQvPfxb379u3mpN4OkYYiXZffAh9GN3a/TrhcKkSIdj/6sXMTkG
8Rc2P/ynPsFqlUDuPALnn4mJ8YHqDyFZH5Y/L+IFlE1YWucInPvaLBwvSz3E
9ViJqACJeBxWWhGzh8D5RJ+1xOiwL/Yc+CMYvZWEdQ1sbdqPXlCtlm7fRPdF
oZuS5SZ6ClrlTlLmEDivHW4M0qnwxfwbyz31DDKQ9/Op/zDB5+gt7Ud7Mnyx
I4Vq+d0kC4zqiB0eBM6KvMrR0+G+EGhlSMiMZGPFLLVpRQTO+69FtAXe8UVi
oqp9z7NcfGCrNMUSOD8PO3nI87wvzoea3nPe8oqYM5akbaL34nXHFcPNu33x
YZrZrjxmPvJ1z0Z4d/SC7HMSZ7LfSV6SPCX5SeJI4kriGTS5Su6AeujfusCv
YKU7gWdl8p6DN6aHQnLDW/nBmU/QYEq/s5LQh9G6wYIz30Pg5LEgct+NF1j7
+afPvdFeiEo2UmU7Qv6pcdgQP2eG2zBx3zGt4KCyEFx6atOsqZMEe5+BT2r/
g/PkxCfUxBAM3FXffudBCvb+eHX91kAv2nvm3BrzC8GwYPWs0a/p6NOXrnMi
cI4UW9outA+BzG3nTEOJLAyejg9ZQeBssfu8TcbxEHj/GrX1TczGT6Nkp8cE
zrsW1tXvQgg6U8SDdiEXoeEd694QOB8N3PusTDUE2u9XWjo35KFRa8wpnMC5
i5uvMGtaCJy5RQZy5vkwX2w6uJLSC1I3SZxJ/ST7nOx7st9JXpI8JflJ4kji
SuIpJvJafxU36m9dUrYhS0jguUL1T7t6YRRMzzH0jx16AdG9u6eaELxVCr7f
2OIXhdLzOenmyXEwuLBSypTQB+UDx4t3mEchcXa+n/KPRDxQ3Lxt7vderLwh
+dVlbdQ/NQXKBZpLvPt7sUzjiNPtyVGQEhS+vnQxHekzry1L/9aLAPndG7e1
R0K+0nHt5YpMWM4rLffrIj6vxjKkpUZiXCn7RtuRbFwort2tSeDcsGWpjYlr
JJSu0Wc60XKwILNR3YvA2VG/9mrw/kjsenvlq9HZPLjNLnyRSOBM0YkdyF0U
Cfbppdf1aK9w+6Gx2CMCZ9KHSJxJPyJ1k9RRUj/JPif7nux3kpckT0l+kjiS
uJJ45hlObV27+sXfyqEqi5UReKZK3m0USL2A9ehpOVfHODCvHHnPJvAUPpx8
xaknGlbrnqRTsxMxsvK7XxHBW8rBgz2Cz9Ew7Pw2w5CajOn5BsG7CR3eTXWf
q5sUjYM1O54/HUvDzceBoxE9veBJiatc9YzGeJH0zKuemeBtdWmOF/bi95Xd
z/zPRsN2dP4eMfFsUItvrrhJ+OBd6nLbMETDMuWjmbtrDtwPzR2VJnDev5O2
1lchGrkVq/fw+3PR8zll9k0C51yGmBNt4DkosSV8bbNXaN998nAagTPp6yTO
pL+TPkT6EulHpG6SOkrqJ9nnZN+T/U7ykuQpyU8SRxJXEs8VR5R07XbE/a11
UQEbFhJ6yzJy79sgF4cjAzvW2NolYoO0hOVcgrfHCjYY0jmxcIgeTm/ySkY4
3X9pNcHbHcdX2l/IjcVlQfLJKP80fDyRfmgLoQ+77JVDG+/G4phDmKjplkzc
9b0a4iroxbTEktVL9sci+r6zv1ReFvZLT/D05hI42E4xtlKORVDxnI1WyjkY
KLNMMCfyRvZG7pfHPTEIPLsz0NI9F+Xtn09LEThvmxduUvwmhngPKz0nd+RB
4CI5HkrgTOYkEmcyL5G+Tvo86e+kD5G+RPoRqZukjpL6SfY52fdkv5O8JHlK
8pPEkcSVxFPe8WZ947LEv3WpnOj1VYTepv/0Oz67KwEnBs5xN61KxsI1e/Wm
E7zN7nRs1UlKwKGARidrlTTAMnRpFsFbvfmMV/rnE7BoZrzbyd8ZsNAOcVtI
6MO4HlN37cIEXC/a4z7RIgvdvWVnLDm9OGPccUmOFg9Trws+60uyMW/mnCp3
JqHPa/Mmf4uKh+1d49LP0rlwHmBFORJ5QybwukPRsXjUXLh/vuhYHjQHpX0P
EDiTuZPEmcyfZE4icxOZl0hfJ32e9HfSh0hfIv2I1E1SR0n9JPuc7Huy30le
kjwl+UniSOJK4nk++LmoW/vLv3XK/ovfZhN6W24+1Tje4yV++hkPyuemgma1
e203gef7nVpe2VovkSrav5J2MwPJqsOUUIK3P9WcFNObknBafN17nkwWnnID
788l9KFxse/ap3eSYFR0pvfHqWzsMoqIdWQQfWEwtfne4iQ4SnaMzo/OwT4P
15tvifws7tdUZ1WXiBOc6vsnm3OhERYu103kDTLHkziTeZ7MnWQOJfMnmZPI
3ETmJdLXSZ8n/Z30IdKXSD8idZPUUVI/yT4n+57sd5KXJE9JfpI4kriSeCoH
GLUkb0/9W/XP6PaNEnhqNZd1q7elQOfxrFqj/nS8M+Ul0P8nP2C8KeRyClzW
R/u+LcuEVnfpxQSCt5RVqgM/fyXjjWzF9sTfWbj49aTkfkIf1taHl58KSMa9
X4eoZ1bk4GKAxwpuZy82+yelfliYjFNBKsq9B3NRLBWvfZnAmZyLSJzJ+YjM
8WSuJ/M8mTvJHErmTzInkbmJzEukr5M+T/r7Xx/6x5dIPyJ1k9RRUj/JPif7
nux3kpckT0l+kjiSuJJ46mzsVXp2Kf1vTXo8HjGV0Nsb+8vkhKw0HJ/+IszP
LhMWq1MXyxG8nSr6rGy1WRqsa04l7n+WhSmXV92VIvShk6P89k5zKuQfXFzy
/G023sX0B4wQ+iCfwVzZuDcVP+oe7XCqz8H1+ztGWog5hZwzSZzJeZOci8g5
iZyPyBxP5noyz5O5k8yhZP4kcxKZm8i8RPo66fOkv5M+RPoS6UekbpI6Suon
2edk35P9TvKS5CnJTxJHElcSzwljsQuPK2f+rQn5AwFXCTx1MoxcjJ9kQKOs
dMrPzVnom3FaqYjgrcxhNwPhaDpmP6pgdZhkw0h4dXic4O3uJ8HSEUfTYWA+
7bXY3hxEUOf2biBwJud2EmdyfifnTHLuJOdNci4i5yRyPiJzPJnryTxP5k4y
h5L5k8xJZG4i8xLp66TPk/5O+hDpS6QfkbpJ6iipn2Sfk31P9jvJS5KnJD9J
HElcSTyzbeZdjuvM/FvNFa5EmhG8TXSWeXDIJRPvXi+Lm9+ZhZMG+3b/JPC0
yLIIma6YCeHFr18eVWej9N5qjYi2XpD7ICTO5H4IObeTczw5v5NzJjl3kvMm
OReRcxI5H5E5nsz1ZJ4ncyeZQ8n8SeYkMjeReYn0ddLnSX8nfYj0JdKPSN0k
dZTUT7LPyb4n+53kJclTkp8kjiSuJJ7Z8e5KZ62z/lbL2JHJwwSeDyNdMrLH
MuHaVt2x0Dgb+x+wV462Evn2n30lEmdyf4ncByH3Rcj9EHJuJ+d4cn4n50xy
7iTnTXIuIuckcj4iczyZ68k8T+ZOMoeS+ZPMSWRuIvMS6eukz5P+TvoQ6Uuk
H5G6SeooqZ9kn5N9T/Y7yUuSpyQ/SRxJXEk8EbmmveRT1t8qsthc+hyx7jmy
ed2VYOu/Vbpn123un17EzeKHq4ZZ/8X/wJrNuoPEurnm1f7a5da4eOm36Z1P
+fB9y0r1Jn5fy9pZQY0a1shN7KE+jivABoPL9/j/0y//fI78Hvn5nKby23fE
/n2/KU/+LGAQODgpS5wojM76W2/0TYuSJq7z8l76j94p2dCK3MGSIHT6dvjW
5NTWf/chyecln/PvPuo/9yGvTz4f+bzkc5LXJe9DXv/stuO774Se/FvlPARP
R4nrd7F7wolBGTkslz3rDhfg/dKzgxzivZD/J39Oroc30VR7Cd8ha6mD8e1s
4voOxSNqy8JO/n3eP501teP/x/MzD/g/33O9AFO/rG3zIa6jv19kfuv7AjTG
KdzM3HMSZqrrK/yI59+/9ep9p7AsrE947HqUnwUpqbfXvf4PfMj7kNcnv09e
j7wOeT/ye+R9yeuS9yGvL7GuWipBhIcznmZrY0UyEbHe5D53MRfmbUu1Ockc
bC/ZsOpUYSk4rt5/3LV4mK7eVuBE5eKG14eg7JoSeFhnrfglzsV8/yhuuh0H
v/Z4Bs9uqMCkQ8q5+MbFJ4qkIzWBixmLJ3i7PPuEXyNFg9b1HLRMHz27bCEH
e9+UGUjsrYPNwfKpOyO5cN3uVRtlyoUbL+dCxKwvOPS71qbXmwOeaVhifxkb
O+eUS7iLf8Xe2pfxJ9dwYexhtXnwNwcsqfuRNQqNsHLy7s9YwcHSorizlANs
lFwbGGd6t6DQ0fOKfxEH+rvTeq4Fc0CrEzx/5dYMidZ9j1Ur2NBQfPyju4WF
P7TpB5rq25FienWZ7AYOhv5zTv7xP+fkje/M/F0zn4OfIpkd77La4O//WIp3
6N/z3kr/Oe/dUJ4maV3FRNImfcXyQ3RYta7/yJNnY0qT3qlhWTZu+czIeWNN
g3g11ePjERbenA/hbwETuzPKRlOfMGB+X2qjyD0WTgc9PMD2ZmFX4l6LtWN0
ZI+vGqyvY8LkaWNkdBYDL9gPo70qmOjYIrfXs5uJS0onVRzHmBA+2qw3X52J
8ftSh6N2MGG1d3TmOlUGwvu9+9htLOh6rZqy/TATzxYwn1ywYWL78Bl5o/Us
MF7evPO+hIE/wTIeZyPoOMdJ+OLTwEZ++NKJhcT6WrqipDydga+PJpmprmHD
kGl3+aUOA2FLGsY2SNEh7TebkEsOfstduDtlGQNyh0/Nyj7EAPPppxT9uRzQ
JWVFLbLosDMqKLokQ8Occ64jSe5cPL9oVp39lA5b9bKPc6vp8JttGr5ewMHr
8fvt9cuI67rZ8JjifHSZdqbfJeYh/vWPjHJJDrT8o4ZiuDwcS5pO3bjpLXQ6
OqnufWysNJPvmJzNg1/H1eMFjh8RumPl+cvlbIjG/J725BIPYdPkbZ8/qYF3
rNvUNg82VH6NNx2U4SHAJyrccVMD3nq4zHdfx8b0vF+SNilcVIiLP69xb0LU
uS8HTlBYMLiztNhkPRf2BkmWayNbkeOhnHjn5r/n0m/951w6uyeeqr6egwst
5dF3tKlotnVqmhXOxIQw6nZmBhu9myAfYErHcPqup9nKxPu447/dRZUNU07k
Wa97DOQeNdQIjmeA/iC3IjqcBbErF654hzGxSEz5raYmAzFs0Vn5xH3UZiz7
kBnEgn3xjpJX6XSY+bRe7bnDBHe2XcJWJzayj1qrEC8RIQPOU9b/YCA5p+zJ
sz0cPHj1PnTNTRrWGYWoDvL42MI/tt2Cn4rc+99rXk1gw3VTn9KrSj62aT7L
3ltehNc+0ocvC1nIbzu4bmcEH0m+z2jnzn9AEGe6XV45C4b8S09+HeIjue60
+f311ejlukyNe8jCFM1fe++K8hE5LzpI4UI9xj4oWgXuZEFxtdL1z8958Fho
Pnel/1ectV0aNoPgMS+56NLAKh4MJ8ye+NyvBbbe9MKaGCaY/zmXLvvPufTD
3k3+d3W5mLL9irj45E5kxLusq6Uw4P3u99cd+Rwk/LJr+H2Hhrb9CxiB1xjw
iZy3yJDQj6T2GXPiOHScvqP1dMckBoLSZUWmxbPhUCYZ+2iIgV9bVyRvDKNj
1h+usug8Nppjl0ycP8hE9YjuF091OtzzZXD0EQt9C6J6dxD8sCt+6rvRloYB
aW/1KeIsrI+oNtfJYcOOdaw4LJCKuNKG494vBUgKclc87p6CaxXrgmcQ749T
9Ytu4ieAnm69geeZNxDMuqys+IOJ5/K2PrNOC2AbOXp4ztn3MDbPL6lvYOJF
T6TPmLIA636tiD4g+IxVyeI+onFMGLx+5XO9no87R/sc3J/WwVy2oOStFRPU
6ZPOrnDg433EvLW/ExphcnxC5U41Jpomlt2ZOJ1472lGX9z8muHq46Ms2vrv
ufTJ/zmX7tlqxfdR4WF8TumKe6wOtDqfM9utwYCq2X3+yhguRI13rPbYR4WI
QrBc/Wc6RqQub3JV4kLWvN/nizEd9x547VKwouO7Zsr74XAOnHJ6RuuPM7Db
7/hEk0l0HHp5prhfigPti+vCeIROPfi95+s7fRo+3ao8FO7FxqPHbz+1gYWA
TMXLdjeoaBTJ0OX+YeFm/PFNAXPZmNMSsmluWieGAqVneO0T4vH5whe81clg
Zd46Zr+QCamOxbexTgiPtb9eeswphMWmEamj0kwMb3u/VU1CiEsfP83KvfIO
rivWM2IGGLDvds/UqhPgV6edvGJGJdyy3y76U8mA2ORA+aD7Ahy/03j8XckX
TN/1p21bOAPX5pZ8r1whAKVs2of06gY8PGidedOUgbnBjzyu1PDhUX9k8HFk
E877bZHNlPv3XHrgf86lU64tCXvUw0OX8Tj9eHU79J+7VlxwIfCJ1YyNsueh
17Fx6fFlnfAq9kw9qUFHnqjYI/p3Lh5wsnJFL9EgPXn4wPQ4GngRrvsrrnGx
4aX14rNldFS67T71to+Ks5uK3B9/40ABRg/1ihjInzkS5b+RimCZbEkHKw4M
ORZ7lycwcTHktJGkRyc+y73OOcxmw2TbnNMCVxbK18n8CqiiwHGBc9gshhA3
Qo33ThhPQsj+rRc1dzGw0j51aWKFEG2n09tOsQqgcSdtpr0uA4fn9Am9ooX4
w5mUn+FXDuPSb69jVBhIk5ONvG8lhOwUiu05nwpstbs4A7/pWFmx5XOWqhDO
hQZ1i0/Wonv2PNWhejoWLffRN24UIHrbrRcGf+pxyujliTDCR3RVAlTzbhDr
X09+Vsn7itjx0FuTztJx8T/n0ov+OZe+KihzQnwMH+e6Vs3fXt4G9epzfM0c
GkYXh0WbLufjp+Q7Z885FMhSxQq8FWlY8NMvaySXh18WVya92kngtXBLyBF3
KqRO1oRX6fAwMWiOmshyOtY+ei+7ld6JfpmzjyYXcKGQ/8x0RJ2BWUkpPhTd
Tly6u7e9dB2Rm1YYu6wm+Od5YKqtRygFXylnbnURPtrbarZys5AJAfJKr33r
gAF38ZPUU12YuiD81u6ORBitma9q4EFHb39v1ZhRF0SVKOLNH/KxV34wOMCB
jiLrvXHJC7swU+bQ9PVvynD70+JRydN0dJzykL3UK8S7T/UNW25+QrzhEXkV
fTp0isQSVDKEiHrzbPkpqRoUiGyIPyZPx8Sjx4M4Z4XY/UayzVKvHktfC51y
m2lgVl7O6CL6xXLWuFYfpREBYfIJZTb/nkvf+J9z6ZYP/NgBhgIs23zsyKMP
rRAX2O8RcabiiMzs8ilNfNjvSsVDyQ7wRA4teTHUiSmSi1yWEX0xW+LdO2ft
TtwaO7qm6VInDnkuc18j4CFtrte5/YQueNpPC5Nup8Af/ms32PIg03BYJYXQ
66/3JnJSt1FgoLuUY9jPRaywUi7oDgO+NWxrTnoHsjxSJ+rZc/HzFmPqzmNM
vJqoObNpTgdeztf0X1/dBeGo+M8tXxLwUlzR63AwDRZO8g2q+V3IVahef6fo
FVpV7t+xuE3DzhrFAbuQLrxYbFh4dLgUiz767B49SIPZ/kNdORZdeLyorejF
zY8oNFl7sYTgj99cv+W5S7owMH3qfaPWKmjcmLY5oo2K1Ozq8tNEH6XYb02M
8qnDHdddK4O8qYh+Y2T/7pEQpgH9Nk9nNuLh1xJ/6lIqHP5zLt37n3PpOdcO
GNQ0CLBETpei2tyCJx4nlm883ImjReEKY1YCxBT0+QZKteNDbMNaDSoF8kf8
H2eN8RFdEbgpcxkFxxnXMphnKBDRFMmY5sPHTof1H7avJN7fXA47gdqB0o9t
NlKyfMzYmiCfL0FHPX3Ct5hjHbhi+6c9l/CLjyMyV9/10/FDYZFSz5d2dChG
M9sW8HAgvdU47DMDzle0Uu5ua8djXNBQ1+qG/sNnH441x8OYte5aIqE/ZVv4
zY/mdsNe/MxL6oc8+DZXSsSqEbmJEfzUaKQLVF+vrRIGpdiwsdnjzwQqxiT3
JdZWdWH7kDhjt88HvAx4etmosRPuP0PNvwR3QaUkIzQq7zMEH5/GrArvROkp
yU1y+7tQVtDOvVP6BX/ONURG7u3E6i11wY8mdqHCcumTxwcacNhUKc/5F+Xv
uXTKf86lb+wXTH5wQIjQYRvt14PNkDHyXHZLjwI7gSXLuFeAW7njlfbKbdj8
TEz/Z2MHIpslxO8SfuF9r/uV2eoO1KqazfM914Ez0n0zVsoL0FJ4a5miVid+
bQ6U0/vWjllzp33bkcSHY+d0k1hJGhIlrg3NdWgHMbrVZK7lY0JvyamZl4hc
MjbkLT3ahoaHF2gbSniYIDkyzcOAyC0GxifEb7fh+CeR5ttu3bgfovxjcm8c
0tYanDT9ScG1N0Ldrbbd4E0IiLhLz4ViTDmliUeBuI/kQp193bjU1Z38ZHkJ
xkWuGe6opGBiiMKJd+rdOOy+kzs15T2O38/avOg5BWkdWi9uD3SBYsWDaEIl
dGzbR8asKPgQWvV8Zm4XImknVbd51OLklQpZL00K9obRdPZZd2HINaFl8/N6
rMhhtgYx/j2XHvSfc+mpiZq62e+FcKsq3des2IzocHe1JTod0Kur0G60FCI2
5sVtum4rjlxQKMxvaYfU3ClFlmJCMO/SL50wJPjX66sYc60dv3f7Rh6OEiBT
Xtm2cQ0F9hfkRb9OaUdbyaUjroRfz7gXM6A4nYqq05wXK6PaYLVcUze/lI/Y
H2YLd3yh4fmtV/X+mm0wps9VL9/LR2V5rqxxMR2P3/gUvcpvhfKjJFXh526U
bztURZGLA4+6PdGmrgNjaWt1vr/uRu9i+taJErkI71tkJFHaAaMD6b8Hn3YT
OrNWZudAMY4mFiX+jutArNaLzh03uxF9PFQ0ruMdbnlV9cS6diB0sdn9q9u7
IbMtYLZyUgUGGy66OOzrQIrlnJ+TJbtxVuZG44ITNTgW+Xv+lLkdqGL/6Cmq
IPj8Y2ht61Ad9mRbuYi3/HsuXfc/59I9e6LPDWh2IW6pdHb3wSboHpZKj9Br
x/JfGRHrGoQQG3C9ZmHRgkt7Bc10fhtaXo2b/rAX4nl52cjBMwT/FriGNfq1
IWG1tZnoTCGeRbHfbTTqQFRCjf2m5W0on//irXqyAMZVuxZ8nduJmCfh0fTP
rZgTpnFkib4ADfIBVjObqJh82eKQs0UrlAaSvIsb+ZBeZTo4VY/w6UHzgtKx
FvQx1hW1S/bgQPHeRqe9sXjlFLpjrLAdT5z1LSV+dWM7S79WZmsOYgMlNa+k
Enx4kVLQzezGiXxF681VRQjTfOxgGdKOuogm2fq33VAbNdg4KP8OSYu+DmnZ
t2Oys+Qq9cBuqLttHY4r/IQ8m8VJi3e2Y2NeP//qiW6MGD+ZnWpYjUCueXb9
nHbc3Pb45p75hI7ts1PPPVaHqoDksQLKv+fSVf5zLj13V6dpyf0u0G3SXU6F
fkUa9QFN/FAbzJ3dtrBXd4EWc6L4ZkQzbEe7plLFCdxufuwPaRNiknTLik7v
VtRLPHPMzG1F3lRUPbotxHGz5hExy3bQ5ORPLzvVCm+PlxX+8kJ8kvS2DFtB
Qfy08I4/Yq0QXXT159ZcAdQ2zXW8wulEs49TVnVCC5j3jt05uVsA/vIJv0K9
aOiKs7VcadQC8UnlGc5GPZgzWc7leUgMxu7cv7atoA3LTy0bLlzfgx61K6UO
D7JxOPPuzz0pBB+YapmHF/QgjsPuKMx/g+firt300DZcZOhsDvndjYHhmpd0
i3KsqGb82XCrDZLHlfqbGruxj6JTd4DyEWLJqv1pB9pA3bbk2qPobhQ2/Vrp
p1eFLQHrdGLV2rCgxybL6Hw3jlSapcL7C1zuhxGW+O+59Bv/OZfe3CAcO9nW
hd95Ffe8GI1ofLlsVtKNVjxOCvNVfNCFZaWX3t1vacLZ5vDv01a14vQWfe27
2l14f4hRfrOoBVKJz14VcFvwY+HMlnUUYo6YmxBZ+agN8suiD+6IaIHowaQI
9h0hUvcrOs/b34Fpq2ln92xvgSxDO3aFkhDxVM89a0U6kbtsTM60vxkLwzZs
zCsU4Hb7cNOUp1RovPENH3ncDHrdYHrt7R5cHUCtCfcFqnroktkfWyHkVH8U
s+3Bbbk6q+mdWXD9nS2c96YV32PiRNYc7UH+w40ti14VYtJjyexvia0oFMZ4
ROr0oO6UXeJFIu9dffQxztyvFe6F6Wf9pIjrn1nBH5P4iHpTRtDry60QC3oa
dJXWjbJfu1xu7/yMjdMi1XcbEv14Nci2OLEbimFvvtPsaiG1w7zZeda/59Ld
/3Mu3UTrxwH2om60uWo2les0osdejpYZ3wL982Obxlq7sP74rU8jC5rwo2py
erFlC0LGe5iN3l3w651eFPWzGel2x7zOLmpBsbLzyalru/Dpo99PufetmKg1
r1SF0gzVYqtj2h1CMPYOuou5tMPaePCOc2Az9ol9kP5G4P+zUN1uvhoFPMsF
Iv2GzRidbn4FFC4kKg6YvpDORL1X3YNtJlxcSdFqnB/MxfPugLtu4qVQO2I8
oeoAF+9KctcfWMvFQZ15VoOjn8A8au7dBiIXWrPrw0s50FJKP2L97gv4ql1V
A7O5eLN4n/mqjRy4j7fOvEHM0bMul/KPN3PwNHznG04sGxWFkUVJBi1YKuc4
IO3BwQ/msZYqETaKs9TpySntWDsp+0OyEuf/2j9M+Gf/0C2k6urKLhbema2T
nUrkziPv19luv8rCw/zWodfrWEg8oaEvsYiBJLkKLWlRFuTOf3pd4cqETJFV
4fBZJmpOJssqP2Ai4m54m2cFAx8qZ24M9GHB4eK7qfdnMLGnesPgBxkGlsmr
JEWFs3HZ/Y6cegADpiu4jyafoSNTyr5yvT8HYcZDtTHSDPz4KKzu5vKgw/SQ
dbBKJ+aGtD2TVnEwcMqlfSyeh+0R0yxpN9/CYJ+wYfZ6DuLNu37e38vDjNf6
ITvrPqLygmHMhKUc3PYxF61lc/G0eNNO9pZaZIvFhP6eysEbk6ljyReI+Ujq
5FKV0gaELC58KWxi42jFBVeHdg6yFQr2e+g24zBnU962ADY0Bmu/doAD+9FN
tVYP2zA5dSxQUpf9d//N8Z/9t7R/9t8eu6TFTZ/FwYpbnfTKE1Q4yRgvZmcy
wbqlnhNnyUb4wVs18XeJ+fDG6J6pe5nYv32niWMeC7K8apPMUgacNBVSj3IZ
UKoVF4udwEJzosmS2zwmrKdkz3t8iwGvasetQ8T3vL/+KrEfZiG97NavG5MZ
yHq/UuHPMwb8NSlfzvez4emSvdQ2hA7VrIpNokQ+tp/5xPkswZuxNVHeFcQc
evWA/LP71XzkLNyutECQiswFOuuSVNmoK4rcuiKIj7mcgzYLfhbh/ZPyVM9l
bBQkmfx2NSRySMml5IJXH6D340exuBob+/ffsLVl8DBnl366RVM1toUWRm2U
YIP6fluZow0PDyYK7vWz6nHM8On0N3QWFj/KWR8m4GJ+vnXtDjRhVWAxJyaB
hQ2v7cykjnHxPchAV4rQzV1tGx1unWL9/bsQuv/Zf1tmKv/w8XwuOOI3pMc1
O+Hpal6W/YOBL9vmfFG+wYHBrqlruJ9piKHu+fEgmoE/1g7DbVVsdF1W+Hlz
AQNjIsrnn29l4HP66GC5Ehsi3ILcrduZsLy7b/cNFh2VdtqeMXYsFK0VPfvn
CAuhTfpP796hI8m+6MWkd0zoF9W5aBxk44/wusNcOToWZzbH68ox4XOmLsVX
l7j/1eIXVSdpCE9OWj4QKICEuRe63FNwavJRhwwNFsQLdMXvmgnwNmGUyMpv
kHSpVqNgDQv76a0532cLsEZWokox/T3UJi4ZerechefxR1gTi/jYN3Fql5tz
FRxvn7hdNY+Fp/E5Stx9fGhaz3mhJluPyRff39UeYaLulp3zumYeQnI+qpfs
+Yr6fY1h9Z+Y8FeKWsM34eH9UlnNvkst+H2ls7CS6N//1/6b0iL3J0cn8eA4
0WF33yQKCq1pKipE3r9eLWey7SIX78NuJcU8pqL9ZbOMwjAd6J+/PeIDB4dW
Vhu2e9Dxhjuz2SuBjgvXkpsXK3Og77DV7EkiA9bC24K0fXSUBMpKJ9xgIz89
pXpiAROU45rOT3pokJ+zrSeshoVZK4pbjhD9cWHqvYUaa2nI2NRhs0uNBdP5
RYPzo9mwTkvdtPAmFY4GT+uXbSJ8cK7m0PE1ydh04eK1ZjAhkNvJGJMUQvSa
k2LT9kKczg5zDDJmIvqL13x+lQALOX05vq/eoaxCfuuRHUxcXLCq6Y6jAGtr
HzZkrf9M5JhlDMkNTFwPPvgib44Amh9W8Yz21CGio5k9osDEo7r7lxhxfIzZ
fm3/eqkR38uayrK+M7D541hjvBofD6eZ+NhaN8NP4KE9r+z/vf/GpQ49jvnK
Q8Ykky9KPe3QdBrQmkv0r0n2i+UL9Hl4MbRoyyn7Tpyq37H200E6XtY9vG8V
z8XdDr1XvBYamutUJ6yeTodxSvqX5eJcdLo2lH+QZEDu8cX8trs0RJlKB4lb
cPDCf2QWdz4TDS7uUTIsKmzr+A4WpWzo8CdeOC/PwtxvMb7ym6ko1ePqBiuw
McRf4Rw+iQ1nMbZWY1AnNNateH7jixC86C2aJ8eTwO05pmNjyUD7nbVDvDgh
2kePHFwt/RrJr9MY964yMKs8Tz3ZSojonDsugV/KMehvN36CWA9WN7FVI3KL
mt/SQ9lTK2FQvmi84TwD2eduzlV8J4C6/aBrpeYXBCttk5qzlwGdJ62dSccF
iN88tZsS3AATxZCRwGUMdNlNDVjC4qOL+3P5uttNcDTW6B8QZfw/99+msxcv
CnvIJ/w2W+EYow3nQo9rrabS0LAn+HegCB++8YKJW49TUF9/qdjSlob+RP+F
3wgdU55n6ySRQ8WZjoHqdwNUmAyaua1uJvC3Vt718gYds0OSrsyxoeL2eCC9
eSMXGte6F6QR/ePmMnn7Clon7n1WyNrwlIN+hQlPHN2YiM28Etlg3AklpeS7
j3+zEfBF+oe2DQuB/ucepGRRoH/l2CqzvV2YrrMmNLgjkZgXPxfdf0K83xP0
aO6SLjjmCO+d783HUZpJR2EiHbSa06acASFKqSu/2YyUQViARpWXdHx50ZMc
nybE29c+cu+/fUK4gp19VDQdOernLMqPC2H6WXvEqq4GuxVtlsOfDg+XPe4L
RgRoqlho9LayHsqXoqaevEboXrD+Yq6PAPtlb1ZcCf+K1WpL/a+b0P+v/Tfm
P/tvSQs/dIitFMCyqn9bL7MVWXEH2elxVKz+pjtxayofaUdfJ37f1YGIfv/O
64ZUpKuf9H6uwsft8hBNqchO0JfzVi1s6YRhxtDAjUAeLtdDraKKhtz781ev
M++EQ4b5H5VfXJgc0W6c20c8x5mwhA0sCpas6p7AO89F1C4H1StdDPg0tG3J
OkWBugh7/fdqDt6ffLdY2MLEuuF8d5mmDqjOLRZQ3nbBdDDr+e0vCZhBcW5d
WU7DasmbsmJPujA0tFhhMusVVpltOnSrlchHBrUJWZe64FMvmL1mZRneNxo/
f9ZJA/31p8vKS7sInJJ+07kfsWjwN+1MPQ3J336//dgpxM2ejUcdH1Zj4OqX
8qYcGnzPzG456yFEiNc157mS9ejnrWm28aTBoWF8g0BBCPuflt/5pY3Q2Of9
9dt22v+1/+bzz/6bcWlwkF2ZAFZNjP2U/hbEi1Usenq7E5Md7p2L3iaAebmo
+Mtd7UAdJXxEvRNTZjmu+FjOh2ua1QI7PwqsSnz9fn+iYHqQgqTiRj5Wl9eU
puVRIcfwEOk5TYFOsCOTkspDsg5LLdmc4I1m9ecZfR1YuZTmu1qBh15/n2HW
CQaYFuI2mY4dcD08++IGHy58zffXXyL89FBB8uU5v9sRvdb0/+PrzeOp7ro/
biSluZRKoklEIXOKjzQaSqIUJQ2iDKUQJUolIhkyz/M8HVOFiMiYzMd8zMMx
pgxFnt1zd93X/bp+z/X80Wu/fNo53+97r732Wkt7ibyzZQjvpfdut6uPIP+e
23Lz9Tb8tBDjKmEYgq+3klDgQDrs+hVLFlq1oevwWdPoGjoOFe073W6Wh2qR
O2v7bdvAkxbaK+FDx0+b2QWtY4Wo1V2qbHu/DUMK3T21qnQkPB0dzr9YBtDP
32260oYV9x/qbvo1CGmfKk1tzS9waSqtwIE2XPStE24IHMTDbfwiolPVuMQ/
WXxsUdv/qb/t+lN/U/EP1mI/NIjFWfdcG5Y3YGxXbWT4lRbsSpHo+/J5AAzm
kstPnmtE2NMDLK0bWrDBfNtRM7UBnHRiUj/zshk6YkfSHhU2Y/3TV+82Vfcj
6+txt+txrWjwWb/d60YzxiWCnVuV+tF3qM5JJ6UdOfbzWhIszfCs8pqu+PC7
P9277/KVNDCvYqm39G+C9lmZzd/E+sBpLJ+y/y05V16tlbi/pwnqxXJGe82H
wBmrGrx7NBzZmRar07a1wmhov87580MwGDMsS2VMh2SWECObFPn8c4IfpoSG
8Jk78WSjSy4iY0oPSMm14tuUw/adP+goLshjtl5aCH/Rl3rd0q1IP9dyUPgN
HVfzXd5NyJfiDVPwjTV8rVBdV7/UneyLuoIj+dV6lTgv0rBkZlErvDbPqs6s
piNjwPfwu33V2KEJBtbmlv9TfzP4U38T+LrXciBjEA1qN+2NJepRkLpPSep8
MxKz1u36oDCILgbDWV8TKvrCOu9UbSDz1U1kXtQNQHLJRYlInya8Ezkx8aqy
CW/M2nfJaA0giCModznJd/Yxfps5Yd2Emiilq/XN/djS7yQdGduGWV0u6jee
JugtYOc5da4f+8NoMRXHabimxBRk9qkRKgbmE/5VfRhmVBTJECb5yRLB3flX
G7GBU0S+9sMQ7rHMevxYH44NlNHhoe/NgJjRkgckn90jn/KxbVcaBiV4hyOX
tEDo+TbNu4+HMMKg05F+4j3WZM7YpLC14FtsB1eFyhAKL+V4vRD/iPDPtn1f
VrXg0bZrjgVrhmDrQL+XJF0CadvD9GnGFjR/ehOXXUqH0mc/zhXCnyEeJXPk
ZF8z7oewsByzoEN1jLuu9nkVNmcfLuL50Px/6m8+f9Xf1lmlBXLR0T53JoPN
oA6sj6tNYrSbcNo5P23bm0Hs26lWsM2rAS5ygS8v7GzC+MHGikTFQVRGTmRz
Uhrh8iDLsaenEakr6RSuhgGMn80ZtX/XjDq+h1tnAhoxuZAmpK49gMwQj26p
pFb0zFQza6k0giHi+Zu9Hf3gWlWeq/CKxHNS7a0NP6iwXaxr5qHTD/nDlsqr
E2jIFgjwRwgVty1jjSqYh5FrpnzAXSUMdbGCe2itTaiTiV4VNzQEXSvnQ6U6
qeiZW3Gve7wJp6SKC8JKhlDaFathuCUHUzu92Zx+NkFCr4A7z28Ig13xe2qM
CsDDft0w6EcTIvc84BG8OgQOvf2agYeKcXCGWrl8tAmTWWECB4m/4s3ROsC8
rALsY69rRqhNCGXRk7xN/BLtvWhlJe0L0tcIzD5+0/R/6m8+f+pvzjma/JQH
dGzbYLCBP64WXSOs1yXuNKLlZ43EnU10RPSoDeoU12P59nFGulwjph8paF9I
G0Ryp3KaWj0VNhr0xZsWN2L/9ogAkWODuHK5gMmrpgllaQUHLxRTIXRg5eX3
tQNg3vIk7df7FhxwMiw9bUvFvq3xTWUkv+CR2/M9yKsNDhPDx+IlqOBatCqA
h8RLTN80HugL0sAfw717U28DBk1ntqjJDWP7Lxm71NehUHhrM1BCbUTodfZJ
Pv5hHO9QTN4XQcG2e703Vg414s2dTHo16zAGI0zLRBZlIzLz+FnOyUYkxq9d
pd4+hIeZ9HVSqfkIqJnRziG61YHSlsrYIaj4lAqbXfiEm+4vRduHG7H0EtPF
F4ZD8FwZGXXqRxnS3WfbXzU3Ak5OrH07hpD/1FJ38tAXPNn2KPBXbuO/1t8i
XsqyGFfSEZM647R8sgZTOrnea92pMNJaMDprSvzYE5MrBcz1JC9edq5JjwoX
pfOCNDY65gXqjasWUmHNeORiujgV3NzBXfnxg7C3E25snmpE/pZtXVvnGrDR
yOv2OblBnLvB6Jbd2AyOjy3BMe8b8OCyzt1zlQNI4p/7+SyW5KF16q3t9xvA
mM0yfV9zAOkunCpPbpA80E389UWRBsRr6cXbmg0jdImBlffXEMjeD/O4000F
h62gAePlYbDZjCxknUyB062yM85TxM/JaX5iPzQM+iOBWh2GLOSo3E2vY2zE
3K7nk9GbhvHNy14mnjkfOxpqtlMWNEJ/hmtJzeAQPF49uP/jSREquIMXrJyj
4s1by+flyUPwMUhhDJgphcjXYP2JYZJn+0RH9xsNQbjxsLTg5Uoc+9AkbFv/
7/U3u/lXlWMcQ9huaBG9QakGtzoHp+7lNUDUkpO9t5AO3qbdwSlKdeDYrdnx
yLcBTympSZfIuaC8/iffKrkGLAmU2rrHmMy363/8bTEdg9IXlAd2NuJdiHF/
1/4G3Hq+n/Nw6CDkLmU1cs83QWhUtH4DcwOe5S1RnZAYhI+yF98nEq/oSXA0
Hf9Ujx/Dq77UTfaAr7t4k1dJMvgPabQp7enD1P1dzMrX2sF9ZHJ45a1eFK2u
Wq7pQoN+p+D+8nAauHat6+Oc60F6mXem4X4arHrXpcucHIZdIkcyj30ojB70
XXDzacSrddGtIZ8GYMPb2Ff8qA2vT7CtlXpG8rmG65aKbIPYYso5saSxFUuM
BTtFF9fj44G9QlHcgyjxwYV32a1Ylel/lzZRB/G4E6vzPvdgpvUX5Ts1GZEP
4r83ne7DyqxxnhdOVlizNke6ZMYCH66LrYn8+/95MrD3GDl2Mjng7dAt36tE
Ly67zV9ua4XjeykS18ftkdqWFbH3f+b3pSIo9YMbghcG8QX/GkVa0cymMgsr
/KRbKHknusEt7uax23/3JWDQP6ozY8jog7gH9cHOc6O4X/gywc7YCr2iaYlT
7d5wjzTxvzL393weJGaYyAXhusLcRqHZUcjlaU3+umqFnLPpTVHLgogfMlVh
/bu/AcOv6AhhpdxQBAzuS3n8YxRCYadcxc9bgfmDjqicbyh4zQ+v0v3x93zH
Neu/NLRGIKN82MFuehRb2aasdp+0gkCYX3N8XAT2jua4m//dD4Eh/f+7HwID
R9Kegq8b4rF+RiEvamIUl/7c9/vw5/5f0p97fw1Zdc81Jcn77ufuPVkUB92n
zwTe/90/gUHo077Np8STMNbX8/Lj2ChGks9feC1gBXnTmN3nKxOxu6a96fvY
3/NdX4wzX+dLwewVRtPXw6MYXT1U6MptBad2HYuSwWQ4vvK42Tv893yqj1xo
dDoFftLnM9YPjqJgJ8uZ02xW2JG4kNfMkIKxzfFRLoN/z0/0WHZNVz4NLBts
Ak/2jsJ6t6dWA4sVKC/GRiOHUsHqy3j1e+/f8/cE/Gxx/ZwOw/3ND/Z1jsI5
OSJh248H8DiwT+OsQTriFURM1v3dz4FBtIZdn08zEwdSaj2oraP42vMsX2z4
ARLlFjM/6M9AcEVU7HjbKNof9zjG2zphZtDtwuyoBSYZlPqXEzvk1Jw+7n/L
CfKrJOT82+2xPeACjx+xt1/P5luOX3BClFDWvLyfGyiWNREtxK7eTYfGpB13
wtr1Jq3i772htEgupIbYj8Nt/csdYk7g1N2abUMNxAnNjWqPf5LP7Xg4VbnF
CRsTDp+fMw2F5NSDH70zo3hzWDjp8TInrGlx23fQMgJMzxMbF/5PnwGVf/QZ
cGm/pizV5QhuY/075+7GYeUHhR+mZN0PVnZLyH12xCXleF6WG4nwbbX+/oms
793AWc01bx0h7iH9ayY+GUxjh00byTrW9n46lhzmiEk2cwfW7RSMltwvjCXr
1X32y4tNzo6YZn8ZFOuZio++hvtk+kaxjD016YyFI9rEyp3qF6UjUvTWVjfC
f7560SmdK47wZrvWZWeeAWH95srY9lE8qGDYfF7TAxyd8y+7eizgvn4WqwnP
e3sP3195xAPzeUZtzyrs4VjUlhFCeIpua1D1EPLASITz3oznbhCdKAzvIzyz
VxzhHNroAbPJ2koBf28IxqdXdROeTS+KzdcxeyBctGb8V1ggdp0RW+RH9uMR
9Rl+tpHX0Ddw07ZTCYXW59qVywjnLf2eI70NryH6YfNi36MRaEzqztj3P30G
DP7RZ2BwPFZmQ9xrGF1l+L5+SxyWT2+bqv46Crc0QRvL168h/dR64RWmRKjH
1WrJ/7/3N6MtMx++xtr7Wtt+GSfDY92tPDPCWa4lpqTm+mtQtqTqGDWmwGjr
ohFjwrmiRG7nF5XXUI7hl7WUS8Wcw3icEOE85ibBmCj1GhYaj/w5w9OQXxeX
+5Zw9lHsDTTe+hqLnSYpp5kzQLWKG1pBG0U09UxSv5E/srP6lB82W2B9c/fP
ZMItOrnHUuq4PyIDinftzLLHCg/q/FGi75T0zDy+zR9KUvpdE3fdUHXBKNad
8HwwTL/FOeuHXTcvFrRYeiNdI0TVh/Bce395UkadH9KbwncL3ApEptGAgibh
aVVueYYjyQ98MbFa7btCIf62sIdKeLqmUBYp2vsR/73cKZstArtjT5itJ/5q
y5/7xjF/7h87/rl3rDajt3WTtB8sD/jTPcpjYeKUUto2PgrBRU988tf44ZNK
UIS5XwIS+Y9eNhwdxcfYYYuDdF/8VOb72CycDPsnjxUKhkZxtXfimm+BL+5J
SCZGvUrB9NqZ9z0DxJ5FJr9V+vlCnJd9jGOQglehS6briJ+haR4L7b7ri0tM
e2h75dLw5oUDjyfhrK8+1dCk5Is78umKA67pYBfRvcNHONdPbT3QmROCIr6A
nNIvFnDa4714hPARDJMpexYcAlFx2gXraHuwm9YkOBF9rvCdJdOTEOiuGdv+
65IbbPNPbu0i3G43usdr6obg4nGz58oa3ij/GXT4G9nvfV4X/F2OhUA1JK+I
VToQb/0lvuUTnhLjM4aRu0Igsof7+1LmUAx9fMNymvDcPCh/JnBpCNhvPWZO
pIXDqEBCOZzwpP+5v23w5z73zJ973MqGDCqylcE4JWi9q8kiFsdSDvwIJHbr
UDQWMJgcjI1pylEnxBIQ9spF4MQI8eeXem89dguGv838gb09SbBs160qoY/i
8CcLR2bTYNS1jbHnHkkB/aqU23rCOfbTyxyzM8EwTYg85+VOwZlaoaX7COdR
i0N19RLBUGL9sYi7JRWetyMrhQnn6aV9r3ZtCEboTICmOnc6Vv56p89IODPI
nSirPxiBd8OdMZWFFmC/KXyhhPCZY9vJE7U+AgUmFmwuHvb4zCRvZkp0jwvP
KhWGw+F3+HVdvZIbrLfcuvfbDlPfe6zNzw/H2R9iF63FvMEt4FQxTbhx+H0E
m3c4lsz6lAYxB0LSN5dKJfu9MjrpopxRONJUc0pXtoWAO2xk9AHhaVA/IKks
Hw7h2JHPdxLC4bOX4VLP17/7DGj8o8/ASI7i+hVDYZDhUhYa2hGL19usezYS
u/35XGCoJC8MKyxq+MfK42FxtDuZ/vte7a2zHLc9wmD64txOU/0kcj7Wtv8+
N29yVi9ccDMMduk3Ct/+TIbAqeVWy/pH4f5ut8Az2TBcHn7w+PsBCj5u7390
uWcU6k9X0abXhOGbfw770L1UfLI0bHYj5+bX/Ehenb5Q1PQ/K/SPT8OHTrGb
YcQ/+60da6PkRyOgSzn0xTsLSD/SmTxE+Hx9cGboqkM0VCnFrNq29jiovm01
A9H1hAPSaCrR4OAoMnsk6YbndUabzQm3CwcuPd7DHo23t0e/m632xhPXjmWx
hBsXq7DfyZYoLGaOffz1cwBU9iE/iJxT9v3uPMdDo3CPomYzkhkCy62Jq7QI
T1/TTT8360fh4tbFbSvvh+OoOH9W+9jffQY4/tFn4JJU3eLbE5H4un96vvpL
DHDtaOEZ4m9NlzK3TbyJxDPtsavXdeMxadKRcZLYbfG0UNMV60ikFu5gfEFP
hNzNn3ncxG6/nls/kXsoEjZPKx4EpCQjYwW7QjmxW9VuyK5gjcT1y+nD+3tT
MDlRHqzRPQqTmwUJpz5HwMVHHMFsqVBVKV9Y2DGKc88PVzi4R6AnARWl+9JQ
o8kaup5wZlzYxX9OLh4ftXiz5xItcL82rV2bcGhX3z8f/D0Ot5ouzg4YE7/B
py6/l+jh2sWfE2Pj8EtZ6OHsNjdItfHZvSd8GARrTz+/FIel0y/UJEa80Poi
bstSon9bLfZdaG0cHnlwMi/yCYBt0dCdTcQOp3I0qAnFsagMOmgf5xqCIENK
8QThdkHr3OjCh7Ho49I0dzgajoe8rhre/9NnIOkffQY0l7dlaPbEwOlm9hsP
qxjQxm/EnCM8uXYyDOn4xED4s1HHm7k4nDH1q7QiPFN50tTVTsTgbaTvLivj
RKyINX7ykJxryj4mSyQYY7DEp9n4ll4yHlZfe6hN7Db3tFfusvRo1BVaB9wm
fnsz768L24l/eHdlbXmTfjRWfZk4JJ9Ewc1xlehK4h/a73iYhHFGQ1vhZHxP
USp23RUpu/67/4D0rZTod0kQnDggwh9mgWuxb3ZtIvZz04jSeOgC2VfUzD5x
LXu0Kj+uZCW6YtuzCwFziVDVEnE+scIN1bQHPGmEj97nRo7swET0ZcVdLyj1
glrF223cRO8Ox7tIJOKjsxhf55UAnBa7GKZCuBmUHUm5SkuApZLTckWDEFRn
u+gpEm5iuac3zDxKQE7Km/GuNeHgL69ds/Z/+gyk/qPPAEeeyctPH+JxqSv3
gTRfDFj1Eyz4CM+elI7qpVfiobdx25MRjzj84N+tZUV4PnJSvybLFI8VU0Ja
auMJuPhIaiqZ8ExZEFBwNTQOmRaRUWKbk6EguPB0KeEpX+or9Eg+DpeMJhb4
SKVggVjBqXJit+89cn28OmPh6XlmL1WRgqnD5m/eEbvlOFfulWAbiykm6rpv
aqngtGUR9CFx9fkKltwC7xRoa6ttX+NlgbcCc8OW5L3ubHLv8dFOQfbVgd5D
x+whHGbzxPG3f4soc1fakYLvt8P2mM24omlr7a3zROfdyMbYOpAMo67YSu4o
L+x29+cbIHY1UvNY6nRSMlqYkhzsdwdg7qwDoxzRJ9Wub0oyTcbXxVKWFYdD
IM2nJHCVcPOzYzo9tS8Zh/cmvtreTvzrkmqKBuHG86fPgNyfPgPX//QZaK2s
PEmxT0Lz1eULP9UQ+woKHi0l+32RwYHVE2uS4HtvhcsKwTgoWNo9USM8eQZ9
hrcHJIJZT/DietMEvH2yNiGP8LSp7N2gyJuIrHsxo50RSeCea0pnJ/5W59c9
45spCTCffMv4roPEgdkmeeeJ3Z6b5DB22J8AbuYVx/WIP4kV5C1+SeyWL++u
dFxhPCybXn75SaOA/3BPcEbLKE5pfGQwPJ2KfJ/vYmkvLCDnd+Wk1e/+AHyt
2L0sFdGyoa/XidrjTcJOwTdEF9LLYf1YSIGBb4qlWbcrMqTTGpOJ/sot1UzK
hqyr+JfZk0+84K51Rt6Q6MtHj6s5S1FwgU3+7a/v/uBT7RAaI3aVv16at3Q8
BceOfQ6S4gpBS0kc5InO3vBIeCw2BWac0+NKcWFQEXXo0vufPgNz/+gzcFVT
edfyzSng31xtdtAmGt+uFQUcIf7TfP5J5NL6ZNyajfPjLorFU6ZkmcWE5+gm
zU0LXiXjaNlgROVkPEx/3fxOIfYZuNL12uSxZJzL551SW50EyTX3lRQJz5VK
CVL9DMlIqtXjoL5IRq31Q69qwlOohr4y424Sklgnn357nILX7TeZThG7dT8e
0RLSk4j6rMdzjMYU3FcNsytqHoVGY9UlLEnHwaf8J9ZaW2BTZN/d7eQ577DH
eVZkpIHNhkEhgYv4ZxaXUFeid/L3DApeTYPH9WsOpypdwa53rj6b6C8ub1G6
sTINSqsU+NUveeFXuaNlHNHXdl4+Y5uViogLlw4r5PrjeF76x6tEv5jvfM5G
LxXnigqinKeCoSFlkEMnHPwUL8jrknPl9pS35OV7YVi0NUBc4X/6DFz+R5+B
ddcHtzEYULDgp914In80fizp7Qsg3LZtHanJYaeAmXc6k1c7FhN8D48HE24S
38pnTfNT8D7Pf97WMh5t+Z/bX5L9btD5po/POAWFJ3f+KLBKxPGW9TcMCM/v
BbIWLRtT8OtEvsaUaDIoVrtvyBCecW4GMm6FyRCdPrv8KVlnV1EmwcXEbrXs
8jyUTZKhLTCxa+nPFEQXLvhc2TSKTa6vzgjnZWDKYyVVxMQCfee3vLpNPreB
/+Tqu9oZkK/nb1q2xB7LVH9lbCTPmX/lcvCT2XSYfNSuWPTOFStMuhtsiH40
PHL1Dd906I65MIns90JNzM2qGKJvzSzu2yWVjvb1FVaG9v5wydutEEh0n5Br
3OV1aXhQzKZY/SUYl4UNY64SfcaeW/XM3TQkGeTeun4oDEFCcdwM/9Nn4Nw/
+gww/DQqEk1Mxchip/Nr66Mgr3hpYSPhY7DHNshNKRVV1lwKuyeJ3856vHsr
0Tfq2myg91PwQSE2WHI2Dk5F16Q1CLeI9hNBcnYUvHc0fLSvPwGRlQ82PPp9
f1y6VMOT5OGV1vGHJcg5lmy/43Ywsc/TK86xjual4CaPjt/Gt8kYnWqJzSY8
4w8ZsZ8g/nb62BauTfYpKF3+6Cv19/305cc695q+gVkfp/QxIwvk3/347hqZ
HyGUuWDNgjew6vnpJ/H9OYI59Y+c/t2fZyj82DvXTCwyN2sNCHcF86Dgyd99
D/Itnp0W2ZKJzZCbpbN7QVBi/PBN8pyyonEvHidmIFXzXp6hqj8anculwoi+
K+1hVeIBsr4f4x6zxAZD33N+4nefgSuTvJZ5pelIZVXEpZVhKBBf9dPlf/oM
sP2jz4Bax4xjbG8aIndk3jJ/HIX+uBSG38+z6JyA80vTNKSmur8ScY4BR9HW
/S5Ed6lOeHCDKQ3RpeJFX63jsEFriftaopdml/PJu6Qii/eH1ju1BEzaKq53
Jhy4vDbVcnCl4slufr2Xy5Ig1c/qzEj0cfFDmpNxFCTQbW+8UU8m+cPc3buE
5/aorP1VPyz+O/K1MzJQ5ol+ZrJxoY4ZKrVehhd/tYdDcmTtMaLvptVtrCo2
wRCfvmkUxQ01x1o9nX+N4lqdrVKwviFedutfXjXkjYeHnwjazY3iV3Ghn9IR
XSh+XixzhzcIF89ybxGc/d0/sLi0RuUCWL9t1FNJDUXGWi33ZySvfHJnbRld
XhmPJjSjKHURYFAQUnMkeZBFps6jmUT9A2n/qCtOp3tJMSb9ju91zz74HIfb
DiQtInGm0Z2ElwJcZph4vftCdHcipk95s06RuOhlVsN7WxcTvJPnH5n5lYyd
SUtyf9eLPHjArrDMEM47JIVDXlJg7nqiRZ+cv3LzDTJXf13D2I7XnFlcaWhR
O8YQSs6F2bkEbB7VwpEnRQGZlHRs9aIY2xJ/pb+aue3y2xdgLi2MYRizAKf2
E/edhJvzxohh1g77/45b01WsSwm3bAGqqe2y5xh+JPTySpAbju5pUt9C9LEa
53Xt+58hfevqy7dKvdGg7uXGR3iKM8+rCN16AvG6H6M2E4Eo9jM52/WT5N1Z
HEG2kY/B65qnKuYcCoWXrVdOEZ7ioncNagpssJl1mbp1WATilxzjukV4Gvyp
u+b9o+6qcSIh+SbfCzzbcOrzywdxgF+32jPCc4C+1I9+wR6VBwwLblgn4okx
zYlGeOZS5ZsdPOzgIJpVu/9DMmbccz+PEp5rhMXbT1c/RaERn7/KYQrEUhcm
/Y4DD0Tv2Xua7QlsLzqpdBWn4nCvxs0d5PwdSfeddD/3GO2Fmmw3VNKRfftp
9xFyLtjFSbAcOWyDzI1LMlSpGeg6LhPDRvxV5IecBUVmrxFaXV3c12MBrnor
LwnCraZaYDls3HGi/bHUr8/2ULXbNzJAuG2kjA73OLr9dyxqtx9XITpjRR1X
gZ8r6r1N5J9Ge6Opc3PGDWKfjZf2NrQnukDyRmfd3txAuNuFfZUknKvThZ2f
v3iFlM+hrp36ofAtfsiYNTOKGy0xV+g5L3FpxIhviUkEnpSpd3wlebrOv9Q5
N+mvGdGrdofrQptLZ/jicLlyRnGE5Duamjk0p143FKyrrmlYn4j+7Bbv24Rz
/XPO7Yt+uWKJ+DUelSfJWMluLRpPOI9Veoe0bHCFd5vlr5IfKZhQyDwcTDg3
3wp9tEbSBXWRJ09W3UmFxje7ICXCuXDwV975FGfUMgetaqSnQeaIR1484Xzl
5pukSz+dsPKBiLX69Qxce/i54gPh/LGr/fRtBz9cOpdi/LjZAqKL7k10Ej6/
ttntHn/iC82e0gsx2fZwobh8ivpdlxua+NZl64OfJUfHRSwI7xttX7h/82S+
vFPNzvu/o6KPVZYy4UkXZH57zNkLd87r1r18EYjKXyG1QsRuZfMN35b4emLV
K57xi4dIfs/GuKyU2O2XmClrWpwHIpb4SWvJRuDxnclvmwjnQ/9S58yW5zDg
ve6Lp0caXZpqY7HNJlCNmXBe9DoTQbd80O4qdns2OQGz1I4Xib/z7o2V7BkP
vSEzs5BF+kgyfl0Q+MFOOBfllOw2cfFC5oxW/PqUFKzhTj0vQziz0h6N1EZ5
IrjUy+0lZypo4qNLtxLOzlWRG3oKPNA5+NRztX0aAs9wcn0gnO+ocHWEdb+G
uzsfZcM3YueB0Qqc5FzeohMZmqkUgv7zH3M/f7HA8Jswt92Ej9Wn5wGCucGY
O39HbFmsPc7sj0tfSPTL+wTiH4kH485jurjyNTeYTq3QciPcLvhUX9W7GISy
ndo67Ve9caX+S2Etsc8vLFJCPmcC/zueFl9O/fz75zUOpYNBagFIv5RsF7s5
FP4z6mttCc/XR/d22Wr4EztGjfnSCFwOUwgeJTy3/0uds6ey80SEXjBKVtBF
eB7HotN71VQFsdvITk/q05IgzLyuvtmhkACJg4NuISSvzPzOIhxbEoihGD4J
pkXJuLPXaVqS5E1iHLOCuZUBqDh07Dr0UnAv6qy+K8l3Wg8Hcxc3+2OjQDvb
liIK2Ndcrkggfri5v4a9eNgPaQ0UyqYdJD5NevHeiXDeIRam+mGhH/Zo6K2O
eZwO8/NDNnsIZ6M1E5MfKsNR/L3jWU2hBRry8m6sJXyYi/Zy7JAMB0dF9g9e
L3swhgzdXEj0vsc5QgtCw+DA7hMoesoNok/UZ2MIt7OszB91V4XBrjr1zO6D
3ohdlDHFTPQU/4UfVG1DMRNrZnp+SyDSKS+qNxCeOZ3U7LKpkP+OFluWhPQR
nqxhk9uot0PAmHV58xVqOC5+jFx/l/Ac+pc659D3/qVUuzAI/HBsPrAnFref
bPNRJXYrJpm7buWPUPTnM0y96ozHAGU+5dTw7/51m1Q6b4fi0s8kPU3XJLgm
VZeyk3xTb9ddaXV6CF590XQ4RuLbl66CkeEkb1o7t3n8+o0QUIbEpFxuUbD7
GHPKD5LvTOxhyN9ED0ap5Nre+dxUOG0/vXAj4ZwRnll493YwKsNe8q1cmQ71
XT9uzBO/kRd1bSbzVDQmulJUnd9ZoPIq3z0/cr5c6AjxyI6Jwsa1ewQYntqj
cZF0cDTRT+lP3GpniULOJeW99P1uWNycu/0G0c/zPhnh1Y+E3k8NfxkuEldc
/2VCI9wOSsR99q+IgGO9k13NYAACZKXcVxNd+FNHzSHJCGipbL5cWBWCxs2s
AvPk/HKuu2C8NSL8v2NniMqDOMKz+1/qnD8XvcgNdImECGO9J19jDObyu809
CE89wf1XYqYi4CUrZLDqQTyUNEfe5BOeJmyfHKauRGA27fC2R2uTMLJ0quod
sdvHZVL5jtXhmDc8v1GiJhn+Bn2MNsQ//AjeflX/aDikeCjp3RsoSFkbtHcV
4XzrhhDTq/dhOLQ+eXmRViqu14pOGpO44mb/7dsM+8Mg49D0Qc0/DYUFdu5+
hLPUn7hn4E8c9Ff8M71bM6GFPQ66uuOMnrftwakSuHac6JEmZs6zV2Ohfo/v
kymvG8pff5avJjrfduf+rvQYlPcnvGP/6YXFK/nUbhJ9F7VH2HdZDJS6ldOX
pQeAqupF+22H/OfnNu7UJ372LX+3b1wIRh5wbK4g3MqbHnC/LI5Cvnt89luT
cEhEa9QFED/A8S91Tq9+eZvRpzH/Hb+J5IUHEZ4OZ1Z/tW+NxguOklMGbPEY
32Jx5BfhaW3x7Ouy/dGQa8yqtPZKxOIebxEBYreO2tSjNgFRuEpzeLLKIRll
WnLb+Ih/2CdvPNfBHIXQiOHp7SQvPOCZYzpJ7HbxFnt+SZNI3NoszGk2RUGo
o6CYF8krE+afJ9l0RsDMovKn9a40bPSf2bCUcJbYybZs5HgSRAzNzfaEWeBq
4HtNR/JeFX/ioY4/8dFfcdGZ6wK2h94m4NSMIL16jRvqX3OU9xF9rQuH8LOZ
eKxfMFP0rsELM773MiKI3iHj1C+JeGx89DCX1SYAPTOvLLh+//ziR/epqy/i
cPMNU4nKsxDcfLW4+gzhJiLnU7e8ORZeHU1iQrLh2O0gtPF3vU7rX+qcoz02
+gVX4+HYPVHpJRyDcD2mFeaE5970ByVRcXH/Hbde1ilg/V1HojQEc83EYsE1
ke5LHImoER+vMiY83RdcPiWgHIsxP5aSZtlk7HC+di3qd1/BJ84LqsJjIGiY
kalmkILMt5cU04ndrjBnS169IAb3eq+ns7lTULVB/pcP8cNmNJOhkevEP4S7
THtlpGLwKW/kWZJX0je62M9cSsFdLSHedV4W2DNndX6SnAuVt52MecaSEfn+
1DiTgj2mteWqLch7sf6Jh6r+xEd/xUW3lOsjrTaS+Uqnj+5J80KUdyzl9/59
NfBN/rpuEjbV7i2pPB6A9+n5K6SJvo/9yb6RgERkBBjt6dMOgfQGndcB5HOr
1DQGvFsSEL884IDdknCYLyrf+pHY55l/qXOeyJYaWLcnCV/9mKR5W6IxuJ7F
lIvsd7UvP+sWXEnEfbVimYpDcXjw3EGfTvb7srcR3fwBCf8dT0UMazgRnjZB
YWmv2uLBuJj/zr6BJAQIH2haQOxW7K5vjPjOeGx+0s1puTYFMpGfBNSJ3d7W
XOjCbRqHam2GhChBChyZ7YVsiN22PLZdrFIcizPxwscjDqXi3vojpnYkT2dt
0BrJ2JgKpns3JjJeWGCvYVsbM7GHkO2lH0QDKdgRVsjVJmaPY0vplCyib70y
qT7LQ8GWc20v2QZccen2s6Gt5H0z/sRDH/7ER3/FRft+alQ6IgXbH+nOXlkT
AM9KZmW23/VMN9cF2lXJmOiQOn9NKgTmBgX+0eT732lk73W7noxp1uTR/Pow
2FYYpjASfee/1DmZ3p5depfYw8depQXhz6MRJc1sEEi4XX5z6vrJR8nQChng
6CT7o0oxRyKGcJOkhWT4sCWDtXFbRh93Aig8rAIviH1u2xRTmqie9N/Rq2mz
0mHCc+fXu/vZHBLx0b51zjsnGdaudfuaCM9fLxSLr35MgLWu5waJ0hQoy/Pi
5O/fr+HreTqMJQEBdrIR8V8okF12UDGU5PttS44ahlSl4WqbUh67tQXWUd+t
eUOe860/7ZS6QhrU2iuyrLfYw9s5hiGO2MN7RFCDPqaCxdn50I8aV8hNiN1U
IvtOd/bmcieyfs/yzLIdDL3wMS46M4joG/7EQ9Q/8dFfcdHVyo8bryhToGvx
VLZ0dQiYZ06sfkD0nPebNDTqU+BgmLVogMQ1FZTVt5f9/9Q5kxWnuXxBQY7/
Pik20Wh8e0e78PN3n8/wD4XvClJwdft0/tDdWLDn5U4fJ7p/WeVIgFIKpCcU
ZAJC49HAPGliTPY7b9aJ3KMNycjSH4zkzkvEJGz33iI8m2I322aSdf9rzH7X
IfObZ/KTzW+6J5Kwp8mtoUA3BR5nt8qsIHZ7v4bNfHxrEkwCj7CkXqTg4Dfq
g5TmUTyiSVrFPc9A8cG1P8RMLNCqqLtjNflcvo/ye63G03FMjpmrb6k9hNRO
uvx+zgeLDzQJX0rHkZih9Oz3rtgh4colQOxh05UjG2u+pEHdYxnP/eNe6Ant
qsoleqKGz1KDo2kwd1nmuSDCHwFqEtuXE7sq+RMPjf+Jj/6Kiyopib+8ZFLJ
ObbHatY4DK9lXAf7O/+9znmmSr+I8WkqjKQdOi3bonA/uf6ZNOETZz4qo/CT
gve6pqFfl8biYPXQoS+Ez5sd7AoR5kQ/VcN8miceMhOOq0F0sQ1eJzdOpuDw
sXcFbgKJiC6UyX5BuF2hMOhFW6YAn8/6Ulcmo5A/Oup3Hb7u3kKqOmPKf0cW
F6e6QsIzVnsnZctLco6+y5rMHkzB6nrh/ndNJN9cfy6VfuANxGdtLvYZWaDt
K2facjJ/e/Tn8GDPTIQ377DcOPUcUvfuSXuS799juEQ/6nsGRm17dS/GuELI
e5FlAXmeXQFPa3rPZSD2jibzkR1eGPteFxlMnv9ub0uEfl46ri6RqNxo7A9N
j6IvYoSDtfpKEfHd6XBgksrX+hiMU+dN79kR/a94SP9PfPRXXPRvdc6m2XuX
4nPSoLjEO7nFIQrfT1l91yHPmSN8Y8fczjRsuHuCdSYsBg9XipofJvqdAPk7
qa9T0X759pml0XHYvHMwkZHobwXPvaphSUX4funUFV4JuOngVu5POFBDJfN0
HlLAst/h+y+TJITWnny1keiX368X0J5OQeg98/dD/slYr3D9xAPCU3FDndVd
d2W0hpYZTjBZwv6MPQd1fhQsOsqc1YLKsCsOPLpLKRPr3wanLyB8yJ9sfksL
+M6WNrlOZUBFZIdHFdG9/3zN/efv/9KdL5SesiDr/tfIvfRQQk7jKJYeCBAs
5aagpEll5vuOFIiJlnkxEv2hl9bz+n0UvG4R0SpZlwI91fbc3r/7UjIoCP/a
d3yBJQ6+i+j5/ZyFz1iMsxt68TJtRnyNPgVCudFFUYq9KDzNotzc1wtzjpgH
83RT2ZIG7ZvW53qxqVnp62hsL+hc6ySHD+Xj/Znsp51cvfBjXHDR9kovxL2e
K8uuKAPzie283NQevE69V/KMsReluyZbDmZVweDn+WBtyx6IBOYYFzn24EGv
3/i51DoIzqfWa7D04JSsV5XBwh50qCnwtuk1IitfjMLxpBuCYU/qQ+50w5O7
4WNcbQt8FOvXZU10wUY04aR6Qxfx/wcWuU23Y27Po8UrLnRhYA3/PkbJLixn
+JR5+WYHNt/asvBhbic27DfuCH7diRVyzdkcGZ2wV/7iPrKlEzsTxZ2CvnYg
bm6251lHFw6drTiYZ9uB02kREb9///n24I9jy0a7kXryVmV5Lw07zrOYNmfQ
MNPZsFquowfSn545W56k4dvUbJpUQR8uj//sMvdNQW1zVUekag8U4lQfhVf1
YXv+HckAbTPZ/4w9EM3kK3Xx7kOCWyjj5/sfsGleqVRFoAcHrDK3Gqn1YVKt
+54MvQSV7NGfBIa78aVcKuDxZC9KaEW7XjBV4UTQ0KcYn25M09xCBJ/1ovXY
gQ+rmmrhcVN3qEa0G0ZJMotFFvSi2sMxldmMCp2z7XsX53Zh2fCs1wXTHvC+
Pz6wvrIZRSPRp9Jlu7Dp0Ei1eks39nLmBLn1tsFCRDNuO+G0IWTCwUC2G7e/
H4kYb6Xhfc6moyf5OuERWXfbNqALbH5SSa/I1+55mmNlXh24/YZnlHG2ExrW
h3oL1LtgPX1KsoilAwyi0bFNWp34yHE46eW1bvj/eNLxw5wGqcrbz5zfd8BE
gLuZS7MHhoaXdtrXtEM8qqxbhqcDVcerTd5K9mL2zjv343ltcD9ZbUhx7YcR
m2AAIzmX1n7fuGCMfL+VnXMWZ4P6MXec9d3x26ay/xm7YaUuzHTiRj/KVjJd
k8/Kg6v8Qa6zh7rRXZ+9IZ63HwU6RTrH6orBVq63NG9ZN+S0tm7ZU9mHqw45
YTdUv+CjvO6ZnQVdGJ7wdCy70ofhytXsOYtrsSXzAvvCG12IqaZat/f0Qslz
trLWoQFnFbxv8TB24e5ZPqc2rV68OMykr/GlCY9NthTqO3fiQLNME09xD3Ly
FuvyN7VC41tRvx9bJ1a79nyr2tMD+foDF16p0bCcUcbljHsH1tzTYI141Q2D
ce2LR/07sFXyC1PHyg6kRf+U+DHahcF7eWr3iglXPw0fUUca/B45XC041YXO
G0P+Hxq7ULvbZWiQhYaSXT/4nVM7EbrLw2i+qhun9VTlQxe34/7Py69fbuxE
rmCg+M7UHvTTjzaULG7D+0SGnaNHB9Cn0PJtHVcyiry/qc8+7cKz78NxJWoD
qKAuvjrifFf2P2MXtLZWTNVsGcCJM7ErchbmIeep3PVHel1ob+JfWNrZj5FS
23beik/gPrvi+SOyP0+sXrOsw7kfZ/bQVBhUKxGf2V/oMdmJzcdGhN+Qddnw
U/n7QbkaLDw1frQ4shMyaWYXjif3oZtXJvxBVD3MYr++0lXshJmf6GSiQB82
ewyWtTU2IkHmpXJDVwf2ZWltn/fvxdoUncjldS14YiIxZ23WgXvbZcU3L+pF
w7plsxe92+GWyprgw9gBMW7pqAhDsi7mXplH1nRg7KSKy+4XNBQxiPS1VXaj
xEgjkCLTiQtzZ3f8WEXDtVvsBmki3ahiDqzOVSHrcHrec1awHdEeupfeeHbB
7U6s15RCN5SfGTu3y7ThYULFdv65ThxOnUhfJNgDVaEN2i9OtcJab4HL0d4B
TASEX7ZqT8T+9LLN1JROOO8am9H8OgB2lvNimSwmsgXscXPu74j9PNnwxih/
ABKzz+wT094j+UP7vmGvTqh0O+Z8ez6AtCXMljtrikBl7p6ONCLPu5rTJVJq
AHU6WspCqz4j3Mc4SlWsE76v9LUr6/uh7O87xPm4Gp9XxG72GibvLSiUsEq3
H3Y7pk6nfq5DMef7Zm2/DoSdCKoU6+1DTXQzU/QQFXOpMU0J6ECs8Oo4lot9
+C5u63SX2gzY86g5tNAwvX52Wri8F2fCpgVXuLbhx8vF3O13aeDOOhy1U4Lo
2SNsmsRe/d1lXpkuoqGjcH6eLaAHDyfcvqumd+DL0poXmXvb4Xy8obyBqQcL
QtdcNP7Uie79a01bT7ehiUnbgelGN/qxIGc8vwuXlrvqBZi2Yl22z4amL8S+
3t3rPxbTDadtrNMV3i2Y2bgnIvLOII4aFDA6knN/xewg1yF6B3Y2H6n++XAQ
wlIjwYZDN2XNeb6tmyDngaG2V/LcqUEM93mK1pnkIHL1vjXGtR0wnXoaPrdx
EJF7Qlz5+woxy5Joy53UgccJ1J3ilQNYMUGVNqWVg+3Ht+3XrToQtYz1Q+Sd
AXyI6d31sKwKaiJMJ4JkOjDHzTMbzjIAz2T1wOb5Wnx0jw/W/kbDPZqjRsLL
fmxfcWVcgZUKqZCH9eqhNOw/w95+ZEk/jC0fXxPoacIZaS4jKQUatjjuP0mz
7gPb2UYnUbdWqMQmfbta1w6D0q/sH4d70bdGwJNzMQ1pB5ak+a5qx46GjIR5
cp7nsyp/ZxDugPRDQ7QfbUPrYiF9nfwetLWPqdod7AStYvx42P1WUIYaKm+R
c2mqYMQuSaYL3ySemswmtOBHi+5OM49ueBVxOMTzdMNS6/PJyM5mXNQWUPUb
GUSIZN8V76vx0HM8N1ZCPme9xrsRjQt03KvJNUmRj0NRnCdv42MawmsfKUnP
DMLqkV6pVs0N2bnYUTs3yQ6MDJaPKV6nw+3VvcyiMn3Zy0siKhuf09C/aIKD
tXIQi8Y6/RXls5G2YnYoiLMDQ3NLzXNl6Yh+Rk8W5cnC+h/uW3/doqFVyXuX
tt8g5E69taYuLoSrtS9X8E8aOLU84mRX0EHtHdgaLfkR+0ya696dpuGObU/m
N/VB6ASm6Tz/UIZEJs9PUZ9puBw7bcRUPoh48dTsDkop7Bu1qB/5aTg/HWvt
PDcA4Rd332twV0Fjrevxek8aRtPGqt0tB/HJ1O+whdUXVJ7b8nTN13boRCbd
k/QagEl7sMzK/bWoOJpw4/4Z8v3bNxzN2zAIj+H0GPFHNegxWfrtwMN2cCt/
WM67YwA1LmueLxduwGudtOxfS/++J77/H/fE7Y7ZjYZG9kPE2PF88s9G+Jxe
Uphwrx3YslGxVXQAUwn3BPZzNiLZdN+mFTfawF6VW9SzpR/L7VR5Hvi34Gy+
aFlbeRt6BoYi21L70S8uyq6U3Ixku2dJ/p9bwe+8VGqpRx9M+Jt0vq9uh/+r
8KmDHG24MZ6eYrqnH0FB1Lf3OdtwObn5kuHuVkzL5oYzLuxDbxSy5RJpiHMp
ajt5pRVBg+bFhqF9uDf5nc1YmIY3z9fRYp62YPuZqPuP7/TCa/6cgzeJC7xU
jWclo1ogkXF7k/7aPqSMvghfQ/xOrfdxD+XGZvSOJW5jbe9B3pIujQriHzu3
8hT0DDZj29LemvqnvXjytky8SLoTtgwrslftbsbgQYbmFqUelGZEmjaGdWE2
3nPvpGAz9gsHO09+68GRF7muaju6oDjr6GZm3QSatS17QDYdTWxDY4skY3F7
q0ybQ247rA10140V0pH9Irs5pkFPVnVFZKVkaTsi9gysbQmmI20XNeQT5zsI
Kp9QzAtqR8za00aqd+l4ZB556LhZAURkrU28DNpBX7P20QJxOpznLteWZJTg
wwbz7/t3tENA8NpHxb5BOM/rm/sXV0LnSXGkVFkbTuoHH3rvOIjpiRI11qpq
mI+WDVy60gaRhjRVrh2DuGh08sS2wDrIJc5bpNJbUS22OwaUATwcj3NfpkBF
Z/5THeUbrVhqqHZjWnIAESv3xXKQ+GTKeuW+I60t+Mh2bvmqzH6sw3MhQ5FW
ePtYFEcptMB1+iWL6N5+vK743Fx7qx2dl/tLtYld3DUTmhiI6sPeFAq7zkey
nzdajguwNaPyg8eJ15x9sKcKMy3J7QD1ZdabkLtNKLhWwnrdhcSxGa1bX0R3
Qvl6cc6Wmkas5uHa/mTNEJ41Ws167I9BXfB7LHzVhmj3kD65TUPgXnE8+3Og
oezEhxoHR+82aK5xtLs/Tcelryvr+Ha8hfU9GYOoO23oav6xPaOCDtlzR4rk
3+dDNiJ994rDbSgd+sS5yZ0OnY+1Vt+Ki/HUrltdlLkN9ZG/whsU6Aivv0et
iP4M/aKI5zpprTCtXDJ1emIQng3Okv381fBrTry7+WwrjlG9Qje5DuJCaoNv
bnct+ENyUjjpLcjdvqSjjvCn0ZrMzGwawLTQRp/PrAXCV6r3CiQPIGSlgb36
TCMSz3ffWjXZjGe7jQSzxcj+PT3JclG1BZxbWlt8bzVDj/G1wLq0fpTrTdns
fd6GTwbZfve6mvDzbiA1QqgfJxwjmB6dIP78WrKapFoTpGQXpWRF94GmG7Q4
/WgHil7UqB/Ja0SaAY3FZgvJO5QUJTOEOnFvTFS3W6ARkm6Ki7QuDUGCX/7a
WZVoWMRc3tZ/uxUbAxYyO+sNIXzrEjtDSyPZ/4ytSNIcvz90dAhzBmMZOtJv
kJWazPJcoxWnLtUJ5XIN4VLWut7R1flwfGnOWranFcsVlL39+ugYdsnVCer/
hMjCox5Pv7VgURC7qGMoHck7WGeyvCtwWGXV20/xLViy2/9E2Sk6lnbIZ5q+
rMK35nfabRotSNFVOPWe8OdxlC1zEKuFoZ7ItNRUMwI23ShtcSLnRQ6fgmxu
PfrXR05qOzXj+gO9C1GbB2HRLe3cQt6zbevlDbQNzWhdzSbjGzWAkYOt+1Us
myF4y+7pscAm3KIHjW/bPYCWReIpa6JaISaYvWg1VxP2veXU947vJ/m/99C2
9HbQoutowT6NmHw6ryvO349n2zS7JqpoGKI7L5Vd04jDNWv3rYvsw0jjiPqq
dx1YXTCTu8KBiubTMwzHwofwJshx7XGTKCRFWwn9vNqC88tfi83EDeHz6iK+
QAND2f+MLVBLEDM683IIO9JSK+9rZ6Llm+BSyRMtOJpR7u9K1uWFng1/1K0P
KDPI3/6etwX9KVaH40SHMNNP61qw7hMeOmxmIPCg1W/O7PSVDlq1xjt3r3Ko
2nGFh6Q2Q7280lw5go4Teoarj09/gf5c5IfZ683wS945ynuCDlbxwQM8L2sw
McJh6bCyGebn5Btv0Qnnn4YGmxfXQ6/sTb1nYhPi70b72zweRGvEDaFHelSk
5zbkPjxCeD4SpqSsGkTjuwpz/tgmvFQ/utuzrhFNIR+vnvUdAP/9xZQHlS0Y
z1Ho26PTiEFHXot47gH4aftaH2tow5hFtsLjXirerO4tag7px88vTcWdOuSc
XtfTl36DioIYxbTxrf04xCOtm3eMxGeWgywNgw14stdV5mDnEEa/XbS/ExyJ
q46PjFbrNZM8oGqj1cAQ2M+w69Pp+rIRgru/jRg1wyBEcXVK+RAy7predHiV
gfrp+CSv083gLBKVEYgZgteqteoF9XkY203zbxFuhklvDqeixRCuno3cfuFE
ERZ1fe27w9SM+UKGiGbpISxfUGpsHV6GVWpVJ7iKm3A4V/8MdZwORnpc9uTN
LzA+/Xy41LYJqccbf54LpON+wtuKPSPV+FSU6v9EtAkDb/cvdjpIB/M5l7fZ
5+sg7nUwQ6+5EYIXbXfGtQxCdN/NK7NxDSgPpEuFPGiEtmnJ2/Hbg+A8e+po
flcjjgu+ztVa14jbsa3ur+cHYNGm5HCOoQXz7TtDs2OoGGG4uz/LYQA5+clJ
dxjbsIeH+rJlHxWB8cL591cNYI3NUY8tfe24o80UmF/UAD/nfL7q1/0AxyNJ
GpXkoTeTv+moNoCbS8J9K8cwRDaOhvY3R2BFklv1UssmUOxPjg1vGYbmBhqD
UftV2W1l/IwHbJog0N9Gpy4cxhxVvC+6PB1x3n3wuN4EyxPzLPrdQ4iOj2sP
P5qHLImDxTuOk/llXJVnM4awduHYh16XQuyd/rpPguzHIK0le7WshvBB7ABr
1PtSVO3YonxroBGW/rpeqpJkXeQqDvCWVkJF8WGqd2wjZD+LaYn107GXi/uT
tEY1Tsc+NPW80gja7l+Za1zoMHZTWPo+tRbhZq+cL5H9G6ra2rNImI7SwV32
TDP12Gtt3PX9HRUD2h7FIiWDuHyqAc08jfhhmRqvfZEKww2ynokXBqGZUoMn
+5pRcoOt1O9HA9a0VVCc6AN42t3x9bUo8YPPprZEujeglrKhodJ8APXlAS7z
bO2wcXQTubGrAUI2t6z15/uRkL+m+KERDQ+Zjftzs+uRZmF+O1R5GI42y7xK
t0VAdW7TtWbvRnQened32DeMtJ7MLMZ16ZDjFbjDb9+IYc87+SxkXRBWx6f3
MBecxhNtwYaNYOeq3u0+MgSjbw3eA20fQf8w5RJ1tBG6x9LvVGYOYckmtnKZ
nhJI919QKmNvxK4TO27ZmA8hu+VUw7Xyz3hlmXoks5WKkF0d/rYCQxgudmvs
+FSF9dmDzYL+VOw+nHC7vIEOp7j9Ge/X1cKTl4PGokaFiX5V2gUrOpbFV189
cLIeW/ZgkGsBFY/muxWlOOjYoZa4T+g2FWrzAgu0Ehrg6XQl/gplEErMmxWK
7zdhS0DdVMDpBnQkxGtRjwyi43ForLNRCxpY7Kw+TtSDt3mR5u/+JK3Ol/g1
jrdB67nj3hDXeuQcKBl6cWUAPl/a4m8spEGKPgLKbhIXd4dZC1JIvGEsv4eN
/QPCZTiK7Hb2QqR8oRu7US8aMjcyOA2WoNij+uzFrh7sNZ56zbiyFzxl42d0
hasgpvta4f3zHoh5hRpH+vXgipDfrx7hOnB0nRVSXN+DnqtKt3eQcewz7VXu
CBXOPIhf7Eny0h0lifJKXdhxmeuRzoEOTFeefruzrhNRDxd5j5C4x4UnXi3I
qRNFvKeEoyU6saf69RiFpRM+Mw2ZctldWMWR3XPAuwOis87Sz693YNxsNVNE
RTdWKcWfqib5S2IAvPpLaGDhNnh4vqAHVTznf7ReoWGsaP+YuwgNSkzXnIWD
e/GsUIb+2bcdchM8AWf0+qBCu59SkvMJY40z1WDogX4QrwPvqj400vXu149W
IoXh2bOTlG5w9sl/iQ4j3OzdWHa31cDQJpSbR7UbmsVlX5/w9EKjgaEozKEB
mr4xHStpXdAo+3/quvNwqtr3beBEgzGNQhkaRKlEQqpLSioaNKCIigZSRMqY
JGMiSpShDFEyi8oQEmXIPI/bvG1kSiWld9/r53qO93Ac3z+f9UfPtux1r/Oy
1vm5HbRWF3RCx1WeN69q2qE50CFumJnfF9a3rLZj5ulZGU2PP3N0Qk5gxMGC
De3gka7OeOfcAZ2CF3Lpol2wyKH7w4UQGqQe5nti190Od06K1m1Z0Q2Swwqx
avNp4KirkDR5oB2Utj+wHmDpgY3qxsfmcLSB235XqQtjvdDa1JOVHPEVXL4s
aqvs6ITtLski8t69YLV3TpZtcCVcfr7t2hyfTjBh3fR+PX8vnPly0faabC2I
fTigekSqE4rGEp6ekeoCkwVy9A/aHUA3ty0SzaHBspCdJa+8OqHEN2bsqmUn
KF+R9jdWosGxBUvyjb91QIypqOohqy4QjaltKGHm4temx0vHj3ZAWNObZwcM
uqHaYKrj0pVWEHymW7NXnw4aU+7PHUwrwPtlz+LHlR2w7M/kr5RvvSBY91z5
6mA1eLEorHe374AFd3lZG5y6wDrSlyehoAMWCo1wbIxvA4WSrxM/uzoh4tIe
nyVfO+Hs+J274RmtsPfvu+3f9nfCFoP0iiuZXSBWZaLSX9wC99xsilLi6bDy
5Wf9Le+qYELKhWWqgjlXae0RfV3YBX+kyuYXrekE5ypGDg8zDwcnOgfIS3eB
61N5yQcCXcx1teX4MfEWSH9ftU5rTjd4ag8IfLzZCXn3P97efqv5v7neZMZc
j/N42Ix5HOfumhlz97np+Tpmer72mJ6vcY4umDFH47z8aMa8jHPuj+k5N2l6
zsV5tnd6nk2anmdxbg2dnlvPTc+todPz6Y0Z8+nMObRmeg6dOW86T8+bM+dK
9em5sojlzRBx0n4JOx93KIsCSbYPH4iTFlQdZHSdmdMUpCCI/co7MFn7Mw1e
tEHil0NDErb9UF5DjxEL+wiG4pWDZZZtIHedh/P7jn4IrZcWGen9ArNXu/pN
bWyDAEWhxFWjzPMJ6ufMWcrAd/nYv/31rZB4Z1JDLZABHxbcvttoXgnDzho+
dteYc1Nh7TzRfX1w/VelRY5DI0zMy27KHW4GzQLPi2Of6WAX0tf7t4v53/mv
Ls3Tb4bWfUPXglSYeZg1c+eRtW2QyXWEcSa/CVQWSApEve+F6OzAe27hNPi0
bF7EQ4km+FjZkmy9sRd4BVcauD9rh4fX/23f5tEIc78tkzsY3gNWCna5e+91
gMyTyzGZ9AZ4n++0kjhmXKW+48QxWzX8MJE4ZmPlE0rQ2A8N1ulbbq3NhYkT
3/7sPNoKnwyU7oVE9INcYBLvLaXPcO9o94b+pa3ALm5179/pfnD6bm0pvPYr
sB8Uo+1kXhebfl/S+cDZD7sOpqlOmVfAptIBrmTmHORo0yc1dLwPDpS+8Try
vgkCuSLENzxqAp5kUTbzGmb+9N37a/2vFjjG7muvy8HMmQ9GPYs16fDZoLvt
OicNJlzfOs1i3sc2PQxm6BT3wt5TU01z5rVD0kjqm8DeBjAY73x9YHcvyLA9
6Ng53g5jRSJPTY81gNbZVZ+IG1YVLTWr8UE2FFzZv4a4YUJjV0/fnOqHjJUe
Lw1f58OeoV2PZvG0QJSsUkgI8/tj9ebNKdHLxVCptN2SVtQMcvJsBo+u9cOV
nAVrux3LoXaFmeJcu2aoYCiYjej2wemVKkL1Vc3QVuNfrafZCO8j1/V8bKGD
/ePf/BrfWqHM7LysYWkDFPBayqvq0SFsonHV8+s05rr29ccPtQY4XNri+7ye
ua5eYT//6lw7PPqkoKORzby/J+SJEndLhYVGJ+6W+OdDFcTdylDZSj+wZAAa
DUdFHxUVwts7UV1DtU0w3P8jblFpPzN3mwW6K5aBwsknCVcfNMGeII4kS/0+
OPU1dWlARQv81czZf0Kc+f+lX/vM3UGHZ8bqnZuK2+DDz286v2PqIcNgTuhs
Qzp4hP8ZbKiigcza7UdnbagHhVJnceJQyZT5RBCHqtZ4Ip04VLOz7B0NxQbg
8rmycv/7XyF87z7utMRGkOsXbbA73Qfs0c9Wbk1rhY6cj1vFF9RDJLeg7OZO
OqRuarjCs58GAl5rq5aG1IFv/hnKWTrdN95HnCWVB1dKiLPUc2F7d93JPhhf
4eXUeLcNHtrElP2YXwdhp3pyn/f2wPgxsZC+kjtw4HMxTUmnBy5O+zmi035O
2rSfs0367iYuURoUimRUWqX3gP5mn0AlqzagV9hO8h4bhKAFPou7G67D0BFG
5teQBtBl+SUuwTxuveJwrHOR0U7TJcq7O5jHb69J2ShwrQ9y+YwNS6raQH+t
6ZItirX/+Tjo5aCTg8+J8bkxPi9GlwSdEvRJ0NFAVwM9DXQf0IFA/wGdAnQL
0CvAXj327LFfjz1w7IVjHxx7y9hjxv4y9myxd4t9W+yFYk8U+6HYY8ReI/YZ
sXeHPTzs32FPDHtj2BdDPwg9IXSE0BvC84nuEHou6Lug64L+CHok6JCgl4F+
BroZ6Dug94DOA3oE6BOgS4D9eezTY48e+97Y/8beN/aTsa+MPWXs02K/Fnu1
2P/EPij2QLGviP1F7C1ivw77dtizwz4Y9sOwF4buEjpM6C+h04TnGb0m9HHQ
y0En5z/PZdp3QdcF/RH0SNAhQS8D/Qx0M9B3QO8BnQf0CNAnQJcA+/PYp8ce
Pfa9sf+NvW/sJ2NfGXvK2KfFfi32arH/iX1Q7IFiXxH7i9hbxH4d9u2wZ4de
FfpV6Fahb4XnGZ0r9IbQH0J3CH0c9HLQyUHPBX0XdF3QH0GPBB0S9DLQz0A3
A30H9B7QeUCPAH0CdAmwP499euzRY98b+9/Y+8Z+MvaVsaeMfVrs12KvFvuf
2AfFHij2FbG/iL1FdL7Q/ULvC10wPM/og6HfhJ4TOk7oDaE/hO4Q+jjo5aCT
g54L+i7ouqA/gh4JOiToZaCfgW4G+g7oPaDzgB4B+gToEmB/Hvv02KPHvjf2
v7H3jf1k7CtjTxn7tNivxV4t9j+xD4o9UPTR0EtDJw09NTzP6Kqhh4U+FrpY
6Deh54SOE3pD6A+hO4Q+Dno56OSg54K+C7ou6I+gR4IOCXoZ6Gegm4G+A3oP
6DygR4A+AboE2J/HPj326LHvjf1v7H1jPxn7ythTxj4t9muxV4uuHDpz6Muh
Q4fnGT069MXQG0NnDD0s9LHQxUK/CT0ndJzQG0J/CN0h9HHQy0EnBz0X9F3Q
dUF/BD0SdEjQy0A/A90M9B3Qe0DnAT0C9AnQJcD+PPbpsUePfW/sf2PvG/vJ
2FfGnjK6e+jwYQ8U3T10+NDfQ9cPzz/2cNH1w+Po+2HvEb037D+i74beGzpv
2N9Dtwx7fOiUoVuGXhn20NDfwj4aelvob6G7hX0qdKSwV4VuFDpS6EdhLwg9
JOwHoX+EHhI6SNhvEZjRc0HHB10f9Hywp4E+DfY10KNBnwZdGuwboLOCvQN0
VdBZQV8F35tHLwTfn0cfBL0QdELw/W98HxzfA0fnAt0L9C7wPWZ8rxnfZ0av
Af0GdBvwfVx8Pxffy0V3AB0C9AewP499euzRY38e+/TYo0f/ET1IdCDRi8Tv
J7qR6AmiL4iuIPp36OGhg4deG/pt6LahL4beGDpj6GGhj4UuFvpN6Dmh44Te
EPpD6A6hj4NeDjo56Lmg74KuC/oj6JGgQ4JeBvoZ6Gag74DeAzoP6BGgT4Au
AbqZ6Giin4nOJp5n9DbRZ0SvEZ1G9ATRF0RXEP079PDQwUOvDf02dNvQF0Nv
DJ0x9LDQx0IXC/0m9JzQcUJvCP0hdIfQx0EvB50c9FzQd0HXBf0R9EjQIUEv
A/0MdDPQd0DvAZ0H9EbRH0V3FH1SPM/olKJ3if4lupfoM6LXiE4jeoLoC6Ir
iP4denjo4KHXhn4bum3oi6E3hs4YeljoY6GLhX4Tek7oOKE3hP4QukPo46CX
g04Oei7ou6Drgv4IeiTokKCXgX4GuhnotKLbil4ruq54ntF3RT8UPVF0RNG7
RP8S3Uv0GdFrRKcRPUH0BdEVRP8OPTx08NBrQ78N3Tb0xdAbQ2cMPSz0sdDF
Qr8JPSd0nNAbQn8I3SH0cdDLQScHPRf0XdB1QX8EPRJ0SNC3Re8WnVv0cPE8
o4uLHiv6rOiyoh+Knig6ouhdon+J7iX6jOg1otOIniD6gugKon+HHh46eOi1
od+Gbhv6YuiNoTOGHhb6WOhiod+EnhM6TugNoT+E7hD6OOjloJODngv6Lui6
oAuMTjD6wOjYomuLni26q+iwor+KTii6oeiFomuJziX6lugwosuIHiO6gegI
oh+Izh26d+jdocuGThv6bOiIoSuGnhi6V+hgoX+FThO6Teg1oSuEzhD6Qth7
wR4M9l/CLqoH/RuyBt730trEd1mQcp9yXZZcL+fs6baGswoq/vlWj8Bq4CHl
kJy/V63v2GQNhxcdrTDzCIJ3mk8oN2NuWdG7knJr+EPPMSTeg+/cEsp5+LJ3
TmtFvjUo7zT8RHyC7OIeyiXgXbH95P10a/juc7SZ9OkF7uyievRmOm6eUhHW
kCX3bWRwXwLMmt9E9ZFHPsjELgqwBjVV0eukR7uMM57qz65t9d6e6mkNl/rc
6kjvU+GUYBvpe+rV8QguuWUN9E0y2qSn+G/kB9VPPMhr+1L2mjWk3FplSnp1
NiWPqT4d9r6wB4b9L5F3Xwz+lrrDj8s2YTsdH0Kf2XHKXTHSYnC8zHRnzhtJ
LsPOT+F2VB7lhBytEsjljHGHdzx7dxPfgvv8AOVasInvTxcPcIffl72/rpJn
zmEOUpeJwzBrtpHxP2d3yPwsc4n4AcHfjSg3YMJbXZX0gZMi2PVIP1igzYzq
BT8qZF/WssUdald5RJE+q5+AfArpsRp3uoQ7iLrDruaRLaR/uYbxl+pdrhqu
le4h/UDNJkHSF3wiHUD1BA1heGDZTzfwNDwYSPptoUsjqF6b9Vj6TeKb+Fvf
syfeyY2fcyuIc5JzicNV3cgPuswktYjPYd5wjHI5yhvdxmWO+MFLL5PWWeER
cO9VKOVIeC8/mc9Q8oNz/At3EP9gJ32Mcg/W85zaSnq2qfdLVUjvNpMtg+rb
juWv/jJR5Qu3z8rkkJ7ot+I7VD9UfZmmCukxSra7fCK9xuo7TVSfUWL/6ArS
uxt4paVLenjcUlup/t0ZV+HRVsNAGHf7++PC6Wfg5cVSQJwQVYmWwvW7AiFT
d9Vt4luwzpugXItJjQkF4i/0r1XNJh6D8x4ZC+Iw3LJWsiJ91M02Gv/u7U6B
zIY6qpfqYn3sq82+AGia3zCP9CklPYQrSY+SfVXV5z2rA2C+U/8X0v9LjJ2i
en/qVhWriJcR22fwhPgZfdFvKDfj5NzZSsR36Lp7OIZ4D7vSz1HOg6w1xyXS
wzxcOTmL9DIv+2lRfUz+l/4vSG/w4rWQUNIjHIzqpPqD949HaRAPokavIZv4
EE+qxSgXIndk1TvSJ8zm89lI+oU83+9QvULFaVdhfIarkHvuxRviIv1p8VYm
TtLzyyzHiY+0dd0cBeL4uNzcHkhcn2VxEurE89mabHSeuDNe4Sd5iEOz+3Qt
5c8U2qhzESdF4vCLVcRNGVqvRnkpq6vDs4jrsZnbY6DONQL45Q9RvoeZRZIr
cShGI8fjiUtxyOsv5VEU9knnkT6/csJaPdLvb7Tip3r98/O01pL+OdzrqCN9
9Bj/NVQP/bhx2VCE20tolsqcRfrT+bfWUL1pk0/X1pJ+rxWDZRnp+zqb/KV6
votkQmtJH3VquDKX9FPd6xlUL/XLjgcxpD/5Nlv3NOlTKu9xpXqUpdMeQu8M
D6HlrH4C8YwW+K/0Ib5R01quJ8Q1Ytl5Ron4Oz8+7yoKNXsCLKfW3SMOT7S5
vhzxYpKr2Q2JH1PnqfCQuDEK3oElxDf5NVXey/s7HAJP70omzklc/vtjxOM4
k3ViP/E5npssfk9cjpeWVzeSvn0Sm8pn0r9XjoukevdqivPnkH746cgKPdIX
/3Ong+qJ++04lED6zCd4TmeRfvPigg6q1+yzjvUR6d+ekVNWIH1cC6k5e0gP
d+DqCCvpi5qe+ipG+qNn/YHqjXJNuwT10y4B37RLMOqx8ruiaiJEq577lOoQ
CPRwA8oX4p88K0wcnL+T9nmvCkMhbnkt5eGI53zbQdyWAy1CosRxaVvJX0z8
lq3eCziJM1Iuw2NG3BEHV9FK4o2En+p/RfrtXW9rE0nfPfWvCNVzv3TAdCPp
Y4f1K9BJP/tO7AIL0stWdv37S3NNLDjsVttD+sSx98KoHrFS5r7DpO+6t2qu
Oem/rpz4TvVe0T8qmNH3V1ulo0O8nqpSl4EPZSFw0O8u5fawyZ2wIb5MoGv8
YuLNdIpfoJwZHZPl84mHsrbaIYb4KEeduGcRF+VTzdtnpB9urzCaQfriOw88
oHriN1ZZZJI+8wHFW+pUvzlKneo1xwVvSSD92wOitfdJH3cW7QnVwxWc7sW3
Tvfi+ad78fwcSZuIa3Nqfl8TcW74PFdRvo3m26fxxGGRtHurSVyWvcrplMdy
R6ElkPSlv6a+Ok/6008Xx1O96e0BbmOk32t21jSb9H3vRR+ler7o44zN6IM3
zlbkJJ7LT0fuCe8PEbC4dxfluniIr6H6wFb+FetIP5jX9yLVC9453Ws2mdFr
xp4w9oaxL4weIvqI6CJifxj7xNgjxv7w3Bl9YdxnAnM47jeBPWHsDWNf+NXk
ncgYly64JTny8ej5ZnhRds9twbwuEP40foHsXyx24OjYvIdtsGjFbleyf/Er
AeXi54W9EBpd/slwUQx8F5NNfq7dDaV+buKeT7rB7OpWU/nxRpijDLm3znWC
y/x/BhZs3ZCwsPe3g3ArzO5QCvzS1AG3FW1jyL69Xy7L5pB9e3/HPDUi+/Zu
ivWJFnpKh4Dsw0unXkaChGzVqVWmXZDO0XYq144ON7+Wr7XkzoBU9dwDuse6
IHCNoFuKbw9Ep6l1nvNtAJF5Ynb3szqAVchxmRJrD6xns758OKUZOp/JBj1W
7YDjwccnJi51Q6bkd2mlwDYoEC9SXv25HYL+2g6TfWzfvWQdIvvY3h33sCb7
2M7lbdgZdaQPQuclc3ZYPoPAzoCa116dsJ0lrUdRvg+aAitrV/a8BVZ6ocI5
m07QOfTXW3h2H4h/5PmuWZ0HKRdG9aaOdoLgmWM3dM174ePUzvEXSvUwsHCI
j1WoA7KGJSdP9fTAm7eRRrnHmoCt+qSUcWI7SFxRkEk61gMbwdZ97ZZWEKCt
cRaCdtiRRiteldENo7UvT127SoM/jayvthXSwPYqewXZBzaCm3GM7ANbNcz4
TfaBzYqUKEge7oPnSrT01zcfAyN82zKn9x0Qev374sKmPlhcGvbZlCUV6Osr
HGNiOmAzF2+TVUIfSFaV72tZ/BEUbrfmdnsyfy+Zm/cIXekDvj/+AXo2hRBx
WjJCWrcD2h7MYxTK0+F1xjKtFeO10O5TIi5r3w4P61ktC970QuTlzttGrI1w
o/3vnmcr2kF0a/onE4leOOYTcPFfYzPYVy6pUHtHg+7fNpVH/HtgubVVmIFT
G1z1/pvEfYgG6yuvylX/7YbeFQ8jH/ymQYDnGzPV3DaYZXvjPtl39f4cTh6y
76r11cZ0su8q47iAz34HBiQeEGdzfOAF6oG7nb1H24HL6U+fhSkD6AXr1M5o
JYP2iUuHj/S2Q+NfsWZbVQZwHGgd2HcjB2pLII73azt8N+LpdeJgwNTn6nuf
Aj9DS+fE73uR7VC/ZWJCNr0POGjV7RN3SsEzdqVj39V22H+Fk0OZQYfseNPt
Wh9qwCeWZVSkgwbj96wq7a7SIdjm2l3ZrHpQuJSkrupNg6FQzs5Wei9s3HZi
ywrvJvDW/SSfIUsD3h6WtVW6vRAdM+sMr3QrrIqMkdz3sg0upm5e8KiwBzzP
0Jd4adKgS0U+eG5HK0Rf3B8ttqUHHOmu+/ivt8OqVZd+X+ZvhTNbtePIvqjC
B7f7k31Rw1bEp5F9UdcmrM7jnWCAxqyqruOqduDTraR1W74dDrtLJrX0M+Bk
hazuSH4CjB5Oa5PY1A6fTOKPlRYyQN6Mfyx4IAtkogVXOQi0Aw93QnLRQwb4
jbW7t9fnA39SFvfCnzRwtFg9a5s6A5xmCSwZ8yyBe7d++pd8ocGlVX1ZvSN9
sPT8hI/o7Qo4LyM4WOFDg8U5RwrMlvRBQu3hoES3Onih8vSMCBsN9hhZVxU+
poOSeNJV/UONcNo3V8nHqA0GtridluKjw8rzTmZCDOb35/gr5cR3rSB7gd0z
3rkXuEWarDxOtYFY08KQg7NboV3z4E+FsR7Q0LuhyldOA+WF+kV1Gi1wsq0j
xOFMD/DqHXvM2toO5mKZuja+zZDt8VmO7Gc60jUsRvYztf+sFET2M609GvlE
UIYBoRf1vh9QqYH0h8OPfP60AL05fovp0gGI+17+zOtdOIxp50+eedgKG1eW
njB4zYD3l1fIBMhUg+ReR9HBeS1gaHv84p1dDOCums0XW1MLowtep77xbwZN
LYO3V40G4Ok3n22P+kLguPyeNWo3WqDK4x/vxqMDoN1qzK38OAUKy/t0PAxb
gCvvdVzisn6w2//D6tzmKuAu5tJuEG6Go0skiw1TGbBv6YSR0ecauKkYdLvm
bRNohEa7Su1nQNPU/Lh+qAftFxv2eKs1wXrtjM3LYwbAYMBEVvrXY/j2yte/
0bgZxOPYqjqeDkBzfl2yy9UkMC94KTt8qhluB01ue2I/AHVBkvVX2bLg9s7F
RYt2NIMEjStX064fKr7uec63sxIcF5hYWe1sgrFW0/0awv2w8SptT0hBNcQu
DxxS62iEu6Mx6afeMYDNJnDDhS11sOVZ+SVwaIRAW9PDDQcYYB2gmcHi2gBe
aTe/pvA1Ate9G3JO9AHYx3fCALwfgFKaZsSCK00gzcZi9adpAKyEvQ1/NMeD
8PU1V46fZV5PWaWqyrkDYFry7FRoeDqkKx5y5d/XBALRW9NyAwfA80S64HDd
R2jvTTlYKNYEmVc2PSX7DH44NTjnh3YFPLvkt+z9xUZY4ChE03Hoh32ObXK1
lVXQ3Nn7R2JJI3ik0D9eWdEPmmJ12pflaqGF3dlgQ3oDHEl4705jnv/FrypF
t9+qB+5krdvD2g2gf7FKtF+NAZkDxnVqsY0Q9evAzeChejjw11/cRXQQTFn5
2kR2uMA55VQW+q1GYH1m622ydBAENkiq8Kx5DfIXZGilVo0Qv3+9Z9fUALzP
GTwfbfIODj6pKr51phGMtlyNPdY4AK+W/tyW8CAXHl+RFT8MzOvm3zJh9VcD
wDhmWH6tugCqBkLs8hc2gn+t0PXx1QMAgaq6BrfK4bRFbrL90waYJy263auq
H8LZ9EQd+ythoR1LjeWRBtjUam121qYfSqWzZPyY3/97nzO5LabqwebJtlJf
/n5QdF6msuxOHXz2KR+yeVEPd8KfTyolMGAlY3fnn5cNoFo6Zvhgbz04CH69
aMP8/gsvFG/wTWuCwlvVEakddXD+kPOJPwcG4XqhrXlhfDQU2Ox5aB/QAEni
oiKntw6Cj0BMNT9z3lTbKqnp7NIAe/1Xmp9dMgiH9wrs5tDPAb/xK4czLzWA
smPkdlfm94Rzw4FiLbt8UHhx/PGjXQ0wuc68yTxxAJby2F0SvVUEzyKP2Afz
NQA34w61T18wy6EbZJ++MA5fYbJP359HJzPKxAbgfrwu/7/5lXCy/zA/56N6
KJhQPij0tR9kYzluntOthpSpuxVcB+ohcJJ9SYl5P1ye6vkFvrVgnjor9OJE
HZQesRDo5emHOE2ughuJ9bAliO8pa0QduHuwHzB7wYAnsdFLVd41wuzhgsWZ
anWwVkqJ94wCAxQ7/VVkXjZDVcWBYgt67X/76D2Z3kfv6vQ+eugGKszwk3Nc
z64vHHWHT67X6HPOWEG2egjlP4+Y8lkQT/Cj/ezPxBfs2eRMuYK06Xnv6wwf
uONldwdxoq+HN9ZVfrkGbrsLKS/avKLjF/GORW/5HXTmdoOSDzmUe7ws8d9y
q7V+EME7nEqcQq4vYZRPOHS4aHvVQj+o/Pcsirh65csHi4mnVznDxcU5S23H
ZAdxqFf0774ceckU/PUvUB61w5e+ueZFgbCx2OISTckFYPQS5Srzn2hKJ/6v
5oNzgcQDNhkbTyUOsJ/MtWX8kwHAfX324q7UV8DrMHaUuIjvOsy3Z9QFgJPW
iBHx/P5lb6Ycv7yS7EDizd3flP6O+HPBW29S7lzO9LyUNsOPVf7XmE5cbDmD
3FeHVc9DDsuUCOVj57tE3h4LhQsZennSZs6QViVPOc/SrgwnmexQKP67xI0W
/wAUdxhSLvG5L0oq3p6hYN+yZ+0+7wCQeGNJObpRb4s5eFJDYJ+Puw5xHBue
GFF+Y5HqIjlOxxDoaGYTVoBYmO2pSnmDdwez5Mr3hYCdy10L4uSd47ajfDyN
8807DReGQPANtRbiut32qlMnnlvDDJcV5yxpsfgnxPXmObDXpPGwHoRwbKd8
794fl0KJT13f/rDNOcoJvrBFUU711sCJDuIpH/57kubu6QODgtsoV7lAZZ6c
/u5wMBpVVS16+hgiHuVyEQe4JUwrnni1C6PMlJ4fCwH9WVKUW5sS68UW9DoM
dHb3yROf8uru0eXEpdwmMfaD+ImpwUfsiKfYnF9UQRzFFXxmesT7u8KrZkj8
P4sbwpT7J6k+dYv4dJXfAhYRr05I5T7l1C188v4Y8dS+9O1bSXy1miWbKFcN
/a/CGT4qv5v5J+KYh6ZXeY+paMD6KUHKMz9n7ehEPO56BvdQdZ4jTKmspFxu
w5GjusSPZinx3zaQdR8yBMUpR/qObZMx8Y7PtOp0EP9YR7aAco8VXgf/JD7v
eGz6RmftYKCPilJOb5ClyWbiya5ouyJPfNmNbt6UKxt0SeUrcTmPLA7fRJxO
XvZdlM95byr3IHEksxl8g8SVrJrFTXmSq5V1tIl7uPKKF+uT5jj48CSS8g/b
Sy/PzauNAA6X48PE7Ts9tY/y+hIH1woQVy7YUVafOHOBQj/NiC8XdPyIC3HQ
PjWsmRW4IwU+H3KmPDR0u7bPcE3Ref+/9enSdnzPBL3yyzPeV8H3TM7MeM8E
3yfZPeN9EnxvZNWM90bw/ZCBGe+H4HsgXTPeA8H3N3RnvL+B72mcmPGeBr6P
IT7jfYz/9d7F/3q/4n+9RxG+/egN4t2brQ6xlhK2ghdP7Cn3vstT7DRxVN2d
q6eIqzr7mCHlqZ4+FjTr91QiqPLXKt59cA1aepo+kOfy2u67e4nnXv11n5un
vytz3vSlXPfG1IXtxF2Vatw8m0fpJVQvtaX8VVeLgVHKCf26OZG4obwnaikv
1F2LR414+tcfTThrcJsCx/UllKufLnb5LXHh7Tf96j5WeReEHmXGk/PjpBTO
V/Q7Cc48XzFBXPN10Xcoz5w+utqLuK70kBOniPMqu1SU8l0fzHOtJA5pwqTS
eeKSdrAqUx6pi3uOA3Ezd+xvyiGOpoT7GsrP9OR6vZk4/uy5Jz0vTBlB1Nh8
yvN3/+lwmXj0pz9ZHzi2yBkaF8yjXPo3i/IuED/9ty/PH+Kpb41Uohz1X+/S
nhPvuys6Q64m+jEYpedQ7jdLaPc/4sw+79jK28EeDXJjYZQ36+8glENcVE5h
RX7ipFo/2EH5qGNP7VYRx3O/tfU74npKXoilPM8YfkXWJ1mJYBoUpUIcSqvQ
z5Q/uZq3NY7sN/BERdR15ZAuJIW5UPsOxLvlSxI331q6uPORjhOUWCpTfv5X
E21x4rwnuyq+PJXkDcF6hyjvfWz/aBRxyTXmnzUnTrnJ/M4VxCefCjmSQRzt
t6fq9hBX+3qdCeVpL3MqECVObnyB5Vbi5lZtF6K83G1Pl2YQ17VFw+0DcV4H
b0tSvmvurbIk4pD+dW4KIi7pkQYLyiNdrZsgRNzM9mq/MuJoanoKUH5mSWNf
PXEeH6XxZRD3Ufy6EOU9arXd/0jc/6WLI4X37nGEfMEllP+/axXdkzj1329F
wJlJL7jjH0559QFfPmYSV904MWpFZNcjYL/lRPnqhbuilxEHXHzdHjvigov8
KKM88DOsvFLErTYtLC4jjnVNaj/lV/PPGvhL/N9VYg9SiQfMKjpMOcAj2VKT
xKt9v610jPi1Q6ZClFv7IPTyAeKrehjE8BJv9ZDrNspZ7XmRE0U80DnHgrWI
D7qiUpFyQR928c0lfuVexyXWxLP0lKyhHMsTXaw/ibd4IvEm5S9u8dlEuYvC
03+nC5zh/ukJxAv2v+uBYf8Fwa6D2dDHgB1sG3og0JIz79vtHhj5uzd3e9Zn
+Bu+xNzmRzeU2CQNyMv1QOJ9g0flymVgaaSlci+2G/piH+YtrO+GxrUPU3MU
qkBO6WaVnWY3aHtsihYw7YY3j5Rn24XVgt+ig6ube7tgUCyyjPN7F8Suzfu+
v7YB/J/ypJ6x6IKLkS376AadcE0mdeHW+e1w6unDDI6+DvhZpVt5pbIDbjh6
N/lt64Bxz5tGz/U7oF9q8+S1PR1Qwr73JE2jE7qNPGTTqtqhIXqfk+7bdijV
WmkVpNYFhsbfV8Xtb4f54dsuqku1w/IL9HlnpbrBdc6Zv2G5NBBa+HSvn3kv
fBtTcQ1PKQCZxo+5J+Z1w0LjqVMiEr1A+0QzUR/+CmaMS/vVP3fBzdNlT+NK
e+CRdfHB8GuV8FimdG3ljS5IopWO+F3ogXof83T7nBr4+IhTjFugC4xu2F7V
GO2GhIKbtndp9cCSYTQbEjvBIMtr6EVjJ4z3CB8vjG2H7szgst7ydrAI1+a7
frATxNjb0zSzOyDVTjr3tWY7/Im58OFmTgcE3pQQt8nohHlqcZueVdKAM9pj
omFLB7yJrZd+Ft4Flj6SuyqO02DztpPt7q/b4Z7HOi75G91Q1HMxWi65DbSP
cYk9nuoF3bFrh2/Fl8A1OS/9r/2dMLZCfp/8q17Yefpj3MXkCth5qJnjTWQn
9B/45Wat2gviIyZa5r3VUKXA8eeWZifcGI3KD6jpgdLvcrpHRutAUyj2/pLv
HcDT3svwUu6CcZY0Tk+ZDth6IHmNVjkNXtWa83190wlKNZXlFps64frJ9sRX
ujT4MWtnZIFkJ/gZOH7TWdYFo4Oe3jJlbaAjdb/J7HkHzFYqLbb71gXHR10k
+vta4TnbCEefCR2erfvdWDVZDpcGWd+PNnVAyMLmY1+56FCn7b/1OH81XGyV
jRP064AsRbeOlOe9cNPMW5rOXQesdVwVjTs7oLu5kf2BfxfMV9vq+jyyAyxk
g1+ZFbeB4BP95kXcXVDrEcUa7d0JF18qWsWOt0KPaGd4nDPz96Kk/u/DhS7o
7ufqDhVrhTy/gkunMulwZurFxfdHqqB3+J+VYRPz+/fhNW2bFh2kNxjNW7C5
FgZlLL0lfduBY7fwwYbmLriycDjPYk4neER+8bsl3Aq639P0N2l1gffc3S39
bZ2wxspnKOZUC9T2DU34/qJDY7+ylKxBDUgcav1zrJ8GBxk1OcPLuqGgpMo5
/1Qn5O//Z7PxcTPs6lkbHKvfDxyiAdYaTdGgJiu0epczDYZGhoon1fqBVbh5
Tm3+WzgsMPbwgRUNMk0PR8as7IcFC4/zKGTkgt3ntRPcBjRo0ndeZDLEgLzP
FZUqNz/Di91aAmLKNJDPZIsSY87XwRmhG/Xnf4V3LIovdARowK590q/7HAM0
MrgbLuysAKn3DNs3tW3QWXg5oZ+LARcX/5Eabq4Cv8cCUblX2uCC5/2uB7v7
YMMOHS2f/HqY22d5iMW+FbQWLvk4r4YOluqx4MXdBHSW4xJhP1pgHvcqhw1n
6bCEKy/PXq4FrCe1ZWtMWuC4ywYn2b5eiFvmZqip3AYulpyP+RqbwRu8tyhe
7YWFlSfEXj+mQfVd9u5YVeb5UVrfvXukByIYhfx+t5jXx9cu0+74Jkh2jmXf
adkDk9btHPt1OuAt+7oFNUubYLlo3jDpyT53DHxmVxYFvuUj2aQna1PHWRfy
qh+kfiQXFZWlwZkbr15PvGqDrTEVtk9d++HSnIpGbc5ciNFx6BhxagOlux2K
V7T6ofde2ivPhwXwq8LuYdGBNrgaGaHeLtAPASu5FOz/FEOyQbvTldltkFc5
y5FRwYDlkqu77Z6Vw2wOiyNjyczvYVbDSJAjA1rWFS2tW1cF/DI+eYHHW+FO
6smMeu0+MGxiPH+5oRHmbDC1DpnVAm6L+wJL6XRIzXzD/uZgM7Qn6bw45dwM
/K9/eppb0SG31yu3ULMV2m6cuS38rwk+3hVYVsxcHw5mhRrMXkGDqyEvdgvf
bIJ3if+Kalx64UbaJyNztnY4oZfRdWOgESr3S8lf4+oFtqg7P6yb24HrqWDR
ujON8LbBejXpz9Zbja0h/dmuHQnJpD/Llthu+62tH07x/ISDRjmwIJ72TFun
FXapBJ18kdwP505Hc0ln5cN9293mnGtbQWF55oHnNv3A+0oqdOFEEey1kRft
oLfAkfk/I9Lk+sFJaut2EY5yGF1YbFoc2gIqFq4Zzb0MuGbTzdPuVAnb/jov
rtrfAvEjqWz3jfpgqT9rAz9xjtb/efctsgnmBI7Jfx2ng+xDt23Dl1tAUeGt
6RKpJhi5uOeElzMdXLRfr6k+1AZcsoPLzyc0glWcQGkKLx1OCKpFzPKiga6J
i2frpkZ4rRn0RCCwF4bqlvr9M2Re/4IFrabxDeBg0VxAerXilT47Gh5kw9KD
PBKkV7vrW3aI4ewBuB4Qc/fa2Ce4eusXF9di5s818GxtQlk/jJiLdWuxF8Eb
tc2RCs3NoCagnBPo0w+G6oH/GsdLoddberHHk2bQkYm/O6HaD1r5Is+T2ytg
c1hGPk2jGX60sJucvtwHS7bd9Wj2boY+1dPBnGcbYbZu9jenv3TIG+EV77zc
CodMy/tefWsAj+QT/FVedOjMPzVguowGShp3go/bNABLUFCxkCAdrOcNZ3EN
0UBs9UtuGmsDlBULrSZ920XqU/dI33ZWsns16dt6Hx2JlV0xAO0NI7E3VhRC
0dM6Pr/WJjDhOnIrjdYPE/Yw+ov+FXSbtS6ahjfBeH9fzNKgfpD5K727Z38F
pL4vurjydBMMi+q8DrnSB8HBPvL7fVvAKmbOjsktDSCiY+i/jLUP4M/s/a6a
bcDI8RL59aUe8ji3LznsRwcuP5HqDAcaeAUuqU08VQ8qA7rrSA/XXrJfnfRw
leKcPpAeLtsd320L1g3AluyeTR8YJSCou1gr8V0jpPumpsjR+yEk/w6dL70c
3M16vg3ZNIJDz2qajmkfcBY9/MRv2wpL9h06XSVcD+weT4bsmZ+nK4DztCgf
DeqSJRx+vquDNXNCz5J+7osnBwNIP/e155py0s/VNuNRVtw4AJbz51zJ31wO
fsYuXKHhDcAmtoVx5lIffLwyMWWv0QazZJf4ZCyvA6GbvHHk74T9bDoS5O+E
163PriR/J0SX+NG0S/x02iXOFwzRI89PZ5W8lOB4yFxffmyxI89Pl44LKsYU
9EJp6U0/j8h46HoMu5qPd//n8a6Z4fEeErMUZx9m5p0jt33e3WmF75z3bywu
7AAXfu7n5PnpgQ7FevL89OkTn1Pk+altHO3T2CM67CyLvpKhHQejfxxF3l5k
5gDdfzc4bzDXbW7JbTrSWfDWrEzC6FDXfz6t+wyfNvHohgtXmpj50ZJnStG6
BaKq/3nYre6AnoS7QzYnuuEB+7O4ptE2+JyyO3p+WjucPS7UQ56fmk/ksVuL
tsM1a0sz8vxU7NiQ69T+PvA7W8HmvTwW+qpVVM+7dYKwhdfXeqk+KBe8k1Q0
kQEqcWG8S5nnR8eojE+UeV3Me5MtOqfqE6xKTAt/zMyV6LsKzfBdQ/mXFb9J
6IHzRWq+slbNkFpXmu98tx3iBY9K1jJz9I0mK7a2nlYom3NAL5n5uWiaRl9L
oruhrEDXKDSABmlNKpOJ75nnb3ZJAXl+umA0/SJ5fvoi+80oeX5qKxKxc3Vf
H6y5t/niv9EYKHgb9mk4hZmvhG7lvP3aBz9NLbtVq9PBi7GqYhczJw2KL/z1
8XkfLLI54HRjMg/kBqMFZpHnb9t35x427APlB9+zeM4XQfTZV98Hj3X856lW
zvBUv20YEOM164WNrtscy2ybQHaZ/ubePhrsm2uk+Y5533wkeW5BbEcLXFvX
9iPFhwZ350j0lZn1wL8t3x0kFtJgUuZPqaIMDRb93eFZyuhmnm9eUynmzy9y
zOcx1wvmfS3Oypk8P5WQ2yRCnp+y3ZoVS56fLn9uufm4FQPMRV0WpDS+gnfu
kif5B9shjdPI64EuA+6X+9JvZb+HnDXtc5KY+aq6ySlGbTMDDix3u9u5KQ9O
+LDKrMluh1+Swj5nf/bBlrtfukP1CmHQXkhnfiDz37HuP82V0AcBb5dy+euV
wZuPaw0UL7aD9bR3KjbtncpPe6f/tgZk3heig9MGr4IKj0a4xXIiVOQEDbIz
2iM4InrBptB8eHNvM/z76RkexEaDU7kJK5+v6YWsxFiB3WJtoKXWFfXodBuM
n9y74k1kD0QeauzcEEyD2RYjT7YktMJladZUN7EeCPilahvyuB1UDtp7ffnb
AhzbAyPI89O0pcMvqOen2+EVeX7qIcbGJzTCAJ+Viu95ql6CYHVLsaFMO3No
8+QYqGeAi7zAX0b6O5hQbfCbWNkO8lJWWtJJDNi9o9Dyh9lHEDX0kojmaIe8
W9qOybYMeH9rorX53BfY6GkpP9hDA7Y355xttzLga8H5qwkbSqHwlbmNZQYN
nOwLa3O7+2DdY5kH7l0VcFlES5zVnfafC1o57YL6T7ugD0NTV6x8S4cVchZ8
scx1rSlF/UWPVxs08J+Sf7ybDmF6iz9wjjdBkhEHw3GiFWIVbM53F/VCz/q1
b6rEW8Fwj07oPYNWWLHef5/uoV5YdKQuZOFy5vdJNTc+IacF2KMkHSTKekB6
2+lv2Yvb4Uarb6aZMDMHfu5IMDjUA7JT7Sca/zJ/3+KHjSVtm+HqliNS5Lnq
8knDzeS56vHbPD7kuSp6lXozvMr0ddYFwYsHgGNNguzW3y9gVnnlLj3f1v/c
Rd0Z7qLXn44re2UZcHOT7rOX6+pg+7jL5D0XZs48fXSd5tkB8PLp9726+QVM
jPo9+m3RAq17nMyTDg3A7vTnEbdXpsLXcL/AcoOW/7zB1TO8QTWRG/K+TxlQ
F/v9Q7FpLfBG6HzgC2qCWRtOzG3YxrxepBx2ZHnXg4zTRxFphSbwi75wYHnU
AGgcvLPp5PVImL+v8nHl+WbIfCrh8PTRADwW3mnVeeENXOIaMPU73gxR6d9n
vbk5ACdfvJ5bYvsBjLf+5liu0Pyfyzdvhst3SUPf7OovBrz8dd3k19sa+GGs
1ViU0QjszXwhqiEMCB/18N1dWgePkqq+vGXmjXXBs/28tjOgb+GCQbWyBnj7
0PfkulmNENbvsfVX5wBkllw32vwxAjw8CopTLzXB4LOFiY5VA5DMO49nXloK
zLE4p7/mZBN0zTsqpf5uAA4V3+h0vJ4FJXZBURbQBFPDXidT/AbgknfMz6Me
efAl4knYsFDTf96dzQzv7tKZz/rNzJ/rmfKG9hquGtDWtjJW722AW3oCmgt+
MiB5cn/J46V18OlD62sR/wbIak3Zn8c8/17zv++J52kAsa4fQdk7GqAoeU9o
hiID9JemV/oPN4LECbs79PZ6OOwUGpIpNAgFVmL0bYIRsHG4bsDZthG4Tj1Z
uo17EFrCOdvk56fA3YqiWHNTZp5cm2UWODoANYI5L7/ZZ8KurIbzm040Qn5D
3nbxsgGwVpvrGN7zEYzzPv+eI9cI+7r5lTTCB0CnKP5Lh91nmD1VMHyCu/E/
d0562p3TnHbnlm4HySxmvtoT6izNfqkavKU2PxRc0QAFDkc1lu/vh/um0TXn
LtaC2dsjyvMq6+ETV8RuLuY6I7qL1/bh8Xpwmme0Z+6degg38ElUecSABYe2
1M1j5l3F011RHzbUQ2/Q1K2bzO+/8vd29Us/msBKmS5cWVP333ND1xnPDZ/p
Bxx2gUF4bcFmm38tGbo3FLeb3G8A/mfbvE6uHYQJ7zVvhR9mgGG1tMEx6wa4
q228o2f2IESoLPJv0vgIO3msJVfpNsCEB+Ohe9MADD96xtr7oQACJUF//dYG
WJf8IC755QDsclhiKbC8GD4mR2uVcTT858gNzHDk2EZ3pDR09EPZwwkPkZIq
0CsIy8nQq4ftg9IfNj7qh1DbIoODOTWwqHr1H85l9dD8LrJunXI/dFldkX8V
UQe3NZ7SE5jf99TuudtvMueOATdbjzCrBnD8NYt1p1MdqL1QfJvuyYAzxSLF
lXJNsDn+bcRe5np5POH+xYB1DPjZ8leJvasZtnNdFtZurv3PYxGZ9lhSpz2W
vv+xX+2DCpPDy0bdwTJSXsJkxBp2NNe57/g3BBf/CObnmLnD5cIlHuD6GsLO
eA76/n/PW2fux3pCWrZyLMEPDkwUy5XRrUHn0uBPu6kh+FHytoIt1A9aJ322
FVS4A034tBYX87hw7v5O29V+YDFybm7RjtewQyehQ4j57wtBxsKjC/ygPCa8
9dyaeFhkzhN35/973so143lrZbnI2L+OQJDputw32WYNVY+X0q78ZX5+Lw6d
E58Cofui1zeNj+7Qo84nx8o8/vXJr5XmLwLBPH3HwCE7Pxj851dw4M8QyJek
rjIfCYBixV510fEYsBUOYTlP3qNekKSxqyIAdEZu715VEgfCbi9Xdg8Nwa+U
Nc79iQEQWNH7xf9gImjx/bgv9f89b525X2e54IfqOQufQdzcfQ+Ha61hfvjV
qkXM/y+fdKexZmco8Jl8vxKa7A4nqlLXxE0OQZ6XxLETb0Lh3t68Cl8TP+CU
y0r4+3sIvqwOS17qEgqfcxbonTEOhMjQ+zzzmMdDgpdrR4aGgEL4Dxu12BjI
L1788NrIEJwOshmUuBoCsSUWO5Is4uCZcfMzbubnv9ucHee8IwQ2H590yOVP
hPnvrp6zHBiCHUYB4W+5Q+Cg9jurU9eSoKg47SB5/ojPWwVnPG9dJWn2xSw0
HDKe6UTFf7WGF7V2xleZn8cili3ukkM4hNyQuJUR7g6d/LnyfMzjXkP81xT0
wuF3REVwwkk/GJko2mwyMQQv67tK27eFw5vtzl47NQKhhaZ00fHXEDw91Xfz
okA4uFqy1TAkQmFL25z2oz+HIM0toe2ffxhwHzXz2GMYA3O1blSoMr8nh3hN
dCcsw8C6zypjoQAzkRoczPpL3nPO/LKrRTMMTtnqerzOSwDbke/RLv1DcC/o
aGDcpjBoDIhwubs5CXo+BZyi0YfA98j1G6Y8YTBw1EnpoV0y7Cw/8pDv/3ve
OnM/yjPJFt8Sk16ARqdBoPwna9jpvxhuMT9/YEdTk7bLCxBv3ez/ws8dWmrv
3lrPPM4MkLPLdV6AsveZo6/2+UGitUuVL/Pnutm8vGu51AswCBN6O7QxENof
+GW/+TEE4SbLxnf9iwSFQL2AuX9CILMy5H3AOPPzDHI5qVRGwmEhtSFGXRjU
a9/asPP7EJQas+x8qxEJr8x7ti4XjIG6JLbW7m/M73P4b9grEglDP83OHMyO
Bfu6rROZzN/7QOyf9OyRCCjXvtT4WjsBmjeelyPPy8zr10uJf4qAYjft+Ccj
idC5OjSW0TsEDhb7ZOwfR0D7wJTdsHQy3DB5ZKzWPQTv517c+elSBGhvu2PQ
YJwCqznzLjr9f89bZ+4jGTLtIqGThD7S2LTvg94POj/G0x6N0LRP4z7t0pye
9lPQU0FHRWTa+0D/A90Pj2mfAr0KdCqCpj0F9BXQVTg73Z8fm+7TK0/36K2m
e9TYq8Y+deF07xd7wNj/HZvuqWJvFfuqR6d7ldizxH6lxXQPEHuB2Ac8Od1n
w34b9toO0/f6sjbGw8lsmUlapDXonfLYRp7D3pbOCvCbFwvnVkqcs1J6Bc8D
eZd+YH6ejY7Ra12Yv9eP+26HeT+1hk9iTh87mT/XtxvZc+zTE8Gf59cKXg13
4IeQuj7m8etbF6dL2MdDGP3kmd6RlxDaKWT5jvl9MLsd+TuJOx6GUvZcdNR8
DeLLnt2RZv5cY677fXKvJwMLm5I5xwNrYH9ygc+D+b3yU+Y+FC+bDMd1Pu5m
V3KHHQKbNpPnsGLubFzXR5NAY0wuS3fAF/ofF895zDxubWVvV2+WCGGZc933
v3wJH21yzvsxv29DWSnrODYmglN2q+j+nzFgesQudRvzvKl61Qidr08Awx1d
DtnScdDmfqOxkPk9PPOG/jv2Rwr8avMYOOpiDR6/Ga29zM+p3SWw+FNMCjh/
F6wslXQH28C0bHnmz8WtNRCRqJ8C2h6hSx41+sLDPKGgPczjWfX6W60XpoCr
sPfJ7RYBkNBh/mwx87gHa5uX/5Mk4M3Yu++Z/ktwbFG+fZi5Ppx/sG9Vt0YS
uHwZWsMREgPO+bwSUszPU6lX/3MDSxI8Lk2c0PgUC1kNb81GyT6VkkHSlimJ
sOwsa9qVauIKuE1GMX+/Y14jj3feTIXOPM/TprbWsP41fYCF+e+/WLBmbppI
Ktgd9T1otswdLlhrv77FPL7kZe7A1Oc3sD84YWnSF19QvjdkR/qqUTKyMSLm
b8B0eU01/VgAVAmdH37LPF7sJL1KeNkb0BP4ZVoQFwz8bQcu3GYe/9xgL6iR
wfw9Br/83r/4JUSfXLB9jPk5220f/xk8lwxCV4oF8lRiwL93i8c85vHdBizX
PDiTwYa9+XGddixIabV952B+fo3HtwrFkpNAxD7TQ+p4PCyvCNX40zIE1yzE
F6SfTIJ29c6VnULM3+fVuau7mofgyf/YX2yZsQObg18aRLzUL+qZ4w4OBeeF
3ch+qaxf957cmAYXjle0paT5wum41Vt+MI8L53NFcRSlQuOqHxM35QIg+k/N
Zknm5/TwEK55dD4Vxk1frot2DIa57R2l4szj5zQ2/2BhTQXjukV7Aoqew9qg
fy7jzH/HyttP5W91Cuh9EY6SKY4Gun7KxG3m55E/oXJpjXkKJI88sbSlv4JT
OrbGVcyf626c/TI1rhRIdPjGYdj/Gh449K5azDzOo1pedz4qGVo27Hw0VBUH
tYc2C+5j/rzLeL5/ursrGTjrS06sDk+AcxL7/lg2DUF21u+MqOYkyLluqsH2
OhH2F2opBDcy88zNX8+NmblNmN2Ym+S4svxmKr+xfzTWLmXmsFCjsCCSy0oW
/6LyGMejD52/mTkpy/dDCslNJ5eJU3mps2DvoyFmLllyjj2Q5BRvm9tUPtHM
fVgfx7yv76+3TCT3eX91L+r+zv0nWIzc5wbUf9HIfc97nQh1v3s2vY4Hz/Du
NMMCfMh6lFP8zYWsT/ZB/tS6dH8w+dd95roj+3uzCFmHIoX9qfWn87tIyjzm
epH98bwrWT/WmTlQ64btEo8d5LqVTz0xRq5jYU6WNnL9hh5orLvMvB5klfN8
yfWxVPEXdV2sqagtzWfmTtaSpmCSQ2PnmVD5M0t7uRrJhVkiP+eQnJi+VILK
hyHPV78LYeawJfxnF5FcFm5fReWxa8vkO9OZOSa+Z9yd5JoPF1qoPKNW80+B
3NeXc04VkPt83JEA6v6O962xGU4d3zyWSh7merpraus/O+b6eudFIrWuOo19
qGJjroPGsxJ3k3VxPrcGtR46hgoZkPXo7ZvznGR9evmzilqXMlnURq4yr/NL
oMZCrnva7KvU9f5Zu+cxuR4KIw+ykOtj7bZr1HWhucY/keRd9WfcfWbM/Hun
IIrKvYuSdtmTfJlh+4yV5E3zpS1UztwpnaJO8tn+dRrqJK/d1Bygclr/KSsR
klfmN6V9K2PmF4PVwVRuQS/OeIYXl7LAJZCs4wudtdjJuh6V20at53p6m7se
MtfTO4/Lg8j6ytDfSq2rhzjrGYnMdWrrfK8esm551c22J+tV1UUoINez+9G+
3eT6fqcqTV3XrNa8a0kObu4qcyS5+FtzBJWH30XKHSA5cmJpawLJld3rTlF5
crKn3p3kKl7tFWUkZz1QfEXlK8wN+jMcNrahxh1kfV/uPbGZrPc37W9T67zd
+dw3ZN2cChh6QdZRNrrV/62fvCbdZH3hU5oVSdYbSY02ap15omCSQPJrW/aG
CyTPtn4WoHLsV8X66yTP0S4f7yb5bnRvIpXrMK+IzPDK/PdN6pF1eZ30TjGy
TmsZHKPWZ+XlxivI+jVbjLearGc3kunUOqYeJtFDcuE3tzBrkhN39rtT+fDG
dO7xmOF07Xi2dhdZ71Zc6xgn65/EOKsrWff0pvNQ0Axvatv/2AfcY+SOA5kb
zx0MeUjmSL+0x9T8eFL/7Xghc96DIVoWmf8y3+VRc9+P4/EKZO5aUfd00ow5
h7k1vvm/+ask8xKZZ7YGdsuS+aZFez011wTLZNqT3H/+5PwqMgeUf3aj8v/h
qF3SJO/qjUTIk/yrsp6Hyr3oIJ2Z4SDd261/muShN+mJD0k+Oja8hMpFeXNK
TpJ8w14imEryzpZPa6ics0Iv14nkD10jexuSR3gsC6kcIn/Ucje53x8tybtH
7v+0qb3UfX+nQ9oIuV+qvN9G3T9zNi6m7ptGqn2R5P7R1pxH3U9Uiv/vPlL2
P/b1fi43UUrm4a8LnIY1mfOx13wxai6W616zgcylN4Scl5M5dZ9+ATWfLrl4
ZC2Z95oq3n4g819R4CQ1992bbxxD5qKpHb37yZw0YXeBmo/4aKe1yTwwcmy2
PJkPBqP3UHMB5lqrGV5Qyvpr50jOG89j+Uly38/oKCrvmVhwC5Ec5ikxIUFy
WdoHZyqPJV9XEyO5Z8fYnZUkB70+sZjKPxZcAvwkNxjKlVA54nzkVio/CKS+
tCD30b3JTdR9dX+UDXU/xfm/cka/NTH2Uy6Zw/mfzjYkc7nAU05vMo9XsuRd
J/PtL0k2FzLv2kZ4UnPubLfPNmQOVNLn2EzmwoPuPC/JPGjjW1NB5h/nO6LJ
ZB4KWWVJzUGY4wtneD4G72XtSL50m20lSPKmioEtlTPjN2z7SfKc75xSKt81
S6RTuc5yRZw/yUMblAuofOQY0UrlInO7YiofeAdeESB5Ya9eN5UT3v6Pfa67
9hSak/k8/5/+PTKvz2stoOZ0n6jdt8kc+5Xv5z0y16rOiqHm2ZQP4q/J/NY/
tmwNmeeKDr6i5rj/5efIKfqkktzpljxO5dDAs/+XPxnx36nc9kXIuYjkuO86
wVR+Sxcpp3JM4drWepJr9h7aSOUZ/HtBw4w+7PGJBYpkrp5sUDInc/aeLyep
+VqvU9qWzJP5E/kbyHzpfDCImitxLjo6w585HrFjFcmL3Fy9VH48uHg2lRtV
SyK0SH460lObT/LU+AFVKkcV/Y99k9tHu/XJvFr49fp2Mr9ypuVTcyvOXZYz
PBbXpPdUDlvy+mYmyWXG809QeWzn/9gXGOe0kzMcEuH/sa/u/wPqCVq4
    "]],
  Axes->True,
  AxesLabel->{None, None, None},
  AxesStyle->Directive[
    Thickness[Large], 
    GrayLevel[0]],
  BoxRatios->{1, 1, 0.4},
  DisplayFunction->Identity,
  FaceGridsStyle->Automatic,
  ImageSize->Large,
  LabelStyle->Directive[
    GrayLevel[0], FontSize -> 22],
  Method->{"DefaultBoundaryStyle" -> Directive[
      GrayLevel[0.3]], "RotationControl" -> "Globe"},
  PlotRange->{{0, 1}, {0, 1}, {0., 2.379999933214278}},
  PlotRangePadding->{
    Scaled[0.02], 
    Scaled[0.02], 
    Scaled[0.02]},
  Ticks->{Automatic, Automatic, Automatic},
  ViewPoint->{2, -2.5, 2}]], "Output",
 CellChangeTimes->{{3.641138668801928*^9, 3.6411386977335825`*^9}, 
   3.6411443910821824`*^9, 3.641230086871478*^9, 3.653162811145203*^9, 
   3.6532234080303273`*^9, 3.653314148674693*^9, 3.653406272219555*^9, 
   3.653754640371007*^9, 3.6539171545121*^9, 3.6539203505389023`*^9, 
   3.6539259716054087`*^9, 3.653928230948636*^9, 3.654264406153695*^9, 
   3.65451965285398*^9, 
   3.6548865617839203`*^9},ImageCache->GraphicsData["CompressedBitmap", "\<\
eJzUvQm4ZFdxJnide+bLfPtSr0rSK1WVSgIk2yCQNzDyhrunS7YxYEvYllkM
xo3cNmgBhMBq2yy2aQxYID3MKhYZDxbaSltJKqFdoOmPGWbBbo+nGc2M7Z6Z
bnqGGfrr6ek7N/5zIk6cc+LezKwq2T31fe/Vy5s38957Iv6IOLFe9Oor3vC6
X3/1Fb/22lfv/8k3v/o33/Brr718/0t+483VofZ3FUX7VUXRumZ/QX+XRcG/
yvLaa68Nv15Dv76rvPDCC/Ge/vca+vVd9P7/b966j361cKBdHj9+nE8s+vjd
wTF6dPqp/h7gcLv867/+6/Kpp54qP//5zxf88epvHKvec1/+rpqr0bK23YIm
V6NjfuHp756/2t/+7d+Wb3jDG/DBvv/4NddcIx/H798+VVfzV8IHB3VX+6dz
Xy1ZyS4O98r7779fboJ+PvrRj9LzttSj0yH6Xv52+kh0M9fOfDPL/mbUM9LX
9fzh2267TQ7TKfOt6yJ+d8tvf/vbuG/1TcXAuPC3vvWtOdeSr/BXf/VX0cJV
f8sV9HE678SuQIzs1x0/3/zmN+UK1d9ynM47sSs8+uij5fve976pV6DzTuQK
HQDyoosu4m8a1Z1/GL+ng/pUyIQL5n4KjdKmpzjkb2OasOgY3zuvrDn/GX+K
aUKo3fwUM8mw5z1jT3EQv09auLVshjuVovO5z/AazCpqJ3Od/Qwz4Zn4PZcg
H83/EZsH7/TU+/rXv17edNNNdKJj9lMkSw/6j8yhQkbzf6Tp2QIdSDg//vjj
rWmPlyqjP//zP5cLV39rZXSw5iMN+ms0/0eaHq+Xshm+dMoTpktb8btcW/P+
008/zU84B81H83+kmTmJe+kDxN3usToQr0oSL/tr8qnTAFEBhyXGrHp7MOf5
+P296TPd45+JwMYqY1bTsWJellDq43TKoYTVZ32WWc+3n+Vev+j6Zjw9ilXP
nSegNb72ta/JhQ/8vTzYMWOVq3fX/E0r3hN1z2qiVLro7/am70vujt5ZN+64
57+RjtHyl2IH/X3dMWswemfDHyMmIMaokCaMQWtMx6r3irP/Xu+Y9K43j+SO
LYP89ttvF4Pc3fHfjyTFv47/tjn0W52yavjIDDcwh/qpMwYaPjLDDcyhJUbz
f8S+gf/Ds4lnG7yaT8hbRmv92bhoZrR+yz9OajQQI7u7OWmRvXBqvga/s/3C
v1aryAKtY8B30Z83TVRPZjzPpun/ZtxNf8a7scTw0ozn2bT9V1PW5vWvfz0c
qe2GO5wmdtdmPA/fmnkf/qb2Dnv6bnCn9K+6W77Z6s+MaNMk7tqM59k3+7/Q
L5zeNRaMN8sklkkC0r/qfX27jHK897r06/+n7OsvueQS+XqWVPrr/SWEptqB
jN+vTa/xtLHebb/q559/PtaZfioJyrv89IIkXC+//HILY/id+bi/WXtNd4y+
vLpI9aq6cvWbLlC3qPRe9dPypx45ckS+slZnvzq9of9hyg3FF3dLzgvjF4e3
xNVbXXXbROTGe3lVei///Yz30vULQVfh+6gu3vYfV7dYuMXp6nXEP410DR78
/uX0xv5F3Y2BQ4f+XaaJexVopZaq5/koVTAKEPnV/7zx6ivqqT1rFgPjE606
XPxier3/zvi0xeHWlXkt6CpTmfEX0iv/N+rKzD7WldeMK4/mufIr0yt/nX7V
irMN43pj/O7yfcoPfaf9dP+lukO/tubTbRlXm9RcjfjYfqKv1XFNcrVt42pO
3zWz6cXpBf/5jBfcZ1xwyfhsLcO+Ir3yUzNe+XTjyssNV87Y5uXplb8y45V3
6HeLJMCqYoKp13tZer0n6q4H1j0gV1lTV5kqh382vcpjDU9F3+a/we3kcT0H
kAb2zJ7kEeMaFhgOyTU28bqZKV+aXuYh9/EaXB+WL98ybqeWAX8qvcqDjVc5
R66yp+EqGVkuSq9yvIEs+tPPlusxtmditiPp9e6f8XrnyvX2qutNZbt/lF7v
2IzX+2653ml43cB22TPdM+M1vleucbq/hsF2Nc9xV901wCHnyzef0cANGc/9
ZHqVo/VXqYzXxHR8nlx0Z56LviS96O3Gpx1quzDQU8swPOx+xRpTWfEn0uve
WnvdTrQ1qiQ7m8PKTC+eK7dxprqNqRz64+ltfMl9Tw3O2f7UdmBYAA4V1PJq
9tB/1ni1H5JvPuS/uZZDs+f4Yh3vJNd4kXoiUpplGYLCMzHQhemV/3TGK7/Y
uPJZ81z5xemV/2TGK/9IwzPzhqPaapnKCr9/OL3y52e88o8ZV+bgNR3T4KLN
ntr/ZzfxovQmPlt3E2Cwl9Reuq13WUUr7Pcy+GTbqBem93DjDPfg8Ezk9PcC
qrfoFe/6a/k8e+hPGRe06Pbj7hrXwn1w7Quqr9xXQJ5V1z93Hq77gfQOPjH3
HbToBqrd9hvplN2f3gapS1azs97I96c38jG5gCVMkst3cPlO+ef/eLt8368e
YROL72AmGf596R18dPod6PSKigrVTw930pU7Of4zjjj0tfp2psryzIG1W8eM
yad/Qp2HK7+AfKB0Vz25q+oVfnDT1157nmfU2q1htjbXn8DN4BtfgCANeEXd
jPAPeNnh0i9XA3yyJfrwSdzV2Lirtv8NIjqW8nfVbNU/P72xP5pyY+xbtG5s
0bixjr6xfYW6sRnhlnniP1h3h5G41fe1bNxXzx/zHI9PPUdx/VQQZiG6P2xY
Ob21s1Zuzd8N/M+O4+UOPedndzgVl9+T3uE/M+6wVmImd7hh3GG/AQq1AM3W
7Q/U1Zo8U9ZdbRl3NVAcR+cFjmsAaLZWv0e/pojU+F62jXsZ1XJZMyzPS2/n
vQ3MxQ51sh+sG9tn3NhCA3PNBMtnp3f47oY7pGPeXVtYm4gXG3d9unHXY4Ph
5gLts9K7/t3au+5Gux/6R+tr3f2LEuaiu3v9jxwun/qlifkUE0NWzwXsc9Kn
+O0pa8+f7vjz8ruP1551XPUE8iSnGU+yqJ9kXwy1WgGQ0eDaursH/CxxyaKR
7o3sOHq117i/5Vr4NYiCbHXfOf3+OLhHpE+lI90g3Si9smTEsjpve3tb2V/N
MuJwep/XGPdpCdIfkzuGRbpgEHtPLbH7uE8SOX7hBYyajWcSIQfTB7j6xB5g
0XgASzGM1UL7BzDNk7kkyoH0Id4qN2cpjuTWVw1GtjTtyLj1gcHcz1a3PlWM
nJne+lWNt65Vi99CyL1qHl9v0Mn6/utVUIPwyJb7yjpwzqCx9xiM02SJ6btf
VHcfq6IG0ZKt+OUncff7jLtnfiIrl6xdbYHru1+pVUHNMmcnfYA3ncQD7BjM
v2w8QMt4gPUEt3RHz/LXYCch+WprUxZOS5/kN07iSQ4YMFjyrKOeRD/BHoP7
D3v+MTxS9T6xfemD/Hrdg9Sq07MMTlr0vEO3f/lPnc+3vc9ge+c87Ge3TTTY
3d2tTf3B773p7b9x7ts/J7l94g8t68nb9PlfPFycYTA9Oz7zBIMGIZQt+a8Z
91yruJK7P5fuqkU3OvQOGa1gPfcIVnI91eD2ztb2V+e6T9uiPc/g9a6B0JaB
5P21KqtZ7OxJHwRJTc1KNlnmtiFszjX43hI2HeNRzjTw++zkuo3Wz0b6TK+d
+5l6BinO9QThZ6Iffo6e8RwHDEBrK2KqAbSePsdr6gA8wxMNFUXorokiz/GS
iCnin6ZvPMxBY+s/18OspQ/zqpN4mInBcmc3IMVClH66s2rR0yCrMvJcOs8T
WfuaReN2DxmP1TXQZSHpcC2SGkRbRqhfbHgsuiNy9VP2X40Brm/yTONhBsl5
dKzd8DD02cOHD+OGZzGsVtLneeUUMvmQsDgkdEj6h+Nn3DDu/QzjGceiiSzZ
fahm+6e16VwCcDF95ItrH7mrHaj4V+eLeWH86NvySPuMB15SCtdzsijcg8b5
1mZxLvEySR/554xHthSyTwOtnvRF8QOeZoBxy7j1VS9EWbBe+8oLy9vecH4T
q2sx86x5nnKcPuXL1VM2eXi1EOUd5o6hEdaNu95kKeIeDK8sJrd2nVOFaEa3
nxUqzKqrmZ+szY6+P94X0DOQzKJjpxnnWfvPqVIzo8zPKLr6u53ZcD1ssB5U
Hg7tdcirHiM5ZY/xMHo7GuvtZqk5Sp/npw08zaqun2WoAvhdOiI/3PNADGiG
3DAeaaMBRTOJx376bBed4LMdOXuSWbp0h315ttPl2SwreaWBSzWK5pIRvfTp
/tFcT9fTlAM5/B2fJwK/I4+3I4/XkXeXjIey9rZzPVQ3fah/WPdQEB2WJ6Fj
gOpc4xge7Ex5sG5yCvHugvGI1hZ4qvTLaPWTcz9WX/EfS/Fz/YPwDsVT8KA8
VM8ApOVIPFM/VKSWG0ShphUXR5yCxihUCKk/TrVo1OKA2hukC1MnbH/UWMAF
A5jnCIcnbxyQJRwYH7P8gdbW4lkJ0iwB3FaryJUcz0BjFm3cvvgkVtHaupwl
q9gW6RAWcJjZxHrZzlES44SEfLJ0J9gNpquWzjcIqHbS+ceDcWxZLdaCrRgQ
PCALlvof6N39snQjtW9XXojnNEhZa830Lf5HtWZ/4dnzmew9041KXulvKjFs
q6+mr9KliJpTf2Du5V5Plpt4bEeWe2gQYyfm1MR7yGedqyQk21ezarb/N1vz
WbvXLPg1JLlIZZv8Fq1X37+nWBY/3/nOd9y6zWAKWCu4R/B6mqyb5YcJJk/f
wHWTs1CLyHPUGjaF2/6DWsNv+Cc/gaY7aTU+MaPVmOYb3/jG982zhpaXZ9vA
9rZY98vJu/TqNNMaSX2PlmFTWaiSGstLSrxE0XC9pDoN9v8xlvQEev2kyo30
NH9EU6f6+AvmXlLs0E83ML1pLNCaOo9NpLDpaBufsOTBs4REfl3jIE0eW3IF
DWF9Ob/v3xvrO0fnoD1uEfLVee6JreKZgus1YyW2DLy633EiqfrM2Fi8wyIy
WNlrO5kz1dUKiguKvHFNyv7fGas5R2+N2tX8nrrVxMolvs5DBqStfdBeA6p7
vDKn1aSH9ecuGwsf7IOuXkVvmOt8f3p658jLn8J62u9kqzh7U6QNfz6101Cm
01wLeLbBM1ZSSQp5Ok9DnjiqYkkHeTD1/kzJ16mZpvX5v431SQTc1PXRirri
vPOM9WFrmx6Xaz21LiaxQ7r4OQZzWPu3/clyBWkYWzMeyZH7L85O60TnK5Rr
A31Wpf1/nYLV1Iq8MoOs9CiutdJtEaqfH/FSQvs5eHFShwAtgKVzD8XujpZX
xNp7Tz9+XdMwgWj85FuX1ZrGBry93T4ZrnTysJ+iXMqMpWtg4Zq1EfeGZm3x
7uccAXNqjrvCm2rRX5zQRwLHWLpZw8VnJ+ShVwsCcN5+62T0TQMpllORdV9u
x9du07990qvf1pqqehB3HlGDu8KcXbuypeywQooFrbaVdGrtJn1yRPXSyxte
He2sZWtpkG1M9RpvGVRZNdaYz7ME8LQ9/b896cXukfEebaR8sxvtSfFNNX1j
rxPbKKXGIz36sxMh6vMHzjO4M3hXB8ZaW4l1TZaGJZ6nGQPfytb6BDqcDdC3
6/HHH9eGPr6f/q/WuqXYnVsMWXc467JPRJo0ZQJYblLFt7L2Vn3StrH2TUaK
FuOzGhr/xlj7E2julrY2qz7uKtBPcHHTXSk9uhXHtdLHn2PgoaVNCL3G+4wv
aLJs9DZiVvPjXxtrPEczurGWM7qhmBWjtwq8rAVeMxZpv/Hcw4QQIrF5Z+qp
gzesBbbC2paFoxN+4jRQ2xaxGHeOBntjvybKFKlfz7CDSFZxS2TA6cYjzbYx
1Zy3YCygtQVpslVyCWynMWuutLyB05sIJvK5SYfpqjmLHdONap3FumSw7cFs
l6p5zRKsZ3gutDLrnt0gTKcZDf8qW9JT1AkxlgkVZawqfyt08iPJeboca1Y3
ll7NncxY0ApuWLvWsSWiLHBLnk5b5r9Vy8zxlmnNFxnvykBwBvD2SazkmcYK
WYbopgHh4NQeG4Kgb6yklTtiJRw+Ry+t99XMag78jVravzSW1uokya0UleR1
S4t2QbWbCWtBDxkLZVmbqWUkxzrxFlmCpqoExBIrVoKjFSU4Wy1jk8b/a7WM
HJKe1u4SeYMTemNj5nWDWH1BkbmztPbJLEWszKas1mrCQvTsPWPdrFw0K5cy
3XrAh3TttU26/G+M5ZrWcNMvV/XGuloQywyKFk4HSAggegeqQdRkA+qVWpV1
tHIzu8Y6Wt6AkK/ZtJfIVZKt2TX34dE3518h1+GDaOefVFvVLO+b7LgMwlik
kMXZMZbGCggsGcSxdgKRh3pOhfJ0umDzs1TUkESzwLlenivpjh/LdMtMQayZ
ZUG3jNWzsrtWDartCA2K2BPT10voTfBZl/B/TJdwtW4JM2Oa80N7cl/pRtnf
5LOThYg9RTvKqPOPiqWhsM5y3SNvGCu/L9PM2qTWKqBJk34zXRCrh2Lz7iLd
e0lUMPGmx+UVMfS68jBp2iqty6IBzESPNjx+kwb8l+njLxqPP6udlW6kiI6H
DW63gv1cc5LgDw8Y5b06JE3B3UamNnXNNAtlS8dl/DA+iQWxgvYHjAWxQvXP
SY6Je4TVIMIWNfCyalSzUA2DKjdAbX2V8cpIPXJTlrm1NFbwfcdYGqs+KXJs
KBniUdfB0qgFCOA6YHBok5vUMiqnidi/TJdpINqH7US6jA+omItjRdetcgor
zyZk11mei3O8XFIKSXFXLM49mxwWkTPNqZmu1LQY/b9IV4ozEq3keNWR0SzB
eaGxjpa7wsqGt9yYeVBdo9OZAsNoHdlcUKpQ6YLZ7VZtP/K0Fp1EcuTIEQtl
f5GuZjdZkWAdxX0m0Y0uX9A0KczySdDjNYXNssS5Wp8EL4teUC2vDPO2KRAb
uSm92Of2g7rT+pT2g6dwgGNTnvIHUtK1k7WvM2w5s1d3Zq/+tkjHTpBphQa1
sqfWCXJISV31TZaVbfv885s4rMnnVZNv0EyM2ola4NeMjuCWj89wdvQ/S2n3
XTPSru/P04XwaRKhdrZo4bRorFmtsIuMxDpTxBOvxrpXVcBs3eeq0bYaTnLu
5qyZ1u9TZPiPdRQA9iy/tuWYWUhWTGu7XP5l1pVV57pjnFot/MCg3LOSU73/
m71dlrqdZpjsePn3n27+9h8oIv6HuYhIJVepxVzyXplNRd5q0htnGILMEoep
T3i3pjrQKuDtGyxg7Yes5l9p0j5JwFkJfYan0DObNK4R9++NO7NslAs9Cyrs
6ZW1nFch7+GgAZNZBCG9sqw+qzR+aLBFyIQtYq9Ex+AN7dWfTCYR3ab5Ivb5
1X5mE9U13f7dXHSLZaZVOGclIEZb+DoB25TIaRmY3NSX/cOehqnMFqSHTE+1
h47dM+xKm9V1stcv/TObA6+phby+2oDDhfJuERcWdA1UPcfJRZfmpfwtboMY
BWWsLYomoxVJc+Tp4Tbcw/x8Sdzh66vHxh3lNqYm4lnGRSqtchkW4YLcErFK
KxlepyKp/vcVWb49I1ngex4ZCDlbHr2IEzUsT6pVTJiknSbvMv0dMYgQN4Oh
b66+68iRt5bb2z/hjOyfKSzzfktZIsotkIb4Zc+cXL2nqMS72iZ7kWF1KpL1
NZX+T0PUWWZ5Qq+JQYJDQi/Lk/lsr/sVRtLdbJaw+lRN9XBMOpAP8vnmalkd
6T5WvfptYMuTcEF4wTJMqwulhukuVylnKu4y+ClAveMvTc2Q2vzXPZ5IJ1kn
oAXfvz0x2i0bT3qm0M7KftX6K8000d9iycaeAbMufg8UrW72P4FmSijoW6nd
m4fmKiwtA4USFTbNUOSlTyg5b8mCJtW/mZFU2u3JkSWrzOD0WHsndDjH65lk
7xV5i7BeTQVyGlx9EKytCYbbvxmw+21PWNyuVQw2qzm6JU+1bCgx9jpNsxfX
T5B8SY2EJt//PoV8nKvY5LXWC7JXHjQVpOUb7SZWbYPMz/EiVZE2E6lMTXYZ
ETWHBjW78vtLmpr0OYG1FudWI1jLSl03pO0uiucy9afp22Rhrs1J31NZu6G3
4v9rHVPU+lOsdN1NzfOZ+Wf1ReoLfDk6yJ/wZ/QjBD+HEFqtTg2CQXLAmIh+
LutLq2m0VaFsmb41MrpGY9pW6bwgnrVERKP6bw0CzrrNOyNZn6e4ZS9IuW4Q
2sqxtTQcx6I0YtKMnGtfENA8NigLO3YglP0dTdmewWbN1nON+I70q6anZb+e
GGjnqkLRLue/PgnSnmmw9LKQNi3fEXGeLNDE+JawpEXsMrESIVsRin8eKJ5E
tP44CDxuInOvzta2asMsmX6Gp7P2ax/2tKmxdFc8G/zdFMHoINH/fBJUP8ug
61jJV7ahdn1LsUTPWfmFK8Ya708M7ZDxo+0t0LkFwsbEXrSJLZl6NQY647zn
H6iiqb7TMxusrWnG8qKn9ikqu7lBkfNpJxyaPAgJEdMOzE9x6zRFBdnYJfLZ
St9L+6DYprfe2iwEnRpTbhm/SW79rqacxqWIhtzZkWUAtTzJEondaFQ1Gc08
fPhUVPZ8RNHwmzPQMGgFytjcDQ5vZmcnyXLypBnsRB6rl2Fqgsv+wyCjAyDI
SMT6Eo3a/H3AjsylW6r72N5+E755MnkdKEn+7Euev51a6LJxZheWdiAcNsyh
WUnFU6lPsl5II+1fGmDXTWu5KYqFOUt3WR46q3NImjGvFac+b59xjWA4jwwc
Yo8zEgJCSZLYvKVF9HOk7KRgtPxWZwe0WSmdtUaQZdQuGdSZu1DpekW3v6ql
mz2r9YcN+ll+8Gd7yGlnnaLHOQY5hgbZzjAgsVZDNrU1HQvZ6OWXuiBWW3BX
/V/0bAJavIj4GJziDMSnLvVPeikQWmPf2ImQPDb9mSmM0rT9y1raxnlK1Vdw
4peHKT74gwaprTBeGlH3LJC694L1YItg21heMJAJX9KSkBhCtifIHIGwAyGs
v3WoPXUv+4WouW+h40kqT3kZBFKNhVNrxnJh0AnXZun9yF/UEROqUY/D4pwX
i35pCChEzvN22Jpwlq/WEsepDUyvxgl/+EVeMMBLVLx5VSjbFcom4J3gGBH+
1urnYrfoFf7e96NJMkHHMHLgem8F6evujDp0ebrNarguGPSdq0BM0/cbjfS1
3IK1taDJ83YNzD5buQj4OJ9vmcCWbGZe0o5BEHBdCIgnIHfgLUIwB1IQkMh7
KzyG7xIRXJlB+HLkFXQN6i2oY7i7SyfeFko4uNqgaK06q23ERJ29XE1T8b81
qGjtH19s0DOtN63L3J41q8mQwbtJTnzqatD+PoTDtkq3D6loWf38QaBiAkhi
51tGCT29WRu8uBY9F/0xUqlMzwOC0MTo7Ri69qwZCctJ9bMX1mnC/tcnQdhZ
U53S8XW7NWUeVv55ai+nPiGb0g608OLucaAFQCtKB6iCtIsgbScibYV76Ome
QdVVQ4OeIRbUwNClB5U9w1m3lUy2Qlz3Kbr8V2q9m0olQBcriWOPsXBWUlOa
51kXlrf6V7O0ZQM54X+8R/dEOujw4Z+tVvcPYeiAJh2hiWXGkn17y1pCHZ10
YFFnQ/B1WrItCbo58wPs9yutJ72jWKa6ed/eMrJz71dU+pqsvrWHD7SJBkHo
7YSVqlSfCGrLSw0rS17uciytm6TX3FwR5APVelWkqb6m+tsrtS8VMFX6QqCw
PSQz75Y9Nln6gSwdiD11s3sM7bbHMFKr44t66+gdADu0kt2k5sDxvFt23Rfz
XkWgf66E6LVJgUgDqfYbkqg22RPNryy5N2tekrU349bMan9AP7A7qsNELEKU
Q9UHsGkYCb1aBqBATVJ7txKr3ubJR/JOb/F7WkNpIbfXUGcbDQJSZxcgvbRt
VIw0dZXUBundiqL/hfEZS5gmFJ01F9TqzdQkNqdlM1k+hDgK6XTVwCYsKakv
jYWwgOkH8abs9YHGHmjar46+2VP8zTE8X1o4K4Vr/jIttmIQc9PQZ6f79dcj
fTjnfpqpcpei41dnpKN2rHHex6zJoacZ580icemYJXEtL0EnIubPg4wLNjGJ
SF9aKp1/hqzOCy+8zL/3wa7AkzjhNhK2b+54ojIhYXdVpFAxioKb4V8m6XwZ
FbcNpTercXmnotiTJ0CxwrmuTbdnU9Bcn9eUZa/Pswoex8oH4EUrfjT0lmxq
Ici07CUpoY6oVf1gI3DLJpFqCAK1NeoA5NuwLq6W8cg5E/Fpa+03qtsL7Kt1
gNuuUw2qx+tIpDbbtcn01qbKCn+nnSCCtXcyotTFEjGQze2510yyfHDJ79VI
t9EhoorfwZXObXJLAeKMBEcLIAmR7XYhCwvFQ4Ze62eCMt9w2z5QDZdHG+Ci
22bNkiqvPc+aldUyzhq2Pt2QYda0rpVIrpHw+R1nFna8AGNF5JXRgj+sbA5R
W6DHggEW0AiEgT3y7urnPCbNIUNJtW2z/mDt9rnWh3mHotTDBqVm3QOnJTu7
Kr7M8ZDq/8zReLICMCaPE2Qgz0CRR9FiICa8k18eK7dWRz5RHjnytmJd02gy
+VBF15clAo3QcxuINbBJdlD5q8CDcTBd+bRim8LqembZgbcqon35JIiWVn0E
b3G8G2Hj/mQkY2gnWsSZLTEFneGAUPiigaSKmu0yN+rpgW/FMRARr+g7bp0o
sBEhK4LCkLhtyabcAQU2xbInbDfcoigF+jVvkhP6LBrr2DTt0QrQKdpOE5ND
51HfjZt/MKpAk9UyRLiVMsLrao17Bh2IBLcuGoCCrb5u08ElFfVS1LBq0mFV
ur/jaj72NJJ8SZHk/rlJYnUTs0xkKyP2WTPKw57QYc3ABjINtjw2aP05JlfR
wVr/sV5/jQPsf7ew/vTnHdXPezQNCvbJJj6MpuiZ1jyHFEGasnVvVgS5b0bb
2iKN1aCsyQ2bS71eKvX4nNrwmEElhxbi+i/tAZW6Xr+82e9GbyVKKXfTB1kH
YXVS8pGKuXXZgE9HyEdUvwOvI/ptaMtaE6uXmOH06hx9cmWrJzrJNvM0lO5t
oBwlGjRRLp3gU+ejPRF5mEY4lcnkXq0bGBsLxgJJgrXmtE1s+VV/W9QDIFcM
8LWFekNQj3ysl1fv/GqEwBWxwEeGfX5WYmZ4KxDmhldW00LYf6YoeHctBeOR
D7fddpuVJTKvW3eaBLUsSu3WpWP+Z90A4IIAkJ7hVmyABp4mCeGYYqDrqgG1
lhBrBGK1QSzHDpfjXQ0/756Y2LkHk7p4WO4B7hg74FlNxD9VhL2zjrDQfO0Z
U0P2ixloFa6ejPA9K3FOCB+rHkt67i4Ho0dC4mD/BZQuJCilFayIDJSulc71
qxCZkXgyuc4zwOUwGR2JX1mqXfNACdKpkbHcQMi21E3E1drvC4q4dzQSl3tO
kJeSo27V3xZ9Dxr4bXJnnIiwPmBsLqr3rW3+YoRpt+8eiljuKoK7jfeb4b+6
FUT9hAx+qo6z9NWABqHHCsuOCa5zhKblOwpqv1dLYyvXZMNQpfuM88ZT7KMm
av+JovZtBrWt3Z4loK0unJZn5EQFOb2y5phb8TkrOWggcO6JxE4MpImYRDRy
75Nezd4muPdYznd9fwRfmJA8w3YfJO+nJI+eY48hubfqvJccvdPb+1kN4psU
wW85QYKfiLN5WpTPGrtU72yOGWMQEdxZWUjs207hzPIbKQkdoaQQ22ljCHYH
aE90dkIHnF9e3XFF9EUD59jwjBOcI+nhpWaIb10MsVVF2HRioWUja/TePA8x
Q8wuIWE6/X2aF8aSqglfZ983a6gvrbOfTL4fNq/D8UBwDGL2DGJ2bGKGUy8X
BJPSvn3JQDD2P0u20N5rqONl2zLbUBo5dirUms+fV8T9ohDN8iUkJLWKdad4
bOYN9mmyW45tK9jX9pYYo5RjDsH99gEkrdwyNAALR8PQoLEj5jClcem9qERc
oSWIvGwglpTyHRs2kbcNLTwxtPDeBi08zaD+jCL1nzaS+sXqGzlSmxbLahxb
7qBpInvHIF59fDDkgab9ML7k/atqN0QUuGVBkIu/xgZVB562TD1PQYYrmV23
rxhoBSFJGx+lv+7MqWnp2ZFBzdMbVOw0C/pGRc0v1FnQDXRlm2pk0KEu3/pU
yHB6ZZW/sFFO5VGsXhG4dTllma9iSYhc5JEo5S1MQIzoR8VOmuYsnuFRXy3d
Rkkhl46QvX20b5N7yyB33yD3fkPxzmpCf1qR+6aTIPeiAU/saXDIams2JVqp
hTrb2pZNzjkWceKaS3XKqYvDE4EwhDX7NWgH6ASvt6S6nqYKuyyV4aR8GfDr
jknMa83TWQFbYL0AOtMXXlG9/4ZS+USE2Fodt+ps6AN6i5yMNp5mQ39KUfxz
J0HxFYOmO+L5nVesawvbytNmGGsvB2A8sQndE0IXefbFresGyR2125HO5cCz
RnX1N3357euGKlZUboPK7qpXFG1/rCh+QSi+mejmXfa7RgWOxsjlppHqn1TU
/UwddaGgrayCDYNqoS9QvUjPwwNJxoj+Qqt6Rg+RdD6N3y1cRK2b+STp6JJA
GKUwWxE9by85cnZ7Yii7qHRf6Okdlf4zd+DdtUwzX4Hd0lHipjvpmlcEee2o
6eX1WmI9ex63IkAupXj2Se6fUGT99Nxkrd3H4F5T0U2vrERFyxf1LE/+mmLH
mKz0czEwYgB2bGAVm1+yqm9reWJqArcUgdnjPPGkV8eIkKuC1SsEq+tC0wSr
hO47ibh3gcS/V/18N5N4qabehlW0V2yZ9bWD372M3gTnSy65hLe62qz+mCL5
Jw2Sz+rcqt31gPgrhprdMYhfH3Noa34Xr4ej+MWgNaHnljQ05Gk8FCB3Bcgs
dRWx6YfOuhwE7iS2lCcpuzMquoKgRExC89ElQS599Z1Dm7YLhmnVTSrmYiNr
xy+3norclLGsSfXHirwfPwny7hiEWRHybkho4kRCDlqgawbZMmBNcPJ1UAaI
k2Ntf8zp3lshvYlLbut7k4tJr7FNetXHBIN55UmPw7TMRxMwrwr9kzdofe+c
2JxQU6IwMDbTZ+N36Dj0vh9DZVxmkTWxwkcVK/zxSbCC5daaCCvsMZA+X3TC
zlu30gQ1+rFrdlVUXeWOZl1Osf3qaKuOI0ZK8hM3CCdMbE6A/xIyAIAH/ZcF
/7DDVm2qR9a2NsOtCPMhQ1i0DUV/UPFAk1W+q3gAfzf7yxLKWx6wkVD+tAZK
WX4vbQg0hS00n+XZhhc7A27NU56ozUYRUZ+OQtqPlRr3RPZ2WpttMlB62aZ3
xwA9nXp0xQA9rfydm0L+3xfyX/L8bW7XFZFattfWLqxb62axHd4a59fPQOPQ
24Us/mqV07EvcUrUjvFu7fizdUMaWBELqzJzyUA50uA3lI7nrJ7J5ENhr8ye
zdvAG7dNRK0nph0sgK3SpX8kBAe9AWY4ttcE226TRcQFgUkh3UVfdHdC6wrq
y0LS0+184WGtS6XW4617wnykzkQ36dzXWBZlm1pZdoaVNX4qyPxtA/lWty1r
lEceiLzYUXlTKXSOMENw58EKotBti2Vwo+gNlxu7Uv1FFv4dDscO3kFOvAw0
XjWgDBQPDfJWJFsyFPV2sjnbdZkk4wZPyjTH94cVxa9roLhO8mrqImP5Sizn
QHbyMBP1+t21Ohlg2f4s24Of5WJstl3lUaGry97s8oVzqiNHfEmw3S7zvRuw
3RctbRt0RwXRR8EAq3VQJxlw1wJ4gRJwr/RMcmV15BdL726xqu03DSW+3OB8
mWbTX6cY4kO1DOFyxqhvvd8BvsjgCSs14Bzv6mTi+h9LQORaQb8bmsxsGgIi
jlw6XwwyzvdEwHfZeiObBeATXy7zDXonYoY7IOLhSRsYepzTTZg3/HES6kc3
vEyYTD5cvfdyIrcT+aRU7iYuubIj0sFxgRf+Y0PHrxmcsD7FnGvihD9SnPCB
Ok7gebvJqK0fMtjB6l4TesY714x+07IUWnK+tVEYZ0oj+2yiDCaBJxCr1nlE
izZbwK2+IpKh4/5yu3bNEfDXDEU8WLyxJTrhStB/MvmIkwOgv3/DywHYE3fT
he7Brf6BtgXGcWmkZehZVa6zGvYfUpzw/gYloQu+2IfADQfIr2ANYLP64IRu
9FbQJZUVr+dpHdYOIlUr3cjN560/BLcdGzgjIJYPKwkjeDmwZIgG+PO6Bjcg
s2Fk8IA7Bp+OHHe88OHCmf9w4xFvsIxwez+607u9+rgbT+AkBvikZ/NJ2n6H
Xi3Y+RJ7a61He2OgpcX7DB6xHAAvkg2Eh2VpDINm+J4hkThr73a2GAgt74B+
So21suphupl60YJhweQI9v2AI7oG/cciF8AJfYMTsOdfELkACdHzhGZF4BnA
e+sdtbWQoOvftWQICTDFgk18ywVg5bieoayH2A1Uu2/4oCL+789NfOTMWCnG
s27mMi2i3tTSgg3EoEX2K9JTVS7VbgyF9KihgWsHBB+WsWPeR2T6Bh+MDMLj
2NgQAVANI5sF6D3nyAe4yRy5a0WwDnIv2eQeGiaC1cLpQIOJMG338H5F9/eq
zzT18knobmnqWbZ3dF5opmwNo32W+I3bgdR9jfLEke8qDXWriRj1aieYhVM7
AnzOQqXUiu3tT+EVUfGOiWAem4Ylm+AdIXgC7SUhffIGEebutQYmaAXap+5g
X2VimwXTtgq6w9a7harT/H2cNGW1rZg1ky30YLaG5p7t5Tt/C8fqhWVE1ju/
D9d6c82pd+xit9gXEQDqr5Zx8JVTKtL4XcoAMAkWDewTnzn/T8YKH+kK7OmT
d60J7EX33wOqb+A3nX1vSn8n4KOJZpehtUZUocz6fdadgR6i8LvqM55hZnb2
W2XgVv9mqw/GtrCANZ3LqhuzJu+ebqh+34zUrAIj+t/KteJaNiApfUvJBvb/
qJieZgj4hZdEImA76LYDiOyJuedZAcc06CfCEYk0ADMQ196bS4OOUXcra3op
bbgyP9KsWwQ9GGXHf+YUjIdu+njaVbPZQVlfDhO5HBOeSbt7CDea04O1gNHf
Ys3UypOBLnY9C/o25yH6NBRphJzNPWUo702yBVRy13WxBZIw4rIhlODHJOfk
nb3SxRk0O1Y/dPW7NhT3bW9fBSFE3ot7FsB91LzkH1Qf/KHSe6+iJWkb1smz
at1W9pZDiyFu2PQMjLXWH3/hSfCcNd3O6sx6unHeqvBcrTpMvsWaCxbHvJ1X
DMovrabzPIfEhpEh7RaE++D5EEeIEduKee7T4LYg99oi9wbgtNj1qf4eaI6b
TK73e+Gr4C+5ZwyOozdu8B+4ClLqXhDnl5gDi9D4LaqIptKQ2Pixh9hoIccM
d4IDvHszfjx1mcSOtxcnN0sJwswyaSNgMgGsrMT9BqMsZc5VS3Tpb0mFpzjt
E+WK/h7LNrshy2JBRNxImKxd5nW5XLSZsFuvVEkUR45cLTw3MeRcS+QcXesu
cbimpjeObYq4u8pr5evh47tn4hnNvfEKvOqKAnbMZxQZsv/lkJGOxYaat8pn
jua8RzHoaTjyzM41P+lvv2AG9o6lqGXF1e7xEyY9ZDDzQuYzznR98i3p/Mw8
dcBtK8Dq3NzVyBRMhepQ+L0jQnWhzOPHPhsbPJZy+Vgka+FyyFyI6U6YhY7L
Ie/Elwgc3YXNz5XK93g9KXLvbW6zrMWrFc3yJG+J5UneguXpzo+B72lmxfcw
36fanlxPZxq+iG7DpmQa77874/1ZR71P5jrbYtlaP0fCvJYhGNwURRzatNzZ
A+HWWishWdJ1+fpFH3rTDhCJfsDVlYY6pCtW1ikLbMp+bi2WFxXDBnd2KPJK
GdZyiUMij8vc7TlwUtpFxNgI8AwLb2jbMywxq9t8XQ8D956lREZXjAui3Tuw
GbZlmKdT6/yNLVPTLvpdimF5vPMJzLif4yPnnwTrpvYk8WvqaNHK34redTK/
q5WSo9fXGp66kMnaW4vgrs3iNG/ulnlIpydM3BdZC9Z1QrVvJeww3zqehZCN
ODWTqn2bUxHkp2W/h77jKvAn/boXL4mF7500cGVLojNWmG9k7KFm3cP/rsGQ
6Tyw6m/hLn28Om80/0eeexIMOTGUvuX2aYsA5P4yOgLIDFlrGiTfls7+E6Gc
2LlwHrpGg2m/4ijInHJiIk7hS3R5JLERwLxohZVJd9+5aMhP7OYXbK4cWPKT
9Dp90T0rSn5GG6wVcGo/5VRYr34tfVlYlp+2VBt4sFvSW/IynTpYN2NSTR2c
4yPfQ4drndoWU65oZa4jkNYW3ZrEGqwBoPvsBnZLYnYZ+3YNOYm8t6Uy9McJ
+vlDHeHEQRnKhzhfGZzoNlFu0+WasLyK85U50YmLFiIm1KIRXu1lmwmh23si
GsF6qyIacQVycR8D063hN93rfSXNcdHspwzNtKJp1yXNrRqBj/2eDXSFS/UR
nd7AxP9txYx7/MfYYUlf95KXvIRF7B133IG3SmyY3Klf+MIXhNFuvPHGwfzf
kExQPW9uVk1nW+7+tN3TaVTH0gdD1LXN/Is30vFwovqTb7Zmh1lJOkjJdUkY
g0iW6r9dEatuuhbK5jjf/o6V0tmcJD0PH/6nmYbXSRg+8f7OZUOQwiGwbvNw
x5ChE2Hk5A16tGNEsfsgnAMTUw2GX5Nlw+7cNDZKO17A6VQsrsezirOuVSy8
6RnkGXafdh2X5gz6bMMQsPyqFiOnM2DqikKsicwHhIdTM6GvbU7wfBI2jdIY
vYxFe2G0H4MHy6WOuJbccZ2X73didSPDsXUvaNVWiaKD5NR/eStjTS1e6ZrO
V+WUeVf40/McjkKekuF6z7qIV/DiELzYBS/y2Aye6jWuMzr3KKOz8BkjZ3hp
pQbO6JkmFkP+lsGQz7B7tVPHkOecBEPuMxjNarFVm+Wk5kOb1oFLcPLmK047
yxCba8KMStd7ExTV33kWA5IbrM5pbBE4IXkHuNPxaM/z6I2ldzWxAAWvFi65
lb1Q9NV3cvqaFqgt4dpBIj7pSxaEUQvtc3pLoViWrOy3+Ed8i4hSWguaTTCU
Dk+nG1bnAU/EaTv2dyoG3fD8bTlAr7jiCp7Cqi1N3gyxEFWXc4r7hL+xVq5a
wxD1YF/fMdBk4x2DPa0uNJYhkRTcQ65aZfaKuXkHpgOiCLdviDxF6i1nYSWs
O9Ksq+UpWBctSlA55f1P55//fryCMHVvZKk4o8CtHS1jhVdH4NW+DglovoX7
iUTpPZui+t/i3U+7znwlzr6P7uEtzgggsXipo8AFKmKQZWfuN6xXzcVN2/x3
GFycuD5ZSjPP0b/EDVrPc+1n4DutAIguTfG8XGASrpV8btUYNbVL00y/Jcxs
+Rya2gzolJQzIxFNwdd3uS72m2UaC3BuVIPJYUpYHe8Q9toTmLwHBnfW3/ux
QsQRXDyuWN1bukhAXTMEM/gc8hc2gjNuu6nNW3Ia0r10+WNFmyU0XsFHMAZ/
EzQ/ylIad30ffeJ+WIuXlnoLlwRuauICdmaAFtRr/jzLT8rBrSTYy4cT96ky
FnqaO/HPf717u6MnBAvTT//amOkZ0HZwzENI936t/ncBYyun2vJwWc2ILOtl
XZm7SgoFb8cZ7q/ENHyjHfE4wzBWgARugeL2dqiwA/NoJHiEIL2aM+2ydoEK
CZ0ICar4SmsBboai9n50ZL3M7WvkIMByTrZy/dJlYDpovILDDKsaFWyikPyn
Jz626FHBioF1wH19oIL+fD9Q4btXHq6NN9gZC1rWMxAs/+wUICRu20Yg+K9n
IKhobwaE+q+NgbDfAILlJm7733pq2wWChxalR6RZEbuqL4hGwY7Bt1Zq4oah
EfbGxk+Nj0W75ZDctUe4P/h/N0puAxRleFkmekcYv+15OmH8LPXhTmD1/WzA
w1K6MwsFf2QlUwvXw/a/eyJqAbyPeBoAcIMGwJIAAHYO2H6pZLMHzL6QMLtX
AWc1xDKmRYPfZjC+5fl1rNgnFxrEqHoPX+TOcRYLfV7/C+/18Hn9z1+LP8pf
R//8peS257tUW1/K77KnI+OFCgUyekszt+Wzs5pc1dZqJ+eFsULBerL66+3x
IcTQYvYHOEfCtRxlVLAPRVDhos9pNcZ1HEXROgHQ2BJo0Ab6/UUnwkbUXAfM
fqPgAin5cFsnmZDV3/BwI3EoQCJRDPBnD2xwDEuXKul82uLb1ntZZMs5xCgN
Qm/Qw9y31Iwda5s7DTtvNbBj4EOwk+KKxa9m6BQftOlk7KTM7q9lYcdfSm57
vku19aV8ksiM2NEZUK6AwSpNPMfbPDrCqFBRW/eegMfq0b4mMLKaFro8pYFW
KqWfRaMKXFyjuagZmVY2yiVptihJNU4r1jiwtFivpPVN8b77roL7VyVwCm2t
7i5VBh4ZUa7OCeoGe+qJjSikIXVF3RA+j62IuqHbu2/dhsxB5WenWjDi/1lz
Od6SQaaDXPWLLrqIP9f2SErNL2m4xfybGlTuBAeVp59+OnrPX6N1ii7Q1hdw
QdaZYkqQMqriXzP42cnewTO0ZYjVpqdCkYSKf6vFYz7UzFVy1HVsAgpC1RYK
e9L245RB3/LGlcq8E20CxZDsMKqftmgTLuqj6o1gaX1mZDO/r/fhKp/A9IlC
wSZ8JWF/t624gR75GB5hV/TERDAAdam9pPeRKr2fbviBHBAu4WmQ1oxJZqrf
gMzqd7rKwEiy32AWrnbFUYBT9up1LOxOcO/RTlz/u5YnqJ+Cb2/rb3eB37mC
rmn1KkVVDxlc36oLuloqxEp1TQtc4vYIVjPN5QhAbl/iGsFz9qrkBW4IdhIN
gs267h7MgK/e3BMQ09aIKfhYpjKcyUVvfIaRg1CAAR0UxBVx1jZyDFZEaSAc
timo2RWlUSGhXYb9uduGH8OVjq2J5nDWFqEF2oPAef9A4UZmzPupBFYTtnbt
hsYeemxplQQxXf9x7VN6/HE3IZm34Jqdb7rpJuZk5aKq2/+fom/fkyDBnTEb
YpYMW8iqserWmmNdjTY5v7ZZRO7mshoSjQ11A7TUjLxArzDuIqTbM6PBzEYZ
G12+iCuu4aLI21FA7CjvUjSMuqJ1AJ6hB482uhZK9mdJRNhhJkClyHO8HGg6
SrF4HeIAE3BSOO+uw9Rb4SO4fwiIUIjkrf5L3ypqpih0E+ls2Qe1Wxjb1zWD
fmF+NkJskcryZQvCpF/72tdmhcrJfPVmwv/z4GStTmPsNcAyNDiau2LweQwY
XUtkpZdlxpoJKhfX434raGA+tJGC0oieUi7RCILN0h4eolss+eNLjUhJFA4C
IBOPD2WquUxebsHH6sWrGLTpWRMNE8Dissq7YmyxwUV+X7y3XsZ+3wo32H7d
T6bhA/Rtb+2KcvllRgopjhUjG2hcGw2s7dhxxXSwcA4F5UswN3IOhZbuVgrG
HB/fmML03D7cYvpNg9+s6rSxcd6sJeLWRmWW4iId/Qgxv4vBUH5ydcb76DbA
/US0lkA8cKvMu7r3bd4fCe87Z1dbO7uUqgDbhwy3YGdhz0Lvur2IK7qI7auh
cH8Rl2QCAnQHx2TPfczvPMJGfRc214bHAZlVpBpIb8C0WgD30/f+cfWBn8Mb
fRyjmz/uUfG90uegNjdp0QgdzuoIe9N0kPQNLu/5r6JjJO7L0k6cm+Pj63Ug
we7Dqjbea4hsKwlp2ThvxzjPCuSlzfz8uTppmU22ttICnN2B7fmqjQSV6hFr
gUlAAsrUS9UPf2SDAenJviN+BYGeIf6BCA73BZPpbtwjlxwz46fawAdFsAfZ
KIMR5Y7fAEPoXphJRezA7Xpk6N1IpQmccugIKLzdRPbZ/WOPCzpOuKjwgXt8
ALDAh/5QA2Ng596vGnHEWbOgfjNDhe0eZt4mC+e9731v9H2kAMhlXL3nzzu5
72hSIrornaVETjcEvFVJt2acZyVMW5X3qXGlyKELAF1YRmWIoCR604SI2XcK
/cf2KHQoXeHaz4QykhDoPlpwA7LEk9UXRYFN+lYZvLPnn/+HrCw6SjkQz9Or
QWkmR68b6gLwGIu6YNuJdtu8nWATiTSVSxhpCSJIICiLaWTjwMqjeurSyYax
I58VB79h4MAIhXgeHiCD/+abb5b3aJ1vv/127mfSP/mvWDNQUB/RiFFwpiHf
rQSpLeO8pmxrPlaXKtWu1Ss878wpizBaw+2is4yQ4MtdEBBwxamembJS1jdc
1FFx3i1w9CKLngMNThf0te0EeAQGv7JwFVcIWqR4KPSmmwtTkTIyKcN+m9Nd
4dztee2QYGOilIbahSM8uKiUhlcmOPOBRYCln4IlIpA1VpG34ZbTylIPVkiC
a150DuDTTz9dV0XY8BHLOJqV7Q8lwpqk8Kx1f03mlD6vyZzKlUTsgUUfKqqF
u83NE+hpca//HmVMr7cJymvUldy/Cy/8deHyoUj6wNvcmZz4+sIL/wnzLA5z
g9GEn5EYhcJA7IjByYtl7FylTTAsn5HNyajowpZA7Bwn/emL7l8ScQ8OXk3E
vc+TOq12R2wnDFqy3AoTWIXV3/72t0fzf2RVMWNTu8SUaWn08zmJgV2XxJQO
vpiWwa1lsNV7c2ScdyBiWierwbQIsLlZVm0tp91gDHAq1w1q8QyvTcjHu1HL
YqukwIoegHvHZbDSiXu9dEZR9sjm3oFwbxG7QRFsQx6G5Gr71L2MexEmoBOc
iQKeXS6dK8dvZOkV/dBe4Thd7kE8xQe0CN6XbFuDYVLr0vl1xcMbBtM9/vjj
XDx40003aR61GmDUn71Ch2ujXo5f83EQln6fKdlI9a5o7g2w+9P2ZGur7itv
A3lrsR0YdhBJWT3EydveLeHhnuJh5r/Aw+x9iUsOzGqDEDVW7NvXHpfSZUUE
J03U/tUqQ2yLJEaDgeUy34PCDbNm83JHCWG2G+i+7l/xDM1vkJeGGbrnGXp7
+x9qht7bYGlP88P844yzT6jxkHa1L5yar5n486Z1v7RMjzSBiEyPKQlEZyWC
f1oOtwaY1VvVqkA7LRPol7hkiTANwx4peh1882EgBrc71eMvuPyAPex6n1n0
IkgEQF1JfHUXfZ3qcC6g+kPwPzpx1RY75hIdWakrItGDM9KVI3QFCiFodT+K
hd4KANDlnBWCByRxTpvF47iP431AgITI2/znacryg6mMtyzrMxVDNW0+f01B
gsNG0zztkznPmxaGspi6vh+vnQFkRaysWvEzDLDMWoymW206rr7Eje2yhnuA
t13DucyRiIHnVscN9EXg9GntQ6kMGIzSbYvl4lq5kh9lRbi6qJ300PZ+lrdX
b3zWMbnFzdIt4d7VMjjbQ5rPMYKm1BSw1HaS+6MjYejC+dtZ1JNj5jg91YP0
/W/rlrGlUrig1LZhas/KxW9QXLxlcKflCl+a8bxxAxcjvumHUoTU6CIumKlt
fOBcJfZ4yaao0bR8asaLlU9t1aVtRpL6XPA1fIVhOgm4uaZVYugtA3GN1nHY
BiYOkAUvnJMWxKVvU9wyWBstkZZjgd0t2dPxWWFoNPjolSGTLQRLUZ1+75pI
aGeolC4H5z4ES+8bKoZ2aTvwfdAdvaJwyQicr4P95HoZO89JYCdMPgST09mv
YgaX8nYdQmIOt2ZZaw7/VcXhnAZDBgQZFRdddJHpzF6b8bwmOZ0VRVbHyLnu
E6aL7xOuR0GANTAz7c6ts2xya74bhRiiLBtgaNZSs7xp6CVuiOaqIaw5oUbP
WKyZrooy4NoBLKM6vkdhujCxzjzzMBgJqydSHMb5yDM9MTybKjjmOnQPxO/n
kv/vLUP5MHyBfQFBEbsCYatAcosvRFst3oDH0Q3F9c4S8WYK87oyU2APPEjf
9mVIegcCb6+sG3NieW+6A66K50BVuLBa57zegITV61s5tgUS085bqIMEn0z/
fMmkqwC5IAZCOj9ULOK2F+FaEaQ5Z6EnXjB2PF+nLpuneOxlAokd4/q6MZ6T
NR4SayLnsR9dMTifGzOHgTP4K5R6RQ6WwPJFXPXI2WSawfuxkAe/c/0LWy30
Cq5CV+jCdcFXldwe18jgh4GzUaZOQ5cg42vF4j0pGzaO+3+OA6Ns02j+XhPG
h7gHuw+E3Sk1XMxzq+9Oy9jFogYLvFQ9Ksldwzejef4nDOPIMq85r0Z3o6rY
9vkxw6Zzc4gHQ1u7BYPtmhJfMrnu56c0Gy4su8dKE3AHN/qfOi4izr9e5qPt
Jf2Rm4byW1fAH2iJbDbB9c6y1t0ylLfvKtXAxVJXuY/LuAku/V8dRwZ+cjhK
lPysl3Ofxc0Ik4f2ozcUduHXLq2EM2zWhashyel8Scjn7BfP0D7UCa9hxbx0
H8cXvBCfTD7u/YtvA+IenNhcvTBtErDejXKJFFk5JNmnDYfXTpvXZizfjTqe
0E+FFgqXl2nR7vPUNXhezLbByhvC6Et1xrrVeG9arjAvS5orrNHhNrpDOc8L
5lL3d3TH/XAQLuVVaV10ZLuUXs7iB2dfePClRCOiEucJDnPbci20MTHI7SaF
2znuuCRyu4iHyXBCl7NYPgDuBV9jj4m/XLZ8mrayu1Ry09L79PaTQHTf2Ett
nR9MXCop9AmnD4XT8aGPCWtHPE+C3X3g43jMB1dsnu9PH5A87871NRl3x/18
KrnfgpERM/b3J+CR/BOLdUMXfmvoQ1PqiWbUw4ZBUv1YG9RukqUSunBeUnBz
3bjn3ofQDXqzzPO0wnTc3BbXYXmdgHt0oTRdKBDhPWWCsNwGh/OIVKvNbmSy
uMxEcaAQdzsb5d6iV+ZOFUjuvs3rC058c3EIiqsWyzxkiUDQ2OZxpKu0PY8H
Vv4Ynur4pIz8LuvgbPrzoZS7i3bzWGhr2zqNvV+dsfcgCjvxudx9pFIM32ew
tpUPvihcbc2WsAI4VvauDw25yKd2wrAjhlXEOUpO13TzE6cgZ6Rzp2ifi4g2
fltlnpULh/fY5nFJr/VMHe8twdG+nblPJL9rZPPxQPFxNGYn8OznvBnyOWdS
Q1KDexds7kUeCQKVRRwMQn7VUhntKjnWY3CvM0OQRLKozBC2tTvCuHSth7Db
pb6bP1+d9U+Eg2kX6Qmh51YTC4UYkZ1qkgvhUXQezadWTg/pRVi9Tluh61wQ
zY8j4VZrPMSsCbVJVz9L2J/lnYrMuzFvOv4cl2YiILOmromASb3sWZNtEWeT
OvE7buTKZKsH+3jR5k+d/ceiE/w58pJVWRJavoJ9l20GRcp4R8RrYMtk4wev
nvNvDMRMCBGX43rrRxg7vpRYDuzsc2xKV3yIrni1Y9jMkFitjdjYaSW5GO2k
DGo55yzL4byEYSkPJO0OTVzVF1azJkRYIZM0r5W+JfTvs7JZz/JRSi1D3/ej
EyTfVHyKwdmuwUDWwWy1NBvaYHw6veeHlzh7OBapH8Ze0CxoAOP2y9wERsWb
G5NnNy2DrAS78kwTNgu4dce96wmPemHZMuQnckJWRH4G9uTsbOZHr+rp9o6v
iKZHLshmEJhtCEz35VfjZjRPevf0Sq0VW5sp8svT2RL+DN7qKS1fnOvPT/I7
6kWaUQdgjoCgz09L8+BvyTvyaSZ33zzAJ9IYjcqthjTt22yKehv0t2jF7JlY
ra1SNRpLEjpCxQG8bTx8R9uvOLal5CpL6eoEBPvc3JKucgv/juh62LGbIilV
0M9L0sCN3jemYtngykHpjE+/uYLSpuDJz/lNFwe1u8KmioV9UHszFpwLnnGL
SvZx/GS5wRCd5kX4xZRV2VNG/7yz2Qc4+lpeir73cjVr6GtlYIgfANwczYXQ
qXa1oQwLBCvCqlZq6OnBjO2FUnHPp65O5hJMkRjbfIoKGWs8GnGP6yItSZ11
U8atPnmckxEqhhNfMJgWTi/Xmh/pRlq9I7SXjDWJ3ArHYCUc65eu4TQ3jNTp
/ujsu1bG2yoJaTD3MkPS1qnt5SzbAl7O4vCqyFmn8olx6Qcujy/3POOSeUpS
l14RPB+icx/G8zmO9qbAolFBM+vu6hdMprakbddLWz7muTlth1rXe0Xv/bme
V+399alWMCJNugjmbeZLsVJIgxs67upPTrJ3YXF9BoY9Tbsr4heBjQ1D/Lqt
lZ3RDKFbO0Uq8G8RV6NY7fuJD2UEip555vPrXKgi+BOOueaOg8RCIJZulWam
Hcpd1j2newcZ8Tgw8gBd3+21+iZ/fxysLYL8arxa11zNdsRk8gnH1X3h6g9V
P89lrp4Y8Y1ZufqViqt/3PNt4hIbGyyeaoLQJqWjbQP6O3TrL7IGdtaklKa4
hWbUceIigwPllyZWgulmDU8rB0Lq6PUi2ZqWRmxyx6ZI6UmZ9+5VTXqR6sw1
6szREokDR4ckizCkkhuTJp2pwehuJkWnVOUndIS7CG1vf96bG5+HbetYGnuy
npfbecT5voIZWaWHQsj64qw84ixZ0BzF8HzNXoUg4j/upPVADA5a8ofGzdys
t2v7FTc3dSu6ZDo3L/qv0mbG6QY3Lxl8tF9iyvVpoHZKxVnGtzU1kdOMvmoL
73Ymnm9TY/5aBuMG0xg9s7YM2Ww5GLhhlu6zW4lk8DQHI3QeEXIu0IK6V+aj
KO0s/huYp5WgLrkgPbFARpaYpo3c0BbTKE3H1g7svCByGUzMmc8JEy+w3XE1
ffzLI8PQIIg+tGwzsdXcocnnoMVwU9rEnJPYqTpXf5wSp7/+9a9TyUuxaGw3
kSDiQMHlBYkRs21AZc1gWivQYaWZWoEOlXmhv9LqXbJj4GrJVgxtQ/SjdQOF
S25HB2oV5PaYQdv2PaVOw2hqzhAC0ll7xDxb1An/fmK6kPB3CRloipjmWRT5
UMzdgssOtTGDcpcwqQDYcAlHZhWia634gHbUBbSo3Sa9orU6PrJxw3AiMz1E
t69e0SDSdg1AtAYQ0YaZPDj/mQaSC32b+9BaT8nFCkwrnl+fgRlJPBinlMqE
Tgom9hPqUy1zKu0hZLVJkRyRwgi0WJtYq+GWlTJiGWFN3en42FM10xa7hmLq
CtCQ6Qe9VLQZZaWkAAJqTuNofeOj5RXaADQef5z0k+uJRuqJCvLVYTw4Saet
KlTxKHoCFQ9AWCpzc6oloCp0WPwtbqDdwIbX0Okfrj1woRlsbktfhFCkJhbt
iuG/WUpQ5u2vltNOtA92cOKAOp3/ZXoaZ2cNBF308u30iUewun+kMcbjR2lk
FEVf9P5hmqvnFQbWTnD8U1dhzbdgBVOkHx/5j9f45LX/3TL2dA0nY22voZms
MJFlFO40QCA3D7O+K7UDoxtRpcL7AVWJucf1EEmv7a5SaWnL08SbBLClzRsd
f37ESjjsCOyGZb4hBwCHNgAHAsBgznEGrbP9PgjUjcq8BRc2NazDNPZ8dwmH
vSJuSwQUIrok4frj62XqLCVD78stUWDsJ9VWIKL761BgdIVP+U++HW8YYOuG
VK6umCfWzt1Cnt7rvFwhb9krxBMojFOjHgrukpdYlFZDSfqb0tnb6qvpq3Ta
u9Z6Q3+HGrR0Ga8BV21rk/GrsXpGY+ZNYYfJtL6ziqSHiQAIeza7/cus0zIZ
tahiusChtiOoxXhLbMhqqj3UZIh4n2aVfACtri1YL1KNyo8G1MLuHIlixKCg
RRuXHY9Lbm8vuOREBAKmMznvKxI/gwtiOGdD3EnSVXakHZHQJGCxDOljOiXh
ODloHmyXLlWMLUjvXkDW5KTMrUuEODY8OCs4wsKs0Iv1ewSWXAROmYBcfYED
aWeKN6IJoS/LEBpXa1d44WrtZKbWgkcc7eGooITfInRxyxmlJvHzne98x6lG
+KW5MEtbmfhWq2hqx9BBVlTPMkmntZFhdJxpnGe1kTlbpVTo2Ir+nHTouyDU
ULUEVXrOCutCpx+tAPV1biRiR3RhLbTcpK1uBC1214WJW4XhhV4rXd2Ibvvt
zcwySbr0nWJis7Nb5s4OHNvwENM7N4aTdDJ4YLmM09XoVUsw1VWYcu9i5xZC
ih8vOeZCePkyfaWzLjui+gAumJjjROvBODtnMjB2cbM69X5WwWjRM781F8zq
2fGtb32L23ykncpIe1kT7r/xjW8EGLG7QxuQfYERcvlnHdFl2ZhWebcVcUx7
gmgQ5DZmW+xLOtb1dieJNrYzKsDkeNHDV4AX1+mjuUWrNTIicx5ueOQoRVT6
fktFqES8vnQpzXe7JuBjUVDAEPpT6q6UHDOfTHYRuOFtmTYXQ7Inou30Hfdz
i1beTnlfN/I9kagsWR0OHwTILwu/fzl3eQBAS2VuGrZifCT24aLDTFE8Ct30
GjAfRd77tUFK23f4MgMf1rgwi9mr8xgfqTOFfIT8EQ216uNDZSeqO9lrG3Ft
rXaoOxhlKGvfXxIwqg1qWkafpaassKbVUHlkIPKQkSWlkOhb/AdhxkMhgSRr
yCMsu5oelzjMnS05HMoNYk0/YzvAKd56cXvLJF0KzY6t+UZwO+6xMOXNvFCP
u1v6AUfO8+5a6HTF8suGG0Epoe2r67Xg1FOSiQph4fCWpaco3Cl7jrKp+jYC
l8vc9Avg63jwedsPr2hJHukBfB0Bn96hFVY4tdbj+FIDgtbgMsaTbjdVnedH
UuSqr+8vq4FG6PHI2msYedm8MMW9s4ZbzzTOs+rbrVjrlnHeoqDXsgI73uIT
uF468dByD0v6aI+GVzY5csmAFydy95Wi4o6BIckLeNoq81l5Na0w0UZtUTRT
XzRTGF7UKc3sWNQkoKwGfpbXoOiQjDzWS65RctzMoVOaadzYPa2JrirYmUjZ
MQ8ii8iVR0pyl8PMJ8D+LpX7E9gu4YSAlG4ZmXELgg+aZPDcFB/Wlmiau/Cn
DKBYLWQtoFTnTQFKJwWK5X/f40+ljxMNfKmaVSR/9gwRXX2+FdFNvQ1P8Viw
5LyVRBntcqKZhZa2GvITathuR/aC2vag1HjZUErwAa6VobVsPEP1aNQ/k5VS
TbtZQIjw6Vzv3MFNA6c6jIRzay4Skh+2BEJFXDFfU8nTDmDqaT88AHXkyDWk
nJDPMCjT5hEP+I7kKag+5poSxoVr6wKlQhdrXg1N6BIoc2RZsWL44HtKEbEV
SBh7ZBFAI/v4mpKGmOn4V8eIJDehTaPiHG15aRjOEDpuijx3MxRng9NGdUjl
JnfUdVE5/9mknCGAxq4NXWc6SDQRGYo1NXRW/n1tUb9lclqakIMFfJ1QFdVJ
M5qhcLuRCRm8+brO2qfVobndSpn7NIIjXyVneBUXhgUUcedFdibqPVpAcJEN
8UPJqU/DjwutXTmqmu0HPdgv876hIxPEH3X4jX353EHUGZfX4BVqSMKIDfzl
BwokGaOuCE95Ojj16MFhGRuT9AaODWwM5yl4n3QY7scqEsill9e0bGXZbnB8
XH755Y3wPXuatpsjWK0DaC0DvolhOxW+2itZKeahvy+9P93d3WWrFH4TjVt2
5o8NrWc1nG4Z51kTC6y4dX3TA7tbU1Yrlk0Fe2PhLtSLUAwV7Bql5smxyPlG
fjf8/WHus3OkDMokv7tMIuDWSByteaP5g64NGScIRsW1qfpti/pFC3dYsL6t
u5lMpUfasjO/W3Lm4E0AbfW/6zg5UtqXTVpoZGSQZBmxH6MPOZMWNiwsV4lj
ewd/BlVddUOalZz99PGHBwJVuo9HlmOo0scey/HaMpwvp3tDVff0oDh5ZXkV
Vg+QwyeI2zxu3tG4PQWo1a7RSpGz0k2CcunkNwJqbYFkYXsltSI8W2tSdqrQ
aZYNbcW+razIUKIBKPYNhVpTfoE89TVDoSI/cm+pOu1oUFY/tSDEDtIaZ0h6
u67tdkhNSUBYxJ5+1APXNJBnp2c43yFMw7HSpVDBGRzFGObxC0kxJuet08ZS
eWhcTRFCcaWvyCi0jRw5a1aAzp6AluPqzjh+ewBqEXtHhwJZyLFr/BtkETza
B3QHKXQjD3fFu9wHRcHWFx3ZftSp6tYMi5900P0EIT3wt5bY3VKSSu5bDs6T
rU0KW49E1QYB77YTOWBlpdXWnSaQra9AtQPqlmtq1oTPxVgUDAytvGSLgnVR
yC1RyJwCHVcMUpDClaz4ba8IgJZo4Y5oYQQwFmzYd8o4s98nRgP+Yf4W/lqw
Qd8v8/lb3KtFG85I9+TZQ9lMLm0rc6S9XXJaf6KFi5BmRq/gm10vOf/lYdnS
Mnzpyx8elbnjFfbzqqjiMaDcN6Hsd7yunxG2gC2PuBov7Fl1WJkv+H4y5jHv
oJVPC/KbziOUcp/ToXumosiGIBHI0urZOr+qNa5l3ji7OpbF2Q8anxsZIGZ9
PjSUsKsdx141i7xr1xQrYWCQtlVu++r2q10UiZHNRT/0Nx0F6LivtNa62LQ6
Z1NDAbmzfUvfxBHliVJvkJYVHFsyoOhbUBtTvxZL7nEqFnHJU4+UN4riIIiO
rCdYpNB7C5tUnXn9IB7M9QiDWYzII933Q8SLIcfzYVz67f6ryEr+JIptoFRx
FmC4JjBcAgzbAkOnqygYGbP3TsKsdW7eA3X4mB6/76bx+5NXkj2K6Uco9w1a
9eaYr8SJaqRD+XQVcuEcVw1Xq3F7rYvX8ihZCtQK73ObSg7vN6SQWpNFoB2H
SXSLMIrWw1wBYTUchooMyMy0o8No4him+GRhNRomkXBXX5Qld9N2YERTMz9h
KSuvh4spTB0DMt0YBE4zEzO4lN7vKyXbw3/i7eEPQV2q+WOYgYD6Yh9cDLrs
bSSkHhyXeTCyE6MPD/lJNmydXsS3fVLtVj9Jq/zwQpkbvD1BZPTGNVitx/D2
49XPa1OlN6sv+MxpkKxPGeimKQM5JOeK4ow8Np9++mkMJldXxC3R/xUk+WZJ
b3L35LH/xhniPGkrcckdTUC1bCDFakg/SwaBKM2O17vaN3W2ISas6CtgOopU
6XnVz7vd1PGRDdM8AfwKJKUdXRZVarUMkCaEWTHFsoA0Ua5IKfA92VztdZzW
5uZHjcsQzGFFCt8wmtq3vX7kTzkXK5xL93e8kqxg6i3ZBwodxoliowAueq25
SGiWGoAypaUySuEBZtses2yckod3YGMW8B6XuTGLeOm6x6wL3lwMtNLiPQbI
4jYDaBVgp2WP7p8G2PoEg26aYGAB1hpZyIDVyq86r25SFo1EX29GJIkEvvGR
gci0lf4056wGz6Zx3qJx3o4gslOngQ8ZWafawqV3FwzrFvvKJQOSFQ57CpIc
V90QSKKxmg663pkCc2ADE/UYQ9GeiLdulblnl1O39TG0S0pHu9GrnkATtmxI
3Lm/TDaf2M5IsgLr1Op/fMcD0kLpgU2BprHJrKscXPZ6NvRE+LLzNJFmdC1q
Hi5dO8WHi2D0cil5DNxPQc/ihAipFTaBVtKuCqnkg7+xOvgOJZJ+s3rneaxq
2fqdlrC6Mw259bqym+pKC7lzTFkc61vR42JcwUU/sqQpG4JbwUu+ONZLOkbN
7LJNpwQQ5KalPbCmPU3w2jfeTcO6Xr2ODa8PQqfw8VRmb9ynGjWHJffvZY2J
VPBV0Zgue1XjcmJjsi+YTJTlgkYn99KTPqUJOtF7r3aEKIYHcKhFt+StqepF
p16eyK5tX117wcq0Jcq0L8rUDUTqpjjFUdezt1eqeGrp/MEETeca6pTBKmYr
F0B12bAdWLkKrf0yWMVsRSN3z+9T3RZ1Mvm0mMbYtvYB3gUAl/Sv/p9s5gv3
fVhEdjz4wHYDT9G7DZkOgOl30csEsHNMmGSrVV1AVKzGavUUujgKfrOfKYp0
KxgSwOvdqHzMqp/aMOC+R+C5YLxbE729zKldy0MElLrx16GjNidAxKgEx7k3
yRGkgLlS5lWKFQBR77QgyhLdWveUbm+pq+t9GRR3VXFXRwUU98ByObD3Ap2M
UZ3k0BEN2ivzlsLxsAPBKN2eG46aGLxQowGUg1K3CnK+oKGtRoOtW3CI5qGS
U5Ae6pWx1Uuv6MFdXkOOyTR3tjoEWeF0adtjUpu+ZF08Rvf2ON3EO6pvd/Lh
xtJtYB0g2b/reEA0rBvLUO/hPWMaNmsdQxk2LZ/w9GGbidZe84eTwMmSsonp
LY/Ow8rIVIblVJerVWSfJisQ0ENjfWsy0I7xLZyGRHmEyvGUKVIM50bTe9cF
vFvqrvesPdG5dr0MDiKP0QKZ7JtlPK7B6JTMWnMoWpPRpydt26WKuzwnk1MB
3StWnIULl7hJVD5lASBbyJAJv+yyB+Xhw+/yY5leg/20QFF3N8Imk2sT41L9
qzl8orMHoR6x2YRxCgA6n1BXAOg1Jo6G4n3AjkD5WPDbjgRsHajCYUW61wJh
HBAlhBXFr0RIS3seaWNWu3L3nWrInaIpoLGpWyG3BovssGUs0qaTPTG6TGrW
OvzTDM0ZchGsSUQ14dHLovMunSRlJSqFAV35O2U+INyBUSf/wRe0YOHQRb8Z
hzXt97uxpoSXh/eReggQmtBw4UiSm8uen9BAb9f1zdiTKkc2PgHBpukpkDdv
9YffLYYsMnaBPdir+IsTEbSjVh/zSUNOGw6UNmQLlb7l4WWvDXUQJUKfN0Sd
nXkNDILHxoLDLnBYabELfkVwqJITaDU+AuIFOHKywjQ37t5TB0dGxrTJomyS
Kleti2mGIGYRu151kIQt04PJtm3XFVa1dEqujmNa1fTpcLunZO5i/L3VTzph
KfUhKV8TxuiQBmTHDxfqj0TrWTPPe6VZ04XDm2WeKIQcIaftBkZQMsq67YsC
7JZFNp0I6OvZ6ENIBMERYI6+w/WlCcrOzn//Y8mwfRuPtwgG6XEoXd/zKZ4X
AH3IY4sYdd4WhbcVtmii8eguH14tXUIAg4w0H2f6sK2JDKBuGZuZFfLAgI9N
gLM2rEt3P++AHf44PfsTJPRf+jwGX+Eycfs+6EXK8AnCYYTCfUpZNKFw+9Sh
kNvRTJuMynMj1T4yRaHVAYfN3MQUtYzBjqHZVOpelsh+0IBYU+GzRveazqsV
W/iyQjr0aiU4EBzy3HatBF1tZTfFIY5uGTiE/psY+q/6CbjrldwEGeZmzUwO
LlnR6QLYAybmZr/M3TZIyVtIsOhVIlypRew27ZacI/AF73L9AhggG6xEr+C7
cU6afubAoVw81o3Qg0OvB73XBa/Qa5bedQ5UgtWj+f7QlYg5l2r1V8k5tc48
BUgXPUjZL+NeVb87Bkg7vrDJkZ9BmgGVCx+neWJr68Xmx+ms812h+4i9xMOT
REZQ0LtuWKVNLRO1xjtsWK9WbHGuOuqJmLBLRoJAQGDf0ISTSBNKCvtaaY6r
BP5cWUm867M6AQCL/bImksHDy6xBJNCBwKIePsn+GKhE7sSWOUILV1DJ3fVD
z/IviO2J3Ngw7gl42yhDpWUIIXwCKbCjMjY1KdwIiK2XzsPisIf81oILkxOw
0X345Nc2m554Rfh9bKlk8xPo6hnoiquOnocznKokLF4vCKsY3iHM9pAyFKiT
KPlJJNX0GYh5zDpD1sOueoMTY5PmBBLZoCktOrOVDVTLOlxIVBzh5qBKnEu9
ODFEs84GVnWKVWs9FjAuG2kAPQFj7VR7btmbFJUQi0hbAfJquCqGK+GQuAu5
6tj8tQ3tWP1N/H3PQBQjIOiatHUjCLImxJBMNGaD8QnMubk/3VJlurFXs+Be
o9ruRO+ncZlHEbuCOBSAOI+nXeUM/wq02ECUWgTFT0EZG4ijr350UAbz053/
aYU4b376iAPg9PjAwF5PiVXHltfj5CexGO+svuRNXuO5rFfXeabWE7qSKDCK
F1QbtNY0GNZH/btp1F/D8Ef83WhQ8ddXH+Oa6sTKtNrbLBlWZr01mkHosE8/
1Yf5I/Wxyax59rKXh2xmTiY/wIFBsJyLR8C0lCbvZlVI9TfPM9ATPnNgJcoO
EHOjDDKc0aYnG0tLSg8hClKJx2ByetOZddqywC3RaX0BntvZdcVU1LWTjD5t
Xy6KgkvglnhYePJWgj7V5j02LhEaJOUM4/KaRRN9nwbwcALgtly6fBo2JH1M
gYj0xIK3HonxJpMXezi+sw2AdQRYHjxpJWKd79Nqkc0Oyyk4q4/Rd9MYfY6z
rEKMvUPaXGyaCjbN/ZiWSwf0hMRuBTrTOdpVyBKHzqWTFSN80CqtyubrtgRj
iQ6DA3Nio83184jHLZx//qsZWJYm41kKRm+ce8KU3ACuZEPHOd5J7I742o0P
bfGW7f4tAVloIlVkZY5D0WwPKpvyj/RQaNZyHYFdmNbUt8GGEyZlbmYGsBU6
uO5yXx6FIn1MvJnsX+kK9oBCWlFnXNIVnoiTLX7FqzHGWjAkjSKiuq0a+zc4
Vh5qlTraN0KfWfY4qg+rd9OwuoWxJFBwhmETWqX+aRPEBs9ihkWrOKNlfN8s
xRmrhqeEWO927vubOERQfDwWjQaMrSQY8wBsl1am6F1SYOyH82Uz1sc20IC/
BUOfDQVyoVFb30YbDlvTJLui3Iq4p3ZL9FnqQ8kAicM+i7QC4rDMHSooisLY
tK4AcZQA0YcQSCY8LE6ThzdK1efNuTCdb5Oexvs2BxH+/LZORxiw61stnb0Z
sluegLmfmpqjbJv3JDYNBjo3lGJpQueSP0+Fxc3z5ouq60orC5W7u7s7tmVp
ddqx/IzTLFDe1DWVMtdt7HiLX72/Vqf0avr6LgoWE81HrHfUeS2H8oYakEXg
i+xIpGlviL4r4rnwiwkgPfBgd45F8wGGe8owCD6MHXzLyIYjdOKyKD+koBE6
XGU/lJ/Tct0UazjKQfQKbGJr9spooiaUXtqGg2xN390+j9wtlLmh2RIEYisX
rM0RcNcFxkLQQem+tTK4LZ0m/QwQm4JtIdrXEdiud6qQLv2VHHGp568Zcd0I
Mrw3XPV26UkG0pO9XRgcX7CjhPZ2O4btOb9rMfP1v7EoVhUQ60C8a9QSay+M
atjMFqgD/6UTP8KyozVkKf1O7QqKRdGP8K1sl+zC/IxWhvBUSqGvg1+0v7sK
id5ple9kcsPI0ILwqKiRoDoz+z4I+Jo+HOZg5YDCRPeNRfdF0YCQzyKGaMEZ
2snUUECyL+oPQHQJZR0NxJLLnBI7NMFiYozScz6KODq0JKwPrvin2MJjZNk7
E3SlFoZuN0JzLNxU4+vhYek1IdF2cbJ7RaOvAgt7I/OQeUeHzFO1huhc26iI
0DZn4bKszRY2zU7CLUNRWbUREwNvO16hJTjqSMZm4bLDUnGnNd2yDSj0uFky
lBxiCHtKnpt0V8kFg957Ak7hfsGcKsaDIDEcckshjgeLAXEuXyyMxvM5Y33R
dfgLJic31Q75Yve5UdBIyrT3e+mE6IFoO6CrU5rTWgYlW5YOWSUHFra0jmMr
knQcBk2MFLRUNRJqIGBeFlwO8Qj9wNf0SKfMDU26t0eRl1nEcQOXUx36a3iv
ykrJMbonoP7Ir8mYq+DEuIuyB5k/Wj7KnqRj4H0XTXodjBwDj2s13hb/9nKC
PYLXuoFHK3iuDc0LlUWpwnIdA55sfPKW0D/QWYahORA07jWw2lT5oFG716nK
kBvGJ/fVUqtYe7IBfGWxbkNxWdQaIuh7y7C/Y4+l7+ToNnkOgHaZwx7BXlBh
mMU+KM0REjqFk8/vicoL7e7DuFWgsGejMJ2x5Ct9ofXCxFX4MvU2jpVgvwyG
p0vrfK2buTosg6XJOWI4hk4WaGAT1QSylQl9hnid9LMQqOmAQdtpNufB5ICB
xxtHyCsTs+Q0FpiaBJEnE0XXkvkx4a8izqHoRIzxOqCNMbe9fQS60YOKs09o
LZo8oeyd4Zp9QhLvHadFxLsZ+OI4At2K72AMHXkgMTgr5MUtpLRx2RLcpVs4
wpNV0mDV9m7V4W5BHeM8TR3JcSLtlZDkdfMlrH1eV1QgQ037WipzE1iMbEo/
NDBHZVujkgd6CyrHNiqlbaNThv2S/S+wN/OkaBl4nEbSt0QPJlADGtNZsOLT
jIIQ76mk0DugH8OcQJiYQOCa14PsYvFqbU2Ql1iSyElBZjQgCeT1beSNEk1X
HXbIg7uk47Wc9P27TKK8Dndxp6HnAWJ0pa/Qhd8Jen3Fa7nzObDuoNRy7Wyc
yqGHanKqcAIm+TF97ykB37S4eA6+rG2/HmHOvRoPKQyyYZoGtf02DuA7UIdP
y1Fj1fJiL9g2ELhoaL5YwFFU/D1Iu6qbWDEU9ZfiLh/z4hTg0IYaxry47oqx
QiPXnB82nla1OwUYUKaUHUUXEEZYsvEGSxQmp+XgTEEnx9xg8V6pY+xkkjqz
82oUKsAcXRS0JT4WdEVFS3BnaKJ8Ng2OAymP9Mvc4ByWeVbYogASVueCDUhk
byIxDDs9+tATdDNPpnYlsUOy7691xXg4Djwcv6p+bvAKEhptpIDADeN410YB
3SaMfq+BsySI9xy12Yvr9bLxt9a46FmrbJfqkLTq8xCULtO2I7GYOaiCYZOo
sLZAiXVVBqVEf41KblWaxwjQtxTqC5oJeEIjCddkIp+FS9ihWz42FNUFKK2V
YeqYBiI5SIijZaKtnjAG2Gx4vURFc/FwmI8XbvQLOyxpS/Snrn9wmLUJx8hm
mfogHylqyl1R8IOULglxP7pSxpYjR+kMpNB9PlHEwQC6mSdolZ90RkqEEP9/
nt73OtzhV/BdNJLgnYQN6LGv4rkFH6QNuBciKQruhVr9QJ8VSAJju62wWqN+
jwGTxON/rtJSyuN/QGkf9Tj1zRymD+fbMfwhI0GPZVmvK2Xk3KV+y+XcHL3S
6KVPx6T/igJMPt7lrkwBsTf/Lg8aEzqLAp1EKSGPxM0eawM7/EarTMp3lEJa
EUwV8YhbRAJIjd3f9t7GoFv88L6J0kg8aKwv0GqVUpnqQJZ4Iot2yXU6fyoG
IWp3auduutF+KFJVrsZP1RSzosUS6yZtMQKFq6Kg4GlETO4zCnGfKdlK9OEA
oG1curha4u9Yi/KLXled/ln/sc/BPg3IOp+3YtwFmFtmO+ek7aIk/OQaJz6P
NBaB8rxkO0Wm3I52yWdtrRPFo8tWOSkkDUZbZas9gRKWZ9NwV6ALL8q7fUkp
Z4dwv5QAF+yQeoZWQZuUBRsaKCTtilYBINbLuKTUjebL0z5Qx6b76/KOZyhA
KHL/u1FYgxx/1M/AN9ETQDC/69LQmhljwWbriNZRNht5KwIgUCkqlaUaCN5D
39ZA0IYbjLk1pYR8EwXYtz5hvxPhovoBDhY8Dug9UiGeMbYU0Z1L/quwBB3/
36D5f+J5OHX/0W5Hq41Vt3+69lQPteBkrxRDPhT23Yb1tk/2P32D/89KUg+9
fWflUrVjqGxFUHklgQQ74zs2vZrRKkb9TdSXfl5JN76+qBb8tZwAxqMJKqY3
iy7x5aBFWu7J09DNMemADqYdIc8eWxtdjqY0Sl9Qk7gPuoIfNsr0APSaCWGt
MrXf/vMiTEAK0OFBfdp+Wyy5GDSqTQumW4YaduIBNfTuE4gjFzzw3llr/YAb
lwJMeGI3/JFz3lRsR/sZ2uDd4MFDN/xU9bOrAeQqwZwlBm+2ePUqnv3eHEG5
dXaScyVQmB3FunQlWo1dtyUYGtkZv2fKCc6I0xg7nMJOyqizjN8tQ/0AUyTJ
nXOAs+aTWSrLAVXxHmdgaCNoqDwgfKUbuCcFZdwOyDegLRhZoc/BbrFkIKtd
clsDKiw7VtbNRO+LjuKCFq2oRraiwqnLoqiQek9gfbBbxsPEBkmECxYZYcqb
bdexT0HHtMIsZgaZTsAHyGqKzLpeU+kSGZxK3waT7R1AGqfd6y0RV4Ky3cYl
oh54feV0f6f/IO1/nqzY83oKxyR7pRsg775K3/AUyLArOkp3k/YdtKRnNUB5
KiCYj4iIIRgm1xbxWMDnGlbguiDL6hdyhrzbMd49FDzmPfHNqWR8OrbHUGPo
leeGFuVB4brkenYmaPANRZ8BcogIO8+cbuEDK9By2CH5d0uhjluGYAhzkY6Y
/ailzfqizTqizRZNaH3MUmTtGF9FPD3Bd3l2GYbKN+eUVoWxQZlHrJCHvykY
gw0IZEFZAbcRsuhoGcJUnwKq1h2qdLaFQEtnQ7kKs44c89skB6y2WIL0Cg64
ln+jQpZEsxhh3hNRiuehLwh7PeOjaAf91haIObicEMYSQ/EUzXOwyj4rxF1g
2I/LAjGrb8heedeqAsUWruu3mYafp7AUHvIOtz36eMIQZ9zXJdvXoi/RcFCR
iEOxAal2Y2CBq5AgvEdQF/Qa8VzdyKGBod+6Aj0ulfazDfBq0cHRzPVdEP0G
/MGQ7Jf5iAN0fHa5Gb0Ifxde+JtsQoZU4JYot26Z93bGtNmxodyqnwRyRdzN
ACVmqHABFgfur7DVUu6JkTrMCk3SEGPU7csCxG4/9tWBgbqWrdf682FuvhEM
IxtD32ebkCETasM2ITflhAX7hH0BTNnkhCz+u6asAq/aNLA6Aiyv2hZtbLUE
W5YnMKi3jqi3UekmGmj1xvNq8V6YkQ5/OGoza/LpASCclUOJTUXy66H/Dg8C
SqCUHvbTm6HSkvmzzoPXFWVF1HP5F9cVrTIPQEGH6XmZ3HIZHg09yqt6w6PN
5wm6huntMu86kIAJ+y/Oi0/A1Pe6iq1CTp5PkXRalGJKW7SvBhzRB9wOzSPB
0l1DrxfYWCsTL3ktoqaPUuikoxSsIZvV3z9g2IZDgcx2XT4Tdwuwsyl6Bpp6
yn3OJ68kHqLJ5Achex2aoKWwOVs1UfSR4BscGSqpJSoJw3igg9hItMbyqIHo
sX6CVxzxJRhREZToqD4ZuzPsvcIQdMBowYYR9llF8JpTMWbAUAIMDJ5dKuPC
E9dnD1GGq6GEwui7gJfIN3FN0RJ1FBV+oR+y76HjA7CP03c8UcT5STD+tMpR
4Ok4vVNhp2dA5vTMq7FbOGuvC73jvRmsbwqAhvOPCDkMgO+eByX10w066XSD
of+IyonC35QX8YOGFdcVMJxu2GlLRpmkCxBkp67V4WaUHCMtNFGdUnwWEqGm
1C2OJ5Pr+jGUkk0XQOXCtxQxDbkO3tYroJoWRBe1RBe5Uq94T9W1kYVdVke0
EqC0bGil6gcJ8MTB0eBmdltgaIcbWxWXlXjFAxvzbYDOUNQPALOmAENgcbPX
v7gmWFHeCG4C98iK0jLS9y0DzFgAk5huaE41LsO+yemRJ7BMTyyWwf3Afj8X
Y3qS3RAulchUOMHif9+PTTz5d51X0KOI3lMWW7F8sgCqnzbQSacN8AidGk/6
D/pvTKy4gJP9tpFmtUHdStSPJED0DRgt1iW1DzJHxXugvO8oXM2ySiVqCZ7C
iGVUUfY9iniXREVbnLNuqSZopYloJQyDNNIcqN/bmgAo0UpoearHKPMbZBa9
wqPH9aG6vwjz0KUVnJ87FcCksoXc3ORRmYeogC03/K2vdNPbCVHYGdEOiQo+
kDobZk4BVGH029DGE8qNu2VuvaG9IsodpcfiE6tA0SBCkdv3fAUhV0poqP5H
EtC+uqB+K/JBvB4gapVswAUoVT+rJ4uiOabkWMNZKxRZTd5SA+6S52+7Jz1k
WGfT8ohU6qsNoxXDisvHr74S/kkjF31LwJMoo+UAo9jZUJONzsFgOuwKQTSq
Et0E97trppjlwqLDW08UFPzu6F3TCm4+hlHpxkwFpYQiSGyZH/DnhHE12idB
7O5mYkBLuf415bZqxEGgw4C3dOKixLUwuKZwVR8OcK5D/sMI910HIevz01EM
yQMYdTQrTH6LnBTXFGMDj9VxqD0MyADsAgq9QciNb+BUXytlo+S3TsAfiaNL
8NWfxVs+zwjnccp6Yh/1ogQKgLL0OynJfeVRp3OisKGDv+Uo1A1OuX/UD6s7
SFvvz5p1pM/r12Ftw/A/dDJtdYfDGrcDNgr/j/ZFW6EJFIeuNMx6Ccy8ptKZ
6HSYYAYTcFGUF/x9IxtcqPu3+iQCZmuG8uJe+Ywy5YFX8yyCiwLIQpv8wvXU
UP6ItCLLw2ksMJPUvXiSm64h7vrfhDAyHEnC8sQornN0NVioxSpSg5LCWwON
Ot0u301etOqQbyx6ZVrv/zge9nGuQw6dcD7jAl0ktZzHD9svzutjVVh9uXPF
Fx28dvmw+Nms047pxAYKdW2eLABr2y7WAvBH/ScTo/EsIzcpyRCMRkxFCRf9
umfe8snGuilwGU0s8NqtbyNuURCXqLhFUXGWz8+ZiXnZIyEOIeVlQ7Fh02W3
xL8B+m4gig1jK7g9KSGOxySOSjP9HEAMkxIHosG88ip8j0Sto+oGO03K3JfR
y2Cny4Vdc+6eWJWHD7+3VDlM+AiGsklnN9efG8blmocVzZtIEmcL9rOHWNaN
Dla0vM64DGBqC5jcbqxXcnYTAcjrN3pn3dZjk6Ttm9RuwK0xh6NvdtD0FFSU
8/zHEyMxlHTYjfC1s6EnqUmnKYV05JwJoAAfw9iGAkovhqJ8JqJ84LNbTDhe
BW3hm7h7RXQM+BwZ4ZCW0cTBsjGHT3M8W208oNcquNBTevn8vvA+KnilyNBg
d3SvWBTdgtguffKhULjrWqL1OVui1BO0ORXPst0QW9oo2XYLg5CQN87qQvE7
pP07wNwrwtyFq3ciTwNZa6vC5l5T+E0U7uArPjWJiUPvH3/p+dJaISnDWFVb
KY4frf29cPtLPLfz15CFdkB1VRJxn3TuPKjyv3NHAXv5sr0O5luv2BDA5IaR
oQ3GAoY8XW9cSq1E7tI2Ml3R0HrV0A9IDN/yuKGUoTixwXmNjkn9hOsYD3m/
mmEEWUJBISSgKOL0hkUbHqwIsgl/UAR6ZhjPAEM/JW9/ucDrF0tfjlTE8R9X
B69nFrH91QnIwYam5MSHCiQADyoBYWp5BPlpRTj9ca5+11lEUA8cE+LNDr2a
lK7UdjL5HI55u32S5KV5w2JDcRNDZvXvAjLdtAIeDu6f9LhRNpbZHKmmPeeO
dmGrtCD3ae3658gpkLNhI4dBQzGfKFOB0w/09gWj+VAwIVlBdRnha6JVAjrc
FoVcSVEv6Qgyvh+Sw0jhpr6rQnSUHrl8uyy3zvJndwU/hesL4ar7fLMx6Bj4
A9LJQh5JwzI2qaSEAkjqlvl8W3QHDNl3X2Q44YJGwURIIlL4icv6YG1hE+Mq
+rraB1568wswTYG1KgoJSAqFesAP0hGqO7rk+UfYMiF+aivWKqPBDlkjSp19
RtxMfM2DSXSw9RnZuPT8b30+HsO54xll2habtU8n2sQP9NaFrTey1GLldB4g
hoaALjkBfrcyyUQo9FbFbTjcWIUpOEs009BGHFLKUYpexO2QGHmAVBF3ca9+
AtJcQ5a47BxD3WsmmXRFQwWEWYNooaHShHG/OcHeRFJ7nAGHzT7gACDxvEpn
xX24dJO66HcvBRLrsrbASI/OYysOJbJwsKm9veigIi0B/IzWSpxpB2uOw66h
nu8rzppzRX0DMuGkUxajS9n7tZ0l9ikBzlnnjCntEz9PYYqr109Rt/jMT86H
a/zkei5RahQS7LYM2FmtO3HeUJXQqk0eRBHWLTcZdRoed4sIgHR+8Cw3iGO1
fJhbA97JkSQNSJiKYXKXNdqEm7e3gklYuvTze+FZiMa1c3orB5FYC8pAPYAy
zIkGFJ1jbpBCkY7KsWgydJgziykKln+gVcZThby5uJWqN47aYlvF+yZCJKs3
p/K64j4I2a+PINPCoVGaA7q5QlBN3vGd1z1Vf+de8HfG8OONU7VpcvAbAn7E
C69jlqm+1vGMKtd10NtJks8Ja1YUN8faqewKn82Ct+B2+eWXW2Gpf6Dgxrak
1QnJasi5HuA2PYcor5d6D5jHJZo7K7KfYky0HWnAgWi7Wsdcz1B5bowJXBMp
3qChdDaEV3mAWzqCXWbkJZMUPPSKgLjEhET0yQ2Q7UbY47rclgDOmiELF4Yb
E9QVmOmdGUzJMLcLCEM2K2D5Rb0fa+oUgVSKxHIMmJsI5pT3QmZ59W30DUue
W/JkyVl61eHl0iXuObf2k6VzYbBpCRRy/S2j0COv7YGo9d1Bw5/BY5ebMXiK
m8Zng90H/ipJE2tu4nIkMTCph9KyAb01I/ALOKYpR2kaUpoMq50h1F7sKGe9
ciTJOz16osXg8kBqUV90F0rZe6WZRsRlU3oUbASmbGJ67t9DuKknmgttV+iY
sxZJ4f1c4TpDuK3YcWRBmDNfAZ11BZ1YuXwCqsCcrKWG3znj0Q2LcKFco/xp
UgeexHxEADedtkW7L86FdV6/xwGcQYIqv2NDVgUSzIEXoGko8MFfk0SJuW5I
pLbCToR44rDh2OA0Ph04smzFU9IEPputjsOIJr1UwYMNwbEBD6uz5kIdPCaJ
ZqKFWck0k6tpP4pkB2kLkXoG26KOcs8gwGNNTYbhN7LBMyq5IuMGVkZwYN3L
U5O1JgJ4aqYeLAmCEk20KFhK3kjrMPzua1WABSMQoyXdAK3cCDSmHSxqdOmw
EY65ET9deePCC99Uoeyd1es/K7o2ylAO3xedBDAlI7UQH8K3RgVPJdcZPllw
rNbtxRYFPUXsWUcnoqUy9nB4NmolXERC9rDhyhg7ZVLJeu3AeGb6tNeUNL3M
sO+s7KK0IyYBAxkPCwaKdHYROzUmhpJBGtGKgZ2QWpT0iEi2TVA9Q1E9RPC7
l2z0sEaiLZNSP2saQFr7wJc4sAGEQsK+qCDM69kotUv9eBE6L+uiJWv6Knpc
YixBi70WdXN4whQsQMTNnXPTV31Rbemc4n8mUKmZQwcEheE8aKXuesZ2SpWr
QD/rAEcvMt7CtugzQMiozH3ofY2Q7e3fKn36ArFI10DIIe8DDJ5lmEM2SFh1
PIOt1WuiUi9Xh5WHvW33NjrDMM7adbjZmD259Sg2vUdXRQXBKGt7daNnenCB
RQIdqKCRoYLQhgXedWxH0hnH97jOQ6KHXAcJBHVXDT0EZ0NN//OB1kN6rOpY
ABXpobfhpuuKmKwRqoOgkVC6XqqxqUMbZ13BWRGHsDDpkUfwZGXsMAPf6X2I
PP2xW8ZNW64pqY1sOouO7L6hxp9KahD8YZMUYlsuyZwUFOo36H5VhoMDXReg
C3b7b5G5J6ykcmJoJrdUQBE7+zaXiyby5m6rHk8i73tspYErb06+PNn0uG7q
wUfu473RFB4WIJZBt8dwNViJroherRmqCKWATvf0Ss6fU+UVYs4tiBrCX5h6
WnD97CtKztu6qmiz7gGOSPf4CYy6j/kx50tYsZGDKtthmbvUkWC3yarobYs2
XmDOTcrcl9BTqiiuTKdXYwMxXDfLiNGhKvja0VzZYaRUVercctK5+Jyq6pdh
lhXn1+WzrAAV9IoImRDYD0FNISLlZ3dw/9YnU78DGPPJcZl72LsBPn2BD+su
+p9yWK+94PWRWwvNtFRdh1Zg3OuVvX46aqV3TekI8Xk6o7NplwSqLO+5Nveo
Uo+yzA/qxsl642Mls55m+A/aieImOE8m16En2HqZ7pFcJ7w7S1UhS/qok1Zc
IMVubCgo2Hu0AbsH1pxKmfNRKQWp0APCu+E2E0D5HU7tcO8t0UIh5rRiourj
WgGxhyEACm0dYOAtC4w+WSrXN0YFwLYLuEHRkhhoLu/0z+JdUE1JU0vwAnXD
k3B0W5U1gUoRO8Bdy3K7JJBBE5rhfdaBZtnrHMqYIKDQ/+6Ez/tKDHLB7WYm
jbYAt209tDYjdk6ksfmCx84Mkacaw28nTZdgqHAToyS/asc/vm64Etq4Itpb
okjp8OGXYaEpt+wo/bi5wGgQVoQOR67N3p2IIMHRUFNqAeRNREkFFLmKioHe
FZW8SwpJRjeMBVWupAKWXenKKu6D/vTe7Szru20oqqFSVFxPseb+MlOOgpch
gVTiakBZrRVY4ixvQh0f68ZAK4xpNold5wqeuhHa2IajK7gJN0XcZAU6Ka1G
pzf6NtAmZb6Zgjd8vXRuO1ZI3OghxdbQwNZGg3LiXHDtDj/XANiJNC9f8FZf
0iFWWmRSmOpiw+jbFzZJXdE26n/x61MGq2tL+EpILiMHCXMSN0udwGo45dLa
Cb/nsVQQvN17gwqKN0M1JUoYW4MmKUWc4QqdNCxrsll56vaWgKVol6o8wqmj
mrztTqKTpHd/MgYRsEldcTKeRtl1XCrx8JaGTTYSEZbdR7ymullgo606tuzg
BicQPi5dwLhduI/2POm78HMJhM/YdvHYUCRB3/FVenlt18DEgrHvWbH1zfYU
OLzI0BkV6/6S4UqD8xmTVtvpJuYyJLMm2/r3FjXlCJj54oYK6v3JlS5zoDD7
atUnz0kPSacB+mXaue4GN9FMpWnrPcuWaAGw7sSzbtwz/6M9EfFWdwT0qHMm
Uzfl2tIl0HHtT+DVoq138HDOZuNyiWsl3825yGAoSWqAN5noEzcLhwavMSyn
zKC6kQU7bTQ4tonknaHwKv4CqxadlFn7/rDabIhEZ/PIvXdtyRXgKQuPjT3H
omJhJdL3zcLCCKP8sm3VoJmVTndVqTLpkBVSLzvGnnrBZmV6XD86zLGymzx7
l/PmFkZ/xr7Nyl1DMneFqQeKqTmR2h6ksmsJZRg0YTQ0vvj+VDrDpHQ8jpam
4Flw9lIij70juC38rMdiRhvsldKlSjM/h3jkJ3FTj3ArRe0/gq3CjiVnsHyk
1EFGXWnQKesLa7hTfdIne1k4vdA9RFwY5EkeTKRq1EpVuqZzaFDYtqa5njie
NwrcMU5zfRqSE09Pi5gNDxiCk6d7vtfBSZvvX23YHEuB6Y3RXZZjdm8mwY9C
KgW2l1yVzTKPaVgcr/a9Gce3RHgHPg/Tz8HdrsdAnIlZ/c0hDu5zE7N4EYf7
2I533C6JKOvC54lFATeTnljCPiWVjIkwO/odwuAAq9NHsjF4dSUBmFQSpnSB
4xfAyT2xNXz7KLYzwOjd0py9sFDmAXUYIGD1UZn3joK1vpjwNBVFO08T56ug
eVQRWBwWCX3fU8sGJ/cN+V397BfXq97ovhA8ayf9v8awPhbq+HmU3Akd2zYk
OFiZW+omuVeI22GvCYb0g0HyxCuY1a5VdRxPYBC0hZV5sqo2plF7PLCZelyG
ecdKdiNDJAw2huSu6euOtKu+iG4wMppmuAJ/7DqJceVH5zFWsn1JuDrZh6JZ
mpt6Fdd/dUozTR8JWX3hbjWDrgM7hVb08OHfK3kY1jDhap/7wTOyFFeXnKKP
imN09pRIwZOEwK/A8sCyf074F+6cjvAvfeypVcOEbtVJ4gMNHNzPOFjNKvaS
ObNIMIpg0WDmxcQsIlhtGnIZ3pOBzcwTYWbD2ch7RTVmEUy9LtIYw4QL5+zn
ud1bmqO1ZT30x5z75F7wsJU/X/3t6365jQXaxKwYAhseloHN4sjq5TlTutPS
WJg9EeecTs+9K5R/081YlKZMbr6UMr6lTj7ncBx2PWxj2wWuzZUytrq9DbNU
xiExL7xR/utGGcQtzTif10XHUCBZaLOFXZw9YX4Ipc+Wwb//VcJB0TIwgbbR
bJhrYx3oWEtqw7wchU/krAYwZH57a8jwqwxrpV0HCN7WJh7GVUPAo+J3YmMC
UOHQMTtFUkyocYcBE5h7HyLQPM0+mWAPHelnG8YyHwhZsSEB3LjEpriTM0Jl
qyL1AYmxDYm+hkRw138MhPQzpNwbnEM7Ks3yLVSYWI3SARM/yMPn3BqQgC4Y
lpGPH50vYUZdwy4SSHJv4tiTpDBqMu1Rhr5lkzJ3O8Lnv1bGTkZiei7Y4qpH
f3yk+f7/Y+1NwLTPqvrA//Pu9S61V33fB65RGkWDSxNi0BjEcVd8iCs0CKIs
okFFWQXZYtxFRrTpZmsQuwFN3AdRloYGmrb3bnQYM3FcMhJnklEnZniSmTx3
3vs79yz33HPrqw/leYqu+tdb71d17++ec+45v/M7NlzfiFdgD5ATcewBHhyk
7T/78vCfBKl3DtalE/gxQxjXnARxzX7gCnAzPYhhj3CHRwVwwTcrgHX1Vk7F
Dww87IlcAPQo3RUU9KRN4BZwXz0JQX89493KJ4PFdxQ4A9xJ9x3yyzcRBrkZ
u4x3q1y+G+N9bPFuRcsXgvehZk3sOeSbYpcfBwDfANEHnAbW47t06Vex3Nv/
4tfqtXKItBHp8iHGAdKzSUKa8MWLGN95E2/P/2dinfyv35kN7mOudjfRJlZ/
yLlwHtO8t6+PSk3fUd5Swp/HDGEjxaUg9FkHZh4jAU9DvP8CQ91a+LOhXoVI
zxmYl2pRjme7gWlHqjEH+0UpfFalVBjfRcHrnce1OccFtEL785sJmkITOhUz
roLgBw2sAV8dVmtwrBPJirXOP1xlvG3hxz7jIIgkwYda/IcVHjRJUwSB3F2U
BzVx5FMSMZA+3kstURXk1ZPEtaLbEc1sP2RUmQN9fj0p9CvopwX0L3n4UwX0
rFSV60ZVt24U9POcMpt2/KzA5Luj4KfX5q+e6iOehw+hruonxMHOwvza3LKH
U3AJpwAhTHIVUjyzFp8rQtvgxh4FCH7rCPVnp9IWRAMphmZ2BXqL9gKTjxHq
ZqpsnULnQc7HgY03afWGaDoR8w5Df6GcA769ZvOerawMpnAEOJuYZHeAZ9Dz
HiVuEwI/m9sd3Fwl5S3gSnuS/DD1NwnmNXVzK4yD9AoZYSwy75b79iE9I3wY
DCWVDkOx+1QyZfTnE8HDy+oTcSM8gIvs8295xzw4FnoExrFX+NzzHAWcnmcG
wU00x/xTguBmVhn7TB74MZgegrmtaGoq+RvxmFM1fKmlV1bAVnPu++AKsDEs
WZR9yKzzfGQbmo8Kuk2OJhVtKp4ktgU1ME3mPDf6VYy1yrwvFNaT5JIysPDz
GNlKwXF4HupRDzl2ej9FKMrgVMKbGnzbzXOYON1+aypT9wbtA9cQBq9A4xsC
lmgeH9C+fYzOHcQxiudxqikAOWwHnokHkN/oRgvqKMsOZftlAGqropoRRc9a
M//5QZY9xvb3GYOfC/UFy58exC2jIG5RKC8SJxpbZgsTXlyOBmi+VNCcQ3Ia
EfQc5L3f0dbnbVDOwJ8IrrsTTAquTbQ+EVwPTOkk/VDEL+uk7DF17K/FSMn8
L908StwKADDT2IVZcqxL/u9UoGxHcvGoBYTfmwJla6S5Wj9W+4yAWxIwJWFY
hyofGqhlsyaS8RAhh+E9ga8kZFDzxFEhcRBE5YAvV34YvkSX3X4GsK4B1sUW
mNdLu6eosSmhBbmWf3QZcH5hCcejFOQ2+PheF3fkrssHFRqKjTFY+2YuEI3m
6VD6ZCaIzfxGkzJRgztKbRCN/EiHTLIU0zsWiPIQOWURv3PodLAwOq0GJxq/
LGO42NsExnDbVqlgddFCtlsy38C1VIKGj6whuowRSQCkqMxLAb7tWHljNV/H
tkbuJ42er7762gxXmss41DSsMsQxpFzZgVdc2oS9nQpM0TOJMBlH6SViZYul
xfm5Yw9IpcndTCsxkcEXSCLwsxtITjwko5vhMw088Z4PH4ZPDyznVGCpyv/T
AsY6bydgBVahCgtzCXABgjsxBGeBvRw1YFT+7fU05ZCUYBpEIq2NTncEAwAj
zQmwLR2kshSQb/NmmRmHqMvktyR/T4N1xYSyo1ccDjV/BNUYnrhhcxTjpBR1
x7gFDmlmjdQRJUdtIwA8w0uASE8CLPBbJF+B/H2cUEJkiWgLO50y0+uCTRO/
4oMYuJzOvjEDFCAlqGrgWthPj/h4IGpz1d9n4llOXnxqkISb1BB1ljMa1slj
cev2pmuRc45ybQhbO7qqYzGgwCxuYevElRYenk5q4O8skA2BuxHgujtadnM0
inOoCy+AMMntNRm2/PqbZ6nV19sIop21xTWOaHoTAXEhjEC9fyaGtoK1zVbA
5IK/2hCf3ogaezQcA8k4lnCgGOHaZAuOiAt4uLoWzN18GYB6ljyz9XZKXBCo
Cbgcv1Iqugl1KUjI38w9fU9lkwu26heFoN7Q05d8PGOos7qR5bzmZsMsj5Sl
kSKlse3nPDrK6qt8fxBufJKz53mc0lgOy0bsuXb7VekJPCZuFB0Vc2NDHV6H
qeOAkCDrrDog5hRdlJNhrDlPiH7nKj4UYLOOxZrnf+fdB8aac8EFR6HDXd2I
STeIz00VOAqHatxxr0vEH7mlEL0nkoUuRwHtFSz3ZW97qM24OTHL+CiAJBjN
tTBzYiYcg/A5wSmgJIWOitHExps5izfoQUC8Afhvkl7fmPGNOGNSjLc7Aws5
Axn/V5cPaolgwXubp/6s9jS0jeYfx0hpG7JELRZbuD8viGRIm2xu3URyk5xR
V6dD4DxG4aK0aQ18o6Nsh169aFg66jTQtkNAPdQaWie1u8BR2IuPAtzGpPgH
I6OFeOHdkFBAsg5HwesRlxAcJ0TH8WGu5XHxBXwfzKhfxdjHkbCS9tUkvsPU
xjlMPXGDJJDy0EESgP1usonqp3CYg3j8OHFs82aT1kQRU4S0TOUdt8vb8xtS
UhpIX8RIH+PxvEQ0Ty3IItSzrN0/+3tG/NQgvsyewK/MDXn848sY8S8IAqML
LntYUE/icU1tEu3ee+IAbOLDNDLg8W6Md1BpdY65otzMpCwdqIkUrVrwg0tI
Pd21R8jIKOnq5hhMk0ZILGyFGa/o+jFZ7BIlHaSWmDKWY+BioJU9EOoqyvii
9kDkFfJTjexkB46LKKkXT3aIQiIk/MCzwvmgSuXYBEe3DXwkeLxK/pDxKtRX
x3mSSm+Om1Fzwg/P9uSYIPXH0Y87Jniaf4+nYvXu2n48DeB/VAGjzU8/5ErO
houN6GxMKzWS/Hlushubc5PjJNuMZz1FNC5p+9Y/ZP5FUxFlwo1RIk4ys6E5
OrtydNDZa9kpb68uGQifDuPTA/7tIvAWqPxcSu0o8g4dF8zFffEfODgYN0mT
UNJlJBjp5ByL76A4KhFZ8eahJXW9YHDDXMvIhlLHaY/IDRwq2WsxTowOaEBG
hoSp5snRaxPlwREiDcZP1AOHRklmIY9L3PRifIXUNxi12t8zNE0V0OABOwUR
kx4Lc2HYng/qP903DkPf46bqUHzpx3soWP0t3wxyyymjNyN9Xr5nvAY+Pvax
j5GnGAdH4YfcvSBHRwdNseea3tBvCI3uF7Sbyn6DdviKC31fQW4C8KaZ3wC0
tfodbu5CEO6cBLLj+b3eRS4h1jzcCMCdD0BZfxz4AL4p2EszQH+amJ+lnZ9U
4o+FDifiF4B3VszW8KgUe5hra5G//VimtphvYySjOMXN15cu/VoJm34Nf3g4
ymEWnwF4kpWcAagDHyS6J5hbQwJDkS8HdwH5V131uJzDAbR5sojNml8R8r3a
b7b70XDWj3zkIwr6KMPJyLdREnO98qRM6vW8Bq49QD6kow5SrddBBVBBPUCP
tDsynS3yx4GJX4mJhzIH7DYT0Bn7BeM4Iwdi3Sdi3YmiO7Om3KaM3Hw5QJ3I
uDqkkVvk7IW4gjkPIskdFLDtZMmnHueJtK63L8ULTpMPf96IH//gIrWinpEW
POIhFYSXE0AyNdz+nA08h0Ig5kbTF3w/UYE6MVnqWj7uy/lfpVAoW4w7Eejg
3yc13HwV+LK/K769FGjO8zC+7ejuLdY5jHG5UriVH45jmR1DHs5HstTy44HZ
uAbYqhLNjg7gPY/hDZu+EpsOSq2z0vvBs4PAmo8F2wCvC/DHqU2LVhMTbB8z
Uvi42pYLsFZHXzcXhCN0B2zRPYQbbCkWKcXhW2YW0twRlEv3sNxsom0VaRRY
c2aaA9UudFmnNmoBq9wNQXA8E2Eh1iV8JPWPBMaw1BOB8dNEMfDLCaZbe3mu
e+wnnB3E130Y+d/Ix4PHDb8kCEFmDU7zz16j1MKqME/hNmVpMkYf+ch/AZnR
n0FVfl3AadVlt+Dk8JpaI6BxDqfvx09bTiyjcVds7khwif4HZCF51IDKUwCl
F5LvTi6Dczep1S7HcCiuheZGZbQFDTocyoXM+Rzdkn+toq3ccMBBQLmQOvOg
0KUmyfTLzA9gfvduasMKBNk8jNoqHkE6zBK/jeqRFj/VzLrQOj+7c2qQyhyR
r/h7RerMp2Lwza0hf3kQLYwMSOn3zHi7BsIpVANtkGorUGXMtUGqjnju6IRP
xJZGUzJhS5nhV49uun4ntdSoCrnOepKVRRNmchypoeQSuXsNGNYhZhNjWQ33
FVmTiRhV4JVI23Xf2sgYWqNoh6yJVTLmaijmybAgeEOA7XC4ESfDdh4mGy+8
Ook4l4mKcz8x9IjIoqreXbGqeAr4At/HyefS78Qhu3MWwPcrrwy+DyxuPSsZ
G5RyJODA+6+M9bXMKGNR4Q1FPtihNaJnA6hWX9tSmIIY4JKgFfYSGF2lkCwy
E6tK7j7xOPJ8osxwSWCT+oN9ff61u4JNd59Dng/l+qEeUV6K+SGTb19AO7Tt
BgJf25QGclSHraqiEEhrVMi1AyZR+elI2S+TNp5VgyRGBbQZxBQnFDEfF/Mi
2bcxdpgb6bf/BekvLzZFBw601zOshq8uxtDmu88V5DJ8beqiM758i9kfM4EB
wxXSibsxXKNSfgVXM16BhnyThE5yJXv8I787Dywsy8cTOKFKNXRER0fuMXHz
3gkod6dGdnRHwa+eiMEFlPdTO/gb6YoOKRX0PhansuqJGJkHKqqomVCDcBtD
LAXALoZAGac0zRRl+FtXMYCZxMezGAprKv9NRdMkX6d/HRjO/+X89fZ1uK6R
/lsd1dZNlMhBDBxEZBZKtsQ5iEBqbp7acPdr/q6Attnoj370oxGgr7vuuh81
QQQDGlcvumjNPaArJOOiZaf6clCAqmJE3yt1FzPVF/jFuPpOQ8z2GRC6m6pg
tqPvORVcVjb1+VhomhWCkAC4XDlclkgXcIXmrVBHbjlIWj5niwvDuopxCZ70
NNXBQf4K00JUmR2pAxqIrTLTpabCubJRYsIIIInUL0w5QZLmL4A19fv5BRS2
jsWeVkWRUjohArSNZkGJWqQ2HPi6ghCbGP7M8wBxt7h6N65e8hAySWugiQnZ
AuvEhLqsqLMPym/CvTL/ssLvNRm52Or/6TTRbN6MV6ae5pXK3eoXItxKiGsn
wZtoAo93AguMTNhFIHhaIZi50kcCX2dgM0ioDN4CeZZqTedsTDHx7TC1CWBQ
UUlcs/7GWKDsLmcYhcNTPEynFwW7JGQW5c0+YOSiFMomWhBdWtZO5+sZJ39L
iIAyx1KgTNHAIx/5rAxp5HsPC4BtezoLM8QMKMG1DXPzmt25E+D60X83XI9t
2hdXyfy6jHPWpt0RzEZUQU4xWMOrwB0Ll+NrU6H6DbXSQm61/R38BM3NpTta
rcMAZrXtvuLAGPzVZapyuZcKgo1UZSq6T6YUTs9yBAyl8v3aKJ8Ilpve2ZtF
ZeTmI7HCFB4k4jC9DwelRnDRHpdOchqNobo5uQHl/YDlYWWHhbekgmfatAha
30FtgqEIy+qvbIONKCWpv0pHCoWwEhKQthMjVuvVuQZ9+yJGLGj/4DIhst2r
cXq14PTrC1Bs+vYKcDrLZYdq/FLRhGW+Ujaz2fwKZDvpW58Tk0LEheS51a8o
aVnhVgcVtl1BrsMmChDHAWhHAlpngPHsAck3XxXhsjYOBnFvL7DHoCohJ0YR
xKwCsrm6bQTG7uZGlQjEtImZecbs8r2tmadE4ywm5rW52kYFZ0ox1MKrJI1Q
5tcCzyoLPhY8X1YMHGUI1ly1qTG9pv065yEGgjeFudwkuI6xDVrGVLCd/4U7
l8YGc2niMZfB9rx8/wqGby7yeLE8DEYAnEtw+X/5v1uw849mU81SyOsSqvic
MAffOSf84spgU78h5EMuJk9FekWqhCZb8IORdyxmG5C/KJBXZO+IiV6KiaYm
Ai42UISxiIEO/B+KiR4LvDF3BfViSeYSfcJMjbD3uNfTJD0KJGYW0SbT8AYg
mUTvx8kMZkFCh4YTOV5dqRkTeEuGl4NfDiFmAuKOOPfUgtgK7pVyBKFWkxC3
w2yRXOp+jF+WQLABMlhGq9QGEv+cALnFyEMa6F75LEs/EGwL0aKG34xjiUII
g8i5R2SylNFljEyMiaQRKM24Y+TNmNVTJ3OvmwR2GehFYDxOnUknLmIu8QX1
Dww1ZxR9Bvndyjy7Rappczcnxxy1Ex22UAaCwRKF/S3ZM6ZOQw+bR5xY7CLL
SyK+dRShhWCY4sR9hCI4bwVpFMlD3WlFxeGpx3TiAVy/L2Ie0v1y6dJvlLjj
N6j7BXi8o9jvlyCtWEJhpfwUFCfOPeTsxKaH6G84A9FXNBly337DjkI5dKej
pPFebB5vNo8ov/UPYgTqpeRTaa8AJszoRQPnAvNRbWgpuEg8Oxi1NbrSxYNL
heFMMJ4GplepzxVtjUVoTElY8AvrOxKIuqzwSGDr7nKIjtcFrYbRAwzntBlJ
R04trhOFx7cMHGDYWSTb/yJqRvyASOKsUEN1qgFmL+ouA3nEQAt5QUNnMB60
CPwbElsQ1RN3u2T6tWGeSYNgIs/L9/Jvfec6tQHzN56B3nPNZmTNd5O0EBPs
8sEvCkxwflc7pcCyc2yskK1yATJgOtSc/oOCaG7fLoY4CpkROmySEnKUDvBN
c0GvGxw6SaFAGBLBeBUiBT/ZQ6a2meJwueVxPJzjXqu2UclUs5D6JIXUS8BU
JTQAz3WyUjIvTKzga4OJEjQcpjYZgUhYVdXR7noWqXKouWe42fHQUBtElAox
VyYA1Z1EcQP3Ifb6D5ED3k0tV+ebC55s1tcGxMvy/fMOSHRD6I8CFF933XUv
rFBMSbTOaPdLDsDlgwGs5YxnU26i218Cewz6PepvVGNrqJQjQS+PqbH3NeCY
qQ1O7styciyB8j1rsb7AcVsbBphL8bjNqKH5CgUKZCFmSZQ0mhwwKhjUNlu3
mOxbWFvWGWJkohU3wo9aywAnJ5J2xDNODztsszi7KbylqnahQQVC5rEge88i
2zYjUh9KzLvfS21Jg2dd2IzbZxhwr0oI3B9sWM+R3obTADTnhQt7Abe151WQ
JsO8k0Kqzklq72/bj7GxyVzXwMD0SPRrFTw7FXC7uHhsLLUTJnjnQow0mmu7
WePyjPtqTwTZQ132QPvUToxxKDuqMgw6bPdSmytGbDyLMb62GLf9I0ghowgH
Sw5kR7Th7ec7iWkRgDd4PV6FWkaXUWoi8XD0jv46rLYKcKg49UHywQeNrrcC
HDmIRicWC8XYfPIs2Z6sx+Fjs7lpk9ow+rGXwfu6YNqNE+Tww+QwKL+sCWW8
53MDq40OkA7RZz+x0NHv2NhjEphuRNN7AabnSRlqVlOGBmDCiBdiRViBBo3S
Du9jTOMySLe+hf0Gx802/gA1fje15RFE08xci+RKJ8n3Db6Ppibtiz1HXGKZ
lb4vRAdqAOF7qROcrGKsTwXrLkyB9rpKVAPrB4m4P5zUYIJPfmrGZ+Qi13Vb
NL9EgCoKpQiSYcURRRM9OP9SN1nw2tQcg/dxlwEvz0K3U/sYuSZ/QcgltnCf
c7n97/DswGIDzh0m0DqGs52MwWYbo7+OAjgzB97O/Nr+91gQHVluprMFYgjv
XIr5XhWUZ/BSyaSIIJlLYfkAoDE1Qy+FJNc49zBOWi4pobYJT3KeTuE81PQg
MDQ7kqRjAbbLcexaiNtABRCn0t/UQzxJE4iIgZAUAoCNe6NX4M109kh2GvpI
LE539dVPTY997GMT5z1K359VraMWj8KnaGCuNAu9LF5TUGcz0BHM7YA9BB0b
xfWswXX+3/bdftBAmksmgDSP4QrJbWdCmm+HmJJxMUV5OpL2AGHoWKwykNsh
uRk1g9oq49mFAlpLu9yiNJJF2hUguxujzjISyxxI0wG7B6nlA4H47kskRkja
DDiCEg2+BEQpF+db9MCqSExn3xOAutwc8nXHBqrcq0055Zrdvv0cyTjVFZUo
4yWIMnYsZL2mR0nDNZDVfg4tmjzhnJC1I+sKZLdfcuOGg2xtfXMw8WN0BTyM
oUoCHFOBqoEr1s1Mpc9XxncgZBj8oKxXHwhKB08ELh10YVGD0Ao7q6NK0Qha
hQSvxU4F5AqIPx+IxQU883uUuYqt4ly5/eVzS6MttATNObb3U46NYuGYOiGs
iaL5X4cN+XelIYpWGZEXa4tUUIS9qjnPiBOgZttZtQi1QN2xZtXWOMZiaime
kHFcm9RGwiiS0D1v5nGbSijxRMnF2SzGFxQMuuzvDwQRACTJL4QYvDZf2V4x
C4zjUmA3FXvY4VVCg/9UzCR5+MSjPQ9jCK4DW4mLWzbI71YR2lmMvrmgz5nJ
sZhJmqvSSMhVo1XsFQ0jCUmbs2kIAkONNTqtE1fAgQFJvWv1/KvtfyFzpIKG
wBqLLTed+S3WwD9fpFbLRVX1f6PErpR5uAOMHRHBuPOomEBC2FVA0JPOhJXL
bj0ruCdBZAK5LMpc5R96pnDEtp/PxYY5MLkIcpJCiS3oxpGifR1BXkjEsokm
qu2IUdOplwO3t78bWBoZG2fTsQHK8IOHYuNQVrjosVVuQRlbOnjq9YkJOdCO
OxZ7h/qYDm2Ib0hGx14BxqKEVjtznNpb0FTA5nzxREwcnC8ojp4ybqwbeWCF
nbrh3WLJTEEMq3rncWJXe/f242GAFA9fsOnYz2gQN/UjlJGB+t7AmqE08ACF
3dT6zfwkKdFrngzRK/ny7UJQORcTt4ixCNd7UUwcENhhxtgCl2WBExZnYtg2
IeRexzZNxynYchYGg7jryiSFzHAkXqOZCmAXRBMURmmIaLjwxq0WfalmzRwC
RSrToXJkUWkd70iM4VhQuS+orLKikcQ2YsUxmbstNldJg0POQxloTgo0X5NK
JPjkc6HzXAO+nxHYSOCUs6A2vmOBtaC19tkOl0GaNBhCeSEwlJjQt4xhOhJD
OesZyklgKE0jTpjvt/mk/BUiQjcgwWC1+F47B4pJtGAprlKbFbUummCKAutR
alXiYTfzv0mOmXsXnJggwkGhJRosDnWzOCgvHe4s5z+bcZQzsZWcXvrNgTWp
TKpJIJrf6O6hTvp/Z5BHerAHKZKak4Al+7TAiHZxyTpnrqt2KpDUeZGbxGIG
bc3pKJ05L1IZKxqaF6rhpcBKdhT+bF2VJTvAu1qltuYEy0kttpYi+EPZNGrq
EqDD9Dw43wV9Fqr57Ru8cXMiaqfLGm9o6pKCvlyfd9zjMogD4Jukjko7OWOt
FnEyM1s5oI1LTFuUibeeJY4FB+qbIcmau/Db3jU2eOOEzlPOjTdjOannleBn
JSoZvCz4lOF3SeA3AurG1n8POmOarsHeSNZYdOYRl5FZjMq91B/4iNFf4OU9
T36EE+gMy3lgEKHH7nX3CkDnyd9PXkAAXdcGcWFgaWTGWI6PB8kUxB4KRgfb
S/NCIKAnw8qVUivDoWh1vhrPvLCwafTyRSWAVru9AVWWE2Ybx1Dloiddh+Gz
lcANCzgJEPnUyyDyH8cZGZ4Mk900VzX5rQiLDwUeLwoecR9epvY+PEmhw8Yw
gJXYRHy2itEH+ilM4khQh7YWIZb6sDG/uRm3Baj5ydAFatJG+AIF2FAPlUNL
1jqFinalQ4D7AgCxTVLfy04ZvvcseVPSwVDiXvbCaBNYiVXEZZh1fR26YCzh
ioEplTNFXpDlTH1wF/hjFlI3btf+2FENtBwO0m3l6UFi8BxA+y4DKs5SI+PC
sLF3lO3HSkzcJIn6dAOuAwFXZOQsWcnAbCYwc9EgCofRNCCEgiwxar9xIPhz
Rg8NrRBcMeWVYuHMzaVMCtpN7cQ3jFDZj8GIVDXM3lCLCKD0gpKhZKdLZcWz
mIiFBxaI1MNJYRdf4oKCRkDTMcheuPwX9RXoYQ21Wjp0hHZTnY0RBX9KRXs4
livzBDjMBZhHPvIHcjYGLnia6pAvJ5u/S7IznxGgzyX9nm7Ql0UANpungznx
dq5L2whvHRg3mL5FDELorGxqC0d1vZjvORULB8CdiIXDv4IiHqA2DwAHMYCV
GDx8dprMnAiDM7gvmhMBu4c8C89ec5S4UWpb+hVMg1V0pvn2ct/VSt6LBmvb
bMm5SDfXo2RxLz5JvhkKPCLUpL2OT/4KYoSqzIn0XkeqmS+6OZjjRujsTa/P
v9Fds9T60GdcCaTIS87tpSHxfDPLrnw7F9YsxDZi3ZCi4blmQQOHzG+11g1h
3YXQupX++9qw7QvOHJyoIb9R7AH5Zx2YNR14hp667R4aNUB7m9gV6LlbBnIx
+R2qyVAFiSSXBtxZFX2ic5bhEBntH2QxKcte236gVsw6mJYZj4xf/knTqPT7
ydF5sBqkBwuPCqztC9YQk+3EWAPvIf9Sd+Gl+Axbfn3xrb+Fk3vXPEDdd5+B
ulmT9Ctu9zuMQSvIG1gGwiJwk4yLJR17QeFGHlejhDuzyOCBd1OVBswxfzMr
ODdxwrrtpXbGgw6cPEghMxgNGBsxcDqKbJJaoXqmVTqOMOT6dDgJIIcJTkQv
m4oxs6qUTqZebZzKcUeqfKCVqSLxVIwaN3DahjerxcegA7dsmVqt7oXAbwjU
VjcxENkW1hKUL2Gpsy0Qy62XhsUYQD5MAPk9QcYvivA6GT97tf22ILPC4jo+
0UyGkq+7pC9P1112yBmRNA7y2fDeLUpfzSNRmz5kQJVINdNk24q4LgKx+QuB
jWQ+TQ1Uqu4OtcLeXNCqk3IWKaSKTQSj5RLCBnIkBpJ1JY2gfCp6qoPWUW7g
5/g7CcGDSvCU1PWpIDnIOgcMsrnAeqhl+SYNwG0z3CK1AJ9agNtaHgDekVI9
COF9ExtWejWKwFj0u+DYIdmzSPbOQmSGZ54H0cp5dCB+QgVisrXdiTqctqb+
5BfwdWY31YQxbqjoKfHohVnRCwYNLGuH+Ah4XxILi3mPHW6CnerLNAag91TQ
6xz3KsYxmOrFBBNI3ycAxkQEuHSaARUWTkgXnkp93GxPfW4ntfWNBfrehCvM
fmpV+lBPuSBIheNfJ+WnF3ymSt4XmFS505PAnG4/8D3iM06sk89PlqlNT/PE
JpucucrgzyT/8teg0GyBYSbm4H8ZytE0HR4UksWx77jjjmpsTtZFyc+239sG
9Emzkvl/ZR5waKattiQj3IKb7+rboMKCm41uXvh30ASzplYYFW0mAnMeDWUD
WB4E6QCP0ANS1/j5d1u7jQFnQ12v6Win4bFyKVQWeCShrBtwxpd0jnAt11eh
b+5Tuay4iA8Bz0Ww+teA/kKgvxNC/xeB+hKZsFVWdVQ0dlIDUXLCfWR6AXjc
31UYFfq+U7KoW6APtoR918DKETaM2EltSMtDl87Ae+mTBxjBciwSwPZ/+bVR
39GkvH00GMfq+fBgHJeKelJgz0Fbp3K5n15QsSSp30jaiioZH4PwiZhvxfVS
zDdrUjo0X0jVhD7EHRRlLDxigWpzMUMh8oLg1plusNWnqS+PVoXVr0dsdctS
jDcR1ZFL8tgdOD1gGT+Imnn8tM+a95Qp1+5x4W8opoe6Yw53NWpWjtlALieF
l7JCpY2mjwTxA9N/Hidh9l2DdoSWeEN1Ae9OVCe6m9IKUSjNrCCbLHUHwUw0
+LgPglFhw9HuzctxB6Fr9ufFoDNdaftf6koamk5RpPdJ/WfuT0Fl4JUgsgoM
/FmTK1F4GqczBwDWNn37MRFLviOWHOdgJz4HC3MOKJv6PhpisEytJhvmFvgq
e4m2tTaKc7AUI47POqN8eeqvjV8A/VlqlSwRxBARbu6hL9Y+09yB+ZPUqrJC
VJiBbGPpaeoThDkJq/HObw9aG9Vgm/noPcyPChjdMINdg9GX+LE3s2rEwVD0
ALb2n+tX2RXkRxn7fFJYkiW/ItIc2p6Ax5cf93JDbyfCZ+4SqlImyTGkSpWC
O01xGMCJR5Lh1YYg8Go8hSPQsWZA/SxGPXgAE/EGSJfQKCe6cyr1qRVYyb+H
zHGyykEI4nfjE8B9S1YXCydglVoBN8QyrEpo75rMzxtIs4Irr+CerFKrVowg
ZxmfCiWM4ixAXVvD+IiYt/2YWNBbEUyAvlwWt1/vhFB/C1nxXOX+bQ5xiqlH
OP+cDBgk6+z9cVzQZVv8t5A+LY+tSOYWlLPy2HaZbl/Cjak2z5wLIdszJH1S
WpL9cUrtFQZpmzPhwoYN3wFq6kaqg290LaHDbqj7PLa4jQaUgbwSDSgLR1YW
c71MnSIaVCxoFM0sKTXqPeUDkisRyg/Eug9cOqMWPbSc0sV06lGOpwhrQKnC
xFZ8CUTvGUR7gh+W9IPJaHAfWlBbIWOAmmfSOL1Nbsvzk7BFPJ6z0vkbEI8H
q2qomVaR8muJ4pkqgBTKQvC+TMKdyr/TW1rQk2m/+moa1fTcEOmTAOk33XTT
UcFu7gaxwzqy/sUiOAV//dd/vSyG3Se4S6fetwSxiSK+TbDsBHhHPD8R6wyU
o19aIvOgOozZBzrnAIjeL4iue0aJyDoVE21wrOFI6Z2epv4IVozkQIAC4J6K
edYK3fbjSODqrpVI+0H8qmkIMfJtwCrG50l91w9ROkh20KQUVQBOm9grNTpS
1I5liVty6haBpEyMDLWNwPcFpyUA58gcFnoWI3ZaHmez/AM/8AMcbMTmmUfn
2RboIkiYZ37he3/8x39cxRjbz8PxStvXRdMnO4zXbwiumkgdLlKYSdkIimtF
wnDwNo2VtN947jCPQQ3tTa7HWIONlCFPlLTMriJL7201pAJ4uIxti2a5Fgfw
HQG4u5MiOsl/AQ2ccZjW9PYbEotnQeBFJ33oBBpLP+SAa4tb0A93Uxty8IBh
i33SkZ0mpjcY8ivNykOZBsEHYK8SyAC75bzyfXH7312xyC4Ar3Q4OQDPX+Ec
UApx7TGflJktN0wrHsjddTbLbQPvWYF6vm2y6lCRki1SLlOkCkscjY8//dM/
lWNgBeO2r4uOwfYoRmWgx1THgIy5OQZ1bXxXrLYJRkrOHLhXDUMdA7mMca9D
8mDMMWiB8oUw28kVHwEKMuYAOk+uUUN+87COgQ4Dv0lV1QfwBqMWiGVurSPz
rATX7pY5FYSX0MMkx7U1piUxMuab0QqnSSXoTfgBTncbfUMmYCWwxwFgdU4/
U9gSu7PpztvBPQcsO1sCkNIxc9cuQD6tQM7cnomY8R+8DKbt7EcbYGS9zb3y
PT85r4fp7et0ct43V5Alyw2NAA40GsiSCNG0gizbaze+1A9WaHA7EdxGiXAz
3HFWQZhb/ouwi+BXJ8K/jiTqW/zuBjZ6XoM4iDssnMtzPN5P7ZVxInBmxfqm
L7UFdIaKEbIHjPNFpZDGgw7VFshzAbLLISLiPkpeTxlJlHWAarCNpqnVA0DD
9VrwjUvmQdK8OCOXCzU5RCgRy8D9qDZX/iCDcM5cuLslp0uc7v2STk6bKrRT
hU0e5RsDy7wjljninqMYDyYcoujoOrlj0c7TTDN6Dx3aC6p1kqPO6SVlrUli
Plux0NmIvDu/NdVrjh2YC3JXYodnAuGp2OFVAGYEIRi/IKaahobZ6Qqc4O4w
yGGk91MbcIwFtbC9Yk579N51apN+SAQep1YcmcVlDVBzGMIwte02ClMXaSMV
eJjaQs7Cmd8M2GddBrDLGLCb8tgJe14RYLf+IYqo52KXEVBvBKEOl5FMHAKN
BwaWuahatCY4yntoIXJlcEudEYgyNH9BSkOsdkFYNiY6p/QwWCyqwXNxxxKI
p4JwHnJjdb+tKiJj3Y9vYvyTcdbJCzGL/U2McBteAOGn1i7b9EZMZTeKnQB3
PiC3SxHSckJMBxnFEwAyi2HZ8Bn566PUFmJWBTYlVMZX32eecaLaAnkVA3n9
9wNkHxNvNo8wQB4aQjzs7lLsbqQPp8NzS76uTLihfN08wK3WJD2C9dqX42JK
29WTpAuUQWN5D5Y7p+WQsUPK4floC0dKY2goeuNUp+24xP5eIwFu2chvICQT
572RZ1mJ4XY4liw0Ao2BenwQRCRHI6EZ6lJMJzBPUxtklF7Ic0t7TgXbQ92X
gXQIm2mTKsHivQTsZYh3CtHZAFurLTwnxIYU33sZYK8DYG8D6NXHBexaqjn/
1eWf/TqD+1Jb2f6Zv6ADRn4hox0GnNuJGop0VwVxlFoKyamFvw52uo7Cjqjq
iHBjaIZD4hioRO0ihQRAqCEC9s58Iy+9m0K6FIKSsZhs9LUBuIB3hyHCZBI1
7B/AH/uBRWrnQkJnmVIcShgpuWeey2uDEwBd5e8B784odK7D27hkovBWYeVi
sMHto1beWr+Tez7wvT0BOXhWxwLypwt/aj8IQ55JsNzi/qoA2i4J/fFBu85t
bNcwSvF9VWXHqTRDukWNlEyU7YBZZ2FPIrg+R2E+C2AONaNxYOWRuY4ujdpS
R58mnq5zKkB3aT5AnqSOGrZU/mf8UL7DYsA5Bi+XTTxVoLuYA5126xjy3Nxk
+1EAeYjkIzwB0O2kaaaZeJprtu6K8qFWs0VswhOiHN6VN6goB/la6iulH2Bq
UZ9KfnuINJkRw6ABBcfwcYmpVaMa+/cA/xnSx0Hk8j0h9jnCtmnuj370o8u/
B+x30ttf4WIY1lIqjfNhD0F4ANbGzjM9Fraf+VWaVAGzBPTYaWDqoYTLg/4s
zZvLNny/dIP+FjHW0QMzDWw868+RUuLNALrO/aNQJjkNOlwp3rcjJh/4p0zJ
3OM/cUtzDlsU+EM9fhIR+m4KlZwRxUjx/EMsa2u7koF9mmkyrbDP5cexwH4s
sMd9E5q1Eph4onZ5FQfndAZvMhDPn91TbDxH6CdBIPPdZ+Lc2njO3V1Zum+n
RDBOy4nPWm3a6a4J0878KAPvIcqVIK7ZGOPO2EaGZC+F3EHY/JnBNptxYJuk
nTRkKbhGc1c0bcq0csUk8JlYcmD6OLUz2UWyruGMgP+6TK2EDp6dGNuuhZlv
Qa1yldqplQhnSEyx1vvk5gNUaZA5gVVGhtrK1zIAmfSn0B3aOZRGtpblRnJO
xORRcMPUhi4H3dcCLhmRF4Pw5BnumY/Bd3vmd1Fg7Csx+U0ZxvlNTSVGJZu/
ukKsykG9HUSlogSVWX35I1fbsxIUUGonW7OiLXIoRzFKEYCj2ii9XmU8ZT2A
hzh9NSbzlpmhfoBoRONjfbFWJYJkdmiGlNRbeuxWm+9jsU9Y4dNUjysp/KW6
tyaXXD5AGrW4PiL2AFJPC1Lt7Ek2rQeCVBdvQHI8h0tFOBw56FSkaJPnaaO6
Pkmtrt2uANghG1DWdq+6JHOXNDXcPTYmmMPsBwahxtMvg+MrCCwY2b7UnjsQ
GNmWE/Xnf/7niuyvqqIYarUVXM98siQVUZRomiVik67s+MUQ7tfZWKOq3Vws
9jiH1GZiT6RxBkHHg8BGI7uiUy0rtbO5mGdwRXhkjyf1BdhXNQtEG4p4UjE7
l7LZWmA/aAqclVTKAaBCej4EomLW5rXzLx/K7e/IeRhq6lNHVRStOpA5A5Zx
DljvtlHQtxV2Pgesz0zB90vzWUB+7O5JaoOSTwyCEj4RNv/96fZEtCGItd12
BPyNN97IUYufyNZjTv3t3/5tR1w3Csa5c7IRzoWDbTSDYG8ov4jDgIQiXTWb
EuVIbD9kNi6Zc2DsfyTDD91JHRgI9FMSEZG2T5kMnGOxgn+owl9INolIMXaH
3IquyigZjlTjBXsszlZSk4TMBzbiDcxhaIRNp/F5AOFbhfhxCrxe+Rl6p+ja
madW7C+/pdE2RXTOI4DsKRgnH5+/hU7BNDgFnxzEN0+7/CnwIzJf+MIXVvV6
O677/vvvl9yNhfv255kua6+125d0GN1f3sTsvzOsglPQmUzIwbr1C3lJ3pH1
4Cjecaoe7A10vLENeWx3sT8H054/AAuFa/c2rU4nYeZPSCpErOpQ2AFZ3KRZ
H4o3qHPQUwCqq5R/emKX0UAKlD8vBi5hJz4COCosNG0E3kgRXcV/VRF9HR+G
sT0Mtt6ph2GoU+88eZP6d6D3JrOETLsPMvEvdccih/2khPRpQbj0FPOMU+/2
WIzKjdNivwztzC6A2xmyN8gh0vZbAzdsZm4tnzQmz34cXRHZ//DbRBn8LI+T
D8n2t39U41Ee3z9LHYUmrVih+orwiuW/OHFTjhA4XIinJuW0FCeCr/aCE3Qk
TmQkTmSZlBJgUpEgIkKZGLv/PnvBxfw4oiE27CxOXJpRiMR8QSg1Sa06ziY8
N2/cTS2RYCKOA4cB2RrfCGclOMt5oB//RToop8nqTNBB2QsPyo06NQAnYy/V
YZNO26pPBiSYYK3uTszUKpREBAx3z1J9l8h1qQcFkdN3nutw1JNdlgFs1+V1
pn4lbW92/icHSq5AFWUy/2l5Sy1WPZ5gHaV1kMffifEecQyYI0MTQTEZFFnx
chDqW8UoeDZrToYWZ6+n6zQOwOAp6q/ZDR7zSWFNRjvhttNqMZbTM0osq4JT
40lg5dRMU2cYI3yMHQLD2j7UeQG2TXJKZYOODnUHZqgT/3vx0cG1Q3gGxbOg
TSgZ0hdRG0HxSl6bbCIHB8RGMNbxZfe4cKOFuWXk88JN1crmvRswu3ue2rDr
wUHYBd0fZETtJXxsDo5viM7epRyewoisD86svC4/y/4iv4Jjq3NQe7+o8hG5
/PUTg1Jx8FlH3WqcKg4Z7hq4SggTLBjXwSkmqynEwpCK73fBLr1rZsBvWAsg
OMBr4BjgXo0bNopaCO/8OKQi00xZ0JqTAw0XFiKNdPqGmpGDo4HMKC4XgDXA
T6yy4Jo91CQGnAEoi+NuAacB5INc1qE/uhBrIgcB9HUQ2XEAeF5CzUcgz8Ds
svwK6Owe1OegUmfOoOeLxSSFPRxQalkEwH9IEFh9ewj8aXllBngOdGy8lH86
h1X5FYfB6zggygcmP8uU4XUJiNwAXhbK+KcV2Ckg6tB18JiktGYV8o1jGNW4
d0Z/kUItXohEz1IbDAHyyxSqarVSgs8Hogn8Q51a7YhJozIwEfNvBjlOK9wz
YWcs9n6W6pu1RElUBNAG0sJhGJvHV+lw6PxeZogI+usWDvOFdWPZwRwtKebH
gnnkV2HTSwlLI8YbAXE0jcKOC9s3f5wI1HFFWMQAn9YAVzbaZwfB0ZPOBLiV
dhkXaZecZcp3bAvwSALmN3/zN0UCBgDnE2I1ZGo7/vgkcc4QyJ9DfGssuVX0
NieZdb4nRhxTzyepo7SKmQ+ww4jt92Lo2o7RahCpzrIDYFkLzqF2X1A71GK/
+Rvvy9t7SyGO2Y4jM2ppIVYakPVqqgWf1I8B4CaWhgunP+Q4BSH+roMojYFm
7J4KTodaxwKIRfg+KldZV3mdWNia27BY6InAduVgS//GS3dSXeLK4fznBLHI
E90zH84/TLAW2c2zwWX6KMq8uYyzQZuRFXOHgrnIgC4C9KEBfxGYUEzDJb23
ucdhZSLRAcfTHOwkXFRTO5JvYKXPUiv1i5wlDVzasRfNxHO/3CRF/MkEzKEW
OEe+/qhAlO1h4cAAjjrqASA8TLX8aokPgD6vsS+jEgGN3HJ8Owwn9//YBMvY
mFSTdoTWykhe4YT2WW2a4biF4rCbuM/zHgkptv/1N84Mr88PogZWOLFZyk8z
EL26BLouiRgZQ675W7wCw9ABGur6Pg1xaoqmqPgfpCrGRauxCXStlhtj1BZU
gdGLYitfa7b4tWoXh7o7E4n1dQxLkMrnqRWywhw6P3gkf0UymnUeHQ1sO6kV
REcaEXpWZCNj9i3kp3cEnCsF58I68fxEvi4sLRSPnLY+66Db1MY0STNm0y2x
J8CEiWSpk4w4znTkt5Q0oIHiYCup7OAfFjj4J5wLi9MKizkZl3/2nxScsgEl
DetrK8VMm6EAWC8mW9InXcHO9KaVANOZStQ9OwPq0ByxTG2yGwIQmAdBimvJ
6JUkGpjYjvWE5uthwa5tuETu4SDGLlSvrXQP4eT1hF2ol8C7s4iPRSxEfCBh
ouluyGQOQffO0OgObgSxzrtDzCRbuqI1DH+eqMr/+0OHOb4rIB5qoQeonJQ+
Yha85ungrj+inVRbDCt66OHxAWLy71MLYgZv0Xat/fzjzwXceQPcouSA93h4
BWBY1BTU5wnJ2/8HgC8FlnUdAxikqSOxrOifZKpUMIg2NKrQyyTSq1pPLsL0
5nsyYm2LJRB70iAWlhWGFheoXW9eGZiRyMNUwOruUTsWtnay0zyGLXTZdACP
gnWoeSqLGKfoAmbNf6v5gNrMXmorkggFlilUK14k36R2EyF2LojN73v3OmlE
utmQPOYjAnf/OPOME8yRu3cJYRZ9tTOhPi8IWZm+mvFYpEqI9mfQCr0/a3I7
LL+RANZZXJTbkeaivFaDX0stYYsLK3zR4reRJW7xi8foNcMtCqhFmgs53lIu
NKmuKPsF7skFsbPooBya/hzVRKvgmgMBLhKeNcleJ6MgfD1JlkZCWiSrGK7o
WFCxywqktlIIkPIEilBSm3K8rCWV/05RGrbxKpK5u6mNTjmk5Iggf/XYc8LV
pWEnQf3ioeWtdIbU44taa82NytClvaO5Kg9woC0Xrpj0d92hGFhFKW7xUKis
UJoiIghiAjs0j6WHlzFCIV7MPb62TOHq3GVePYm0GoTySIEXKEydXeV53xHB
w92tIGt2IXGpW2PYkosK0MtjL2x4oBBGeLCXWvp1/jw/3Umt2kI0lIBv+5FY
tnC272KhVhvU4tleagPYLzZxQKkGD9+anyFD9ekNSOOU6RbYo8C2/sPKtj60
sq32ehVpmAGwMJ4oHeT96zGUWFvBlRDA0SCNsmmFWjamOmRZp+zthgB9nVrP
gZka701uyh5JkLE15Ds/4oBLYjiBQ6omN2D05TIhJgGMJOBOGKtuUx3SEewo
xvucJnb7yro7DO3oL81SK98OJB4IEtEYQ3rZaCdPVlivXLXAsYCJhG8H+vYD
9H1J4Nu/+Qz0TTz6Rga+/AYWdVzijVDHAmOR0ClquENd3YWt7OgurcRgkl9P
PPM7r30Z9ej50pzhIhMqBS4FpIk2uRWlN3DU5gJs3r+MP5smJ9sOaFIqlNw/
PxfziUA0f5asVA0SUjsxfMGrg/MHaOH8YUCBRECVirkNXjl3avSA66lB+VJl
ogCAl5KmMUkIQQCsKmuRGeq04JfY09zTZfkON9EUl1WqEv8Hqc3wf2ng7r+p
j2BkST+/Mov5jvQTJGEX3fDh3COyAWpOqj+N7Og6RieBtg4/4dMt14atYkec
V8c+wgyCxt8Ru1sbMPI0UgPGOvk0SSFlDdLUUOcwOalsEBF5EvWmVsHji9K0
Bt9AY1zYK0PUYBHDkBUb7QBnO1CIufyA3zyGH5CHQBQqjSY1lb8C7IrquowP
miSnwgvZJNyHhpq+PKtR+HS2gsOXGzPIXvwbzTNGZhN0Ao+fG1yBiqTiFoWg
EUf92ejli6bYo3F1P4biRAwlAIhapjSHkI2UbDxNfbQTLNi0IYfUGTW6aExh
GTVqh+9x+mieOJzMdq6q6cPWkRCBXnn2xca1zSMfhLH/IKvO6ViqW2G6y2y0
abIlTG54UpihFU9iQRonhNiRSZHc91TcMzw2hDSk50MUn23f6STG2sRizdby
gbXD1PpsbpazPpvFWmzm6B8YrJHFa1OeuSPkoSWutBkjI8YPmwgjGLVyoHNp
JkYwb8/vngB5c4+8yvrBLR+ktjKESzeXIjMW+Rs6AVKaNM6cQDpQzygzc4FA
HdGH6lCHU8Xsdfa/2QaOUpsqgrzLoQGk9crfWt7tjW60FS4waFriIVfFMgKc
QKAfXpWv3UAgUpQwcGXaBNs+rlmCY8KSzFY368ii0iaBFg6VxUUjfQnHCxge
BTD8msDx/vNzwXDiYRjRnTCirZr693iLyiQNFkcBKsFzioafwDLyPD/b2bl1
sOB7HIo9BAFwJ3UmQy4Do4jmT1xUcEv31KZqbN+xwNHleXCzXsbARGfRTAyi
4s+lKoFE5nZEs8Kj+VQbAabzwOqVtX6ORKZOQAE6dwWdnF7nSwxPf7DNoTkZ
dCyohOkkwSyiv7IlrO7PACS+f5zaSPDrAh/8mHMCskNctXfpBwdm0oARFtIW
ghhyczGOSFBCmH4gdYhCywbv6/r6PkKXF5QsjwIriYtKV0/CjS29GFjJ7QcG
4urwPgBvNwbeVIA3WAp2KUbqXCkAbx4DDxQknbQDuB2maq4O8+q07oiwEAQO
ns9g3fJGYFeBrVhHLo1rnwGyjDwulxXrM/EO5lEVvPOvehcLHzuqEY8ztWHh
uIakkjkYftZVf715xrnICJLnUER5UAXJbEq/ooHkA1Obd9xsXh3drzFZ9wFJ
yXB6XX4ucYuaSwkIHjpqErDkeZNu1OlYkOnM5lIwiiLjUKuu1SRpyvlsBLlD
PdIPdxmEjY4qV+SNh3mqLzT5KwijHKe2v2AdAxn45qk7tn65EkiXq43x7J4+
ZxnTdvQI+3tAe6+2qPMUzhcHq04l2w4Fy0M9Zgeo7hDoIjIpUH2S2gw7B5vW
8z9artyfdhksb8/FZ5ZoNOOWHLAozA+aLC+GU3lILNijOLWqgXx9nsdIXQhS
B0/Sp3pkQ4h7rZrRHYHoJLVyagTbmIV0mGoWEg1FkCRPmIIk774uUKW7zfuB
T+vs6d0+OHR4cmOLUivQAyGf46QK9GV0b+I+yTg9ZIaCAJv7gk0kfNYxNtE/
zNx9G5CC2e91uXNAimebVBd8pEXMYfLexOV0VhG2zv/rrgST3APAmPzar/3a
Qa8+KDmyRA53UhVTCkpHOKA3X3RWMRynteEcmGhPgpVnDZScByZ0IfhkMcur
dFo0aeS0+IRi65GxokzYVHySONTCgzSxZk4JA6AKWBTit9BkWpyTswQYpRZO
Mq0Fm8yW34vxB93sheCPFYaJFwdNB+HLWQbnKLUcuk2M05HFqa1XcuuW7Ttx
oz7QmYWAYLD9Jvcgqrgnv/O97ur0rUFY8DV9sCJHdJW5wec5DGaWAdlMQBRY
LCORCIFnUzp1aN40MKXMmHPYjeabZ7i8u1P+nogdbXFqh0zvxDiFeYWi06DT
T0vK3IyArE3p9gMG9CS11yPcyKmaE5fBS8qSc0M7Hq7VLaiCK7Lj3p+z+lkz
wiN/BZAe9VFpdN1V9xpGknSvfefTW7Xz6a2J5M3uAYoNEnMkRZ211wSu/KuN
KeVnTYAKTNrWw6qUCP9NBKKaFTdJfY5GBUNrQstYgf7IOphQIJDiy7lHYGss
3ejRTQM9QKz0q25fkEF7S0Rui+ZDw2xeKMjjUUaCPD9et0SJUXkR1yUo6sHw
YUAM5ScbAsZYzCM09iC2TqkiNpQ0u6hkKjtiqLuCs6EWrl4o4tqWo3vw67zV
BJRvzQt6z9jYPm5XfYJBFzvqr7oM4j6v3HN89rJcoT61mEaGYZZcYmWlUQNH
Yxo7JM3rkCCaBQYRg13OGiPnrCL8+J6xioZCPBVbGE0S3U2OHuS1wKrX/xBN
EoXFQ/A4DkxiqRAWYNKgC9PuZgbH1RJ3PBaXLSAzg8UCzmNEAow7Asahplvm
X7iI8pJkKV/RmUUMzSUrPZ1fkL9CwghaAVIZDAAI7uUktc6Xh9Ja5/uVQZro
UxsAdvOW9k7+wPJSLogXuwgcDk1rJijtu4GhBDI7dAuQg1hk2hpKwHMZw3Ml
hhJFnYMCyrol+bUtX5gaMqnTQk3lPEYm1xd1tuctNNmQmZban0lzbgOMwmPn
5fJ6uxishbRRkQJjgHIGsxm9YhwwKO7MXePn5bIN/FrFf4YgbOU81cKjpTEt
9YRHVQlGeMR3nQhaVwFaS1LznmmA1icHDvor/m5otUnNSxJ1DmMwLemQlfIj
tdM3oD3yoLXFoB5BAxwh2yPENhUq/3sxaNnUuonjaBzKO/oe6SZ+Txs3gs7G
UwutjBcQvIwRrBR3dfEVgq1O7jyJmlED43zAKAePO1H+0oxXYaq7ScDnKFIH
rkidu8yoINAWLWiyrhl6ZHQL5T0Z/XM7uALRJRjAgsiAfYnbj5OIzoepTnbe
g9VjBBti+6hGsKblWYvCOvwvPxeC51VaPk/ozNDNP5Pxesl4fbblFXrnMXqh
v4g6JZLyyDJ1aBtLi1lraIHZoxizo9QOFwdWh3qcLPjDVKkMeymLoL+mmvIV
CTmlvRi63HuZS5YkaFvCAh29CcB2pLZAHZ6koWmNR8UomrYySTzk7UMStVay
jDqEJX9JArj4cpJC8huD17LaDwW8Jl4V/UUH4xLB+uB1bLGswetbBy6vX7r0
svLilw0atL4ucR6flehszPA/mGecx4+ssMszPaDEshwb5P9maJca5zoG7VJA
60wuSu8dqgdaipaByUVOiqazzQt8bfelm/t9nNpGDeSmFjF41xa8zUxkSjgt
PHiTJYDwzFg7q42NsenPiMnEU7G5FXCbGW0dKtxGgOtu8MhNoXvIfaOUQWs2
UslBHYg51pQSEL2TWkkg6t1AwJCcQC4l702qVJTMEVrQLSxx4XT7AWRT+Du1
8E7lLkaKzy6w+FKJBtrbVwPkiwGQ8/9KfXQ/BjKIdAdifQFfDAByYm9lCPLA
8LXWdy3wRU1pUJ7I9qPGrG3OAGaZGmdbiYFjOzqTrS2ChwvGrBaADnUPe2aI
3AIz2Yxjk2wAzzsO1Pdl8pXVHkFWH5RNxAswtR15NzyeJstzv21PTC3QafuI
ODsKOhPynlI2Mmrj+MwTRiQRoOS5k2SF9CnviUAXbOOdYksvXXq0gOx73GU/
xwOP6gMvklA4LuFBDD3izxEtJBLffAc1sjtDCh7dRTGkbe2oa0OJrDSzhjMZ
4hKEoU6cDc2tGAeppQxr+zDuWgpAaDoBVwMzhuh6hYq9zlMD2I4c2Iont7o3
fKnaszbS8jSBuI5EGly+TjJBfX4/Vc59FSAOrMyxIA6MdlZWtrUh3LiswWPs
TVNLq4Nb585gG6eiN2iZ2ivVMx0AczD5JZcB4LHek2YV5EwbUN2eTgkmtXSa
ae+U0iP1jrz/78w/RApLwkvyrA+I0UAqAReikwZZ5dLjkky41GcMh2Mno2cg
Jh2mNg2KhJPNLJkIUm9BUHIl3Xlbe4SKBxXOpx5ribno3h9vBHXuG8iE8ih3
i7+J4M+FkvsWidZVw0v7HBQVI3OtclxeeBOMIM0UmVtTmKyaQg44HSgpwsxY
41l/1h3/MwdUH2F+bvHAbtIkW1XM8oHQNzdp2DYgiH9MAkO4CZ5pfh6IdO08
hbEEu/9cB1kH1FYeiRifzQBV1v64mYvrbqzZjtjIuYBYB0/6sWaiJXkkhlJT
oWQWp4JYK4gHCkjeWHLDw7igFdXygavogd6qmfF0IJYRyPRjUM312wspKC5h
MGEXj5ISNjWH9Rb4YUSB8L7A2SrV6fcMAj/mN3vfLz4Xzs6V/eTxT9YzNwAc
FICLAGxLsZkKu42xmfxXb6G3ELDNxT7yXEjWoivT8y6KdQSsZimsNUazIPHS
/I+QE44sons2EqgNE/sNgRyNmFHdrQK3paDNXFgy7JDUpEtJZCBvG6QuTtrW
+BL9EqepL7YoFR+jYw3FgxNj8bL1ynWeSFARmjEzAR0yQ+vUetznBB6XQWdT
QJ9yedDhB3jGpEHZMKkglumZ78D5fEdkz2ja18Q+E6ghiU6dZI2PHgveFoEh
2yTVivHj6yLTdla9W0jqFP7NxbTtBng7FKs2MGudhmkglw5UCT0zUIHD/eNE
jBzAZvlqeuC+dSkQc043/5ZF01B7vYobXQvEhnqEBjKRp6kdE8Cino6lhjYJ
FvC0sR6y6psAec8P3OoXnQt5Zycfdy6LQDJyQOBBgMCxGDmArjtMzl19gb0d
sXVAnKa/2+lxAzXLUiPY8wfq8KbGCB6mRRffWouzMn2nAsChHj1kBoXWeLR5
G37xBYGiSy9OU0fnrQIlMuOqL9vhqB2L8QMeZ6lmAGfsgVZhqzZUFsdLvU4z
JRgNRq2I/yzG6MJiNOfIOfRzGFUOxgsDl/yF5ZlNLkbW0eZktt9YBrCcVrAk
w4jL8UkirhCXHRWe1Jz4e25a+KCzV4rFO0mdFgngssMGQpfEKLV3X3ROHIrx
a4m/74PZpLluJseSW8UgsM/TOy0UV2loOhhhFXXEEDtjxwSia0rthxHwEUmy
lnkdpZC4NhZQFnPJ4gKoNkL3UootAf8Hj1UDGVAk3wwFt0RCGcj3LWM04nUs
jMl6BPmr/Pp7dlPLz/jhwFc/4uNA4/a95nppHttLc2gp88aXmUBKXzPZQOw9
QdLZSVycI51WtJctxViib+esAW2wlQgRFYouFqypvpK9PhFcCnX3FubvWjRa
hPJAoGNBo0sBYvQV1VgacO6ldvpD/qU/tE4d9foGnG9mN64zlF9MuGSdQVuG
YVPqEHqQ2vTNKJkQkmFKXp2FsVqggq4xYiTfs5daX/7SwJd/gUAsurA4PE7l
QjwLbGIFQDPpMsMOAFT+JD3LqUKoYR6JnQQUrVAbQxFTSfy8b8ncMBmDQVks
4kRA6SwlMofHYiknqc8VOvAW0xrGKl3N31CHXjMmaQyPSx+iF2IRY5S5RBmj
Knj1IuR5ymxvHshDNZTkCESDZneUL3lkEWpzNVZc2CB0k9q0jkHozCIUoCz1
7H3BaUUrYj1MG33Cvu4HiH154Nn/cR+xyDRO4hv0vLwVQfqhQCxKLFC1Hur5
xDRDrakHbgSsUaQZ8dcg0LIWC6ppRgfIiVhOhWaZnlMsZyouPIkya0weWokR
rQZbKkBhNOG3AUoM+8CXgOI6hiIol7CWgyVYljI1T/ywqmza8tAS29ZJ+efE
s3gxwbJ04vD0AtKzCvt17pQKCuGQFVnVRd89FF55yG4bpTbABAwPUsvA+JHA
pT/8MjDcYoi9vQ0mecSxTu/IUPzJtSBxlNpRwayv7uAIzepjsZ0A4WEAwqrX
kVt08jcQeZa8Do1rsmw28znoFCQTWHfurGMk6kA/ZxthSMMZZrkeiO4cHtjU
XHFUKqiCJmi/MJK45wCQVrGakYrhAjsOkOX2zRKC3BJevDnmDKxS68wReEb8
iTK6JlQORuIRTZFw0/nvlMiS0Znrr0gUOSwqk+LHAyf+MIdPH15+TpwKivhs
6xifixCfbP467B8oZaApfPDSVjTZ2uB0C8vBtuOWxCPlu/M/TNN/h7H170OF
S+3Yed/QYfhAg20jFlLRiC6x7T9m5rxYZOLWs1ebS036NJgUHRbTwzgoMKWs
3K++kDRQ7bgPLBqtN0Zb4yZG49g9LjEmtIOjTlxkJJljyca0eHRwLA9TmxP/
ycBNX/3xYRL3nP0YhGBTYrodeL0weh3mzqlYRfLNiQWqgLtCLuPrMdLbiaTU
OxUXGEmaNjGvjCQnhxiRmOllpz3SJr1+OAoR+QY2kjYttBBYgt0AtHUE1yBk
tZ86o1cwhoKwWGe9iwenMUT7Sb03gxCpcnvv5vuNilOhFwfdYDB2MIm4ag9a
GyRzRqawSP2pKWT42WYIwI80VBc2REy2Dlhc+FFqA8afDjw1I9GmKz85QKIb
LTfKbzDU1ZkOMHHpmQSG8SiFdAhSqa5fCiYEjwFygv5au1ZzqNN2p6m94MBY
lilYWxQi7dMRCYqyQTNB4FD3z3qvLWqTLTShYnWQ2ivPWKAJhTTkgQr8uC4I
rd+DVDtx+oo1/4kvNk22CsitEahdqxI1rt6nSS/anD4HDFXAFzdrYufWgeE0
hTFkdGP52cA9f95lAMjqVUyFyOaT0WcVXQ5j9EFYcioWEc0N1AXWAG/PAI/n
T8EidobxjAJ7OBUIsk6VnXZrtauYBTYSMLpkEHoSOxpCeAwvrWDUMVTEX5x6
zCXu8TblmouCNNP1UEQFEsmztADE68Eel7ozwW7qYFfsYhJhaVbH8LSbO/Jf
UOJCYigaOkQ2jDTW08lJsz6vzTyiSE3MxAaSWjxUZsTPBd6ZIWcTkhaSDytQ
458przuOEbgvCHRGDTr9OzEWV40RpHavMl2n1lGD8QPyzORMy6i9ebDTNE0x
kMeQ2yGzwF1HImiU2lvLtEags3+7Yv+q+gvLCpiXiuHT2SadocsTwZ9zzCNB
ImTT4ImZOsvBYiGDgy22J1ZQQejQ2dFVWwkch0A4GuxE4BRwXMRwZPriMHyX
BIs/H7joz7kMHB9+RXBED/dcDCJAaPkPnpgIcAF6oL7idKvyCt9ERg36LAUW
Un6oC7YQxEQISi/W9g8xIdejDQ4HYSLecqm2e8DaJIUFPy3IkItN1XQnVdTt
aEeytL51txkuwn212s6TFGpH4rFKPk8s5KwouRdNK5ADXbYr/syykTZziDTO
Ogaf9tLcBwBmJF0XuOd/KJkcez/5grMgZ6evPsF2bdXmD8ntzkiScepXBN2w
4MYvvxYpxFVqXS2gOY9hCAIjDCFiQoDvINGUHKuCb+R+YPN2BH0QLV3E6KMi
oJ2zfSvMeX/wCMzqbR6GuNPfJiXohnmdHS0sG7x/hb7EA4WtTJrMeCr+t5Ko
aiGIFzjdZwaeDQkBvP0YeKoToMB7TeCEPzsE3iMC+3hSnukV5QmAzu8uxMoB
a7j2huTCdw3STFXGhtVRHYCGjqq2tofmK/D+cd8AxlYxxnYEY0MtiYIyCgaH
CXmwdb43HAvenI9Fb1VHTorZ/3akCJDnZocAbq3d44Kf9bKYvQj1ZTjYVbIc
sGpQ9eDnN+WvRjXehrqZajdE3ltUoA8MCOqs0hxMuQQfA1uzArlr8LHZvC2V
dPXrAvB8VggzO+WBk9MRzBaBXUMr6qWCNZ6eoNHw84bIinXYDJAhjWZ74iax
H8MMBTs7QoG16vcFZkM9CB2A6zT1o4i3FCsHrO3HWMONQkhehLDBFj5I7ORD
OzHWdlI9DyTnV44Fa0Pd4A/VessIayXLWMweWBuntsMJWEMRua0Y8+gwG9sh
3iuyOzIxLJFO1L2IV+6FXcOPfUnKGhI5KX2DQOwhDoA+kvviy8Luc7YfPzXo
fRZFt5z1oykzMFtDMEKZrFozP3wVww6CZLti0wC24xhsjLNmJGc0cC6S0im9
oQQxZ9h05hzMtoLNMmZutdM52E8ijNvEONPWEqBrmdopSEDcTowuz1UoZQ+g
DLcFIb6WC0KDLSuHx0Ec8n0s8qhB3L34E++dFFgVhwlIvMlFa9lpfmaQTPkk
A7BHBgCjoG1hgjaALAPL2rW1mDWEZc5DjoNn0IS4IHZuP8baVLDmTBxyeBcF
dVWpwt4X2LqhqoFm+mGSVAkC7XPLGHhoWNahRoAbTYYhJj5ngjUJ8qbE9wZw
ZNDOqfeGgxhwozQ0/SUKPThRfNZRuRsn5RmWR4lzdlHPEjpKls5+icZdBTQb
tAFo0wBobw7c5mdcBmiPCsDpL6SbzRduf6GvxGyNBwqwJJPrBxfMBU4VzojZ
FwBrX+wXkISyg7dWMlgI4vGnqc5ucF0rQM5YkDPU04V2BEMovQIbHTGwjSDI
XQAw1YWnYxGWVETph0Gs4gY46xIR+B/EGNKSayakkpRIV7UbCk2owJLuHBmw
QstPRiJRw6/i/mYCH+UH3CTu78GXAc2Xnp3IyLOvjYGai0GK2HmYUxVfLMvU
VXo9j6I+FRB1Z10w3qZimEjOY5q0e0gHA60FUYjpuV8jkkUYuARApdRFDSEH
jmkMpmVtjpCize9xW6mYMidZ5DwQ/ZSpA7Xzw6XyxODIkO2hqZ1fYDS1gRQ4
aAmVUqE7DZFcnE4duDflnvEsi+DQoxX9twWGhIXhbELM4ujLzpsQA47GgiMd
ZL4J0fMatT5uhHRHaGMnVWUoYCY/e1+hIPfpIdGMM2IroXLkYTRoGkLHm+lw
np0YM+At7aYq26qYAa7FYaXCoDOiRAolEEdUoB0AOnUACtnxZIjQvKGd3wZU
dYw0LkDLQHJZhaGkXCm3QCh8Gb4CTWSe1K1xqvVXArf26ZdB1ldcCbJ+2szV
q43TbuI6e1tVOioYy/pY3FiBHp+dGGNRgXNSo80lVqcx7sYWdyzBKrij4WVx
HdNF7TrTzE7o4Rtgh0OX98/7wYkAEk3fwgwJSHNzQeBQq7QaY0aEIxZl79Dn
1oJFVwhASgykOYRRwKIvfRYqCGsYsYErERaQuEhtgPWr4iE/TT6z18KvuiLU
gYK5I6YMWOuUzvfK46HMdi75eshbbGK4jcSkjQVkKzFpOyG03lDcYCvShtay
ZQytkZg0BZQfvpOzWXsCqFZpBXZNYaQjJfxY3GLlmuZuphfNBEaqmjqPEQTm
245YM4j4HgpucPcDCX1QckdOJuyIAcuvexnAshOA5dcDh/ipIWy+5opgsyew
ccYKvrBTAgfnnJSkbar9tRSTkwRF1Pv1fFP2XgUmakmICmuQhxZMNlQHmKje
WNe+OTafCo50YA7Q0xHr4QSWqlKRQCVNciJLVN/q1s2zwreAX3Qgcnl4P1u5
PIedWgqcdgROJSwv+ElSD58kRwWa1sjar5GlnWK/FTjETwmR9XVnIcuWfz6H
1HSWYo3QqcBmJyLyjFMrrYMU+4kYnmhmw2lth4CfDndiT/CDwByogZweKj0v
rFBTWBOXvO1hD4VxS52S4SypCD5B9BfFEKna/W4y8k510/4vcWbKXvJQRLxg
MWTbCXdTW8EGdoZ6WAMcHEROq1vc3QMn1l14xUqnNrBCe9cy1YFVDtnfXmPG
5TttOPX1l8cRZdq/jeYurALzhGdHMaIQYk0C83QgiHK0bp79Ck/XwuzQGiyb
8oTjO2uuUtTICl2dsyZ8IasOVWedbAPIdZRzYJzwKrJTGWqJS9X9GTfTFNar
o/HwYDgitIddgkk6SNzJepcF3jy14xfwDEomcIYnSQMlg7gRInqWP3kr0IbW
1lVq/eE7An/4SUGi4RMN7h5zNu60wvNt+Mfeua7tV2egB/tBa7oAtFMxXR1d
CMgx2/mFnETAXXAvhhV4NzrQQ8HkwnHACpyHtmIDBuI8daJ0Gtc1q1DGkdf2
vwDVIrXTZSCEu4pBBfulxByj01yL5qBZOlII0xQ7wMQKYZb3gOym5YBpAgPK
4feuAxz9XuD9PvEyOPqG8+MoMl0cbRHBGvM5SNObnOAs2YymMV/Getl73wt6
Iw6glqjDCQEqKgPGY4ymga1CHvS4tlWdUVyoRNvZMBypo2XvpJguLuMU04V0
J/IIcIuAEAfiBkKQRvqloebbAESz1EoegvbPXAYDIoHQzELIKikBQvm7FDO1
HhHkrU1q053vFu/3CZdBzzedBz05Nv8Z6pSDAQJmMKyXZkhPK5Cwf9skVWdg
oW0LGJ7dwrKEVkdzLmhxQTka6zqDhcZihxQo5VVK7/vAKgYMSDNIYMJ3ASYs
tG3mtySUUiwdlZzbnkBnqIeg66iCYocMJxWY0W4kmJuNQ0rJh6N0zPquTLXP
VzaUghcCkrGxOJ5ppUjR1OZ7A8/1gCABZTHzLYGVii90PxOV6YAepL/nBT3G
rKSSBhhamfb3ABVl1F8Nl/3U6WPX2X8KHIqCZhV6uEBc1GeqmSpUOO5OoZoI
cFxcvlQIBa0bcbLgtmVSV8Y9woAVhINHJfx2t/1DwZFzYAjFmc1iYqAEHlWr
dnQcAOxQADZoF1w2R7BMOPsV1BLH5T7XeUsAGxVntyH5Yw0o6wrx1AMsCXFq
IUYpGh+FCm+n8MvDI3l+afFYRwGouuNMqyk9LEhpqQWnBVElDwAsHYaIoq5y
YUXdeiHpcFKmfc5jCEHSCPd/ODAAh+Sx6u5IUFJaHIEZz0LU1ochIZkPGXks
4rHQFFNHKxg4LWDz41sYgaGnWqkvY7QMO5XBErpUFB19UMByMYTNNV3YqF26
6qqrtv/8V80ELDpueSe1oTOCoAsGH8bqgIzCTDoLiLUYHeiVY65OfvOiX4XI
xvsuEtrngTpKlHvjwNSTXPN3+WoanlMlh27FGxFmUPKXSCaAC2tAUwnltiRl
FOfD1AANluZ5Y08yA9wnCEsKkfPOQ0EPGHed0aNo8KGGcFt2KaUVqErCzeEz
4jnl93ibhU6UsPxQ4OZOQxA94RwgKrZnVIPIWZx18MzIPfIdi1jBsDXzAEuL
4Nm4RpULkiepTxbIP0SxM1DVKeNyxcTqiTtUuZQjdXPHun02HckebSGGSdLT
PZLTMrXyKzsCqIFImiak3omBhccqHgk4rQROMELzGE7KRtGGndudK8twOnHP
fNT0xACCHWBdrA0TkETV3ZpLnpfgZrQ0wNogMWTn0/ANfioGSetrKzFIHUIc
OaxG6RaZILpYTT1w8BSOS+EyFiN0KEaoqpoh4sELkBu6kFiz2/ksIiZNPUjw
tCtsS1KiNeOyI88DizQVhOwJQlzYg1BoFWNllNqw5y4TTbM61NFlsPKks25l
DVzQE8Njh633AnCoKz/sNbh5ktoQB70wFOfspHaEwfvsi/GqiwInZ4mI8BZz
BUrGkfthgKqNM0flZj4TLLG/srJkaEaIh23IlELry6YCskIXJ4kTxc1+bIzU
neEztOdL5tEyTwqcktAEBqW45XgaBRLuArSRUD4z9+4BQVMHrOcAFvcGFoSR
ZO/3n2CQ9OQrQhKE3K3j4rs8BlivYiSBEzAVKwT8UC/9tMIP3aMKXnSOG1DS
qeyjkEZpQ9u38kGAtJp7wRFRxJKssGNVw4AdX4Ut2Bmn1m1NBDsgscn23+E1
HIwDI8wsBDODLYK8tNy4vDF6qw+BZCoRUofwWYDLUVKqNxuS+wLndHgZmHzn
2WkgW0xbWYxYawOHtR9jZCoYcdYGN/eTFE3obedPHAlynKWBC+uU8JcWQzaw
BoZ0/sQ4RcEQzatyoyc2MWTwAsXIJHBi6H3q1OyjeixearWK+ZoF3HSVk5j/
sStowWX9OLWpwj8I3NP+ZdDy1MujhVLOT8QN4d27gUWBHCGJtU49WhLVxNii
ACOnycc1bxg6xXmMKdlNVXyjLcAVOMDqmIgbUki4XA7AQepazS3qMDIvEhUf
pHAg36iBifVBgAkFNXXAw8Qh4OKUfRBqWKRS3RYbVgKEyhG9DM7JQOK7EucE
PxL4mT0DE84JWkg8/WxIaBXiidTIxpCwBkRHJ7cGZBzYDlSseHaN2o6ig9/i
Yi24GGrhXiCEyu9zj5BE4hofTDLq1pgRmR12WJuReYwUVEznYkuAj0ODj9Jw
lGT2HZUdaLZt0QWciucBSJAzVmat8hlHghD81neLx0HF3U4UZfJGZ7AyYhgW
q+R4hXI22/8/Se1l+48CB7Qrl20b5z7j/KjhaoK1IZoPpkA2IIoVWj1NTxi0
E0h1VRqYQNxnz3gZjlkzrN7P1yItkOdvvnEsNkTxMNTjZkCkXsXIAH1jIchA
KtjJ3DM/w9UyoTk1C1zNRuBhbEi5Qad6sickfwAVClFIeteo/iCpB3KYi0k6
HgiPwfGB83FIuZ/RMvxx4HzWIVK+5zxI+dztxysoVpVK93tygoZmuyIz+83G
NoJZL9CwQwU3MTTQ8I9mRHgWAAI5OzIMuaagmVxW1CmiAGXqQTMUZi9GxEQQ
4bzKWrBhvEqhUsxijIBgP0+tnwFGWBLKJnzHqZ7TZvqvB75Tm1FslPUFoxD+
aB7DQhExFkRkWN+Pd/tHYkD+t8ABrUJYPDOGxVFzvQE0ZqlNyWkFABVqWAw8
1Fwvp1t0lhBOyC02BN0PAXNDV30WmTiuXddlaKpdqy58ZwTLjlgLIEJ14SWh
S15jEWMCj1WeG0gAiUYy/KWva+IBwBVKqyrLZBpchlepIyBLIYegggMRvgzb
4GQUACSnHyhC+bPAwyzdMx+hfN8VQWUsRsQBxMUgHcczFqjArkj3zS2d7L/O
L1V0oCINl0LqmskVHkk9m/QN62j1QoyYaWpFYFEZQDN9MTPMZ9g42JSSNagz
kXr2WgAEQKurYSJyCyQ8ZllYQyMlWVhGkWVEAEWzpLEIw4WrSCY+EQCNBUCa
lPvfA8ezuAyAnuW+n+W/yP/MKvRsNt/D1mUi2FmJcWFXVCPm9RcELM5cgGpM
bJjm+sL5fxvMaqKfdEDqaLWjTIPHp2JyULXuqDHY/D93OsMWnRoUMe8Y+qyD
Fo3ys66yNXoB3TcQxq5j/MA+cY+8JZCibwcahTBKQA1PJLOoMdyacYFM1gO5
Dy7uvonBDXumjwaeiXFjb8sPNLix86iianaeSV6sToYLBqAU9Y6WkP5eSuYn
l5gloaJJbWs6if1ZakNbUJF1fgmsTkdG5jS1TD0kSVg6weBlkDL0bZCKAX+B
C9KWUIcAVmtB6PDDlxSJJI5PocCGePYm40Ko5XgmXggalbupikZ2jYUo+59Y
CQYQgK2YBnv+l4GzmV9mz59jcNKvIuY9/9kLtXnAJkctwvuyw0MtnAGFoE28
10qJcjs81GKkSorqDgjhs45whCRZqODHkQu/ANIGF5Pl+ZJL0fur2/1x4E8Q
mpwIDnQ8jXarsOuw6riVJp/hH+C3KtK4U3ETNgo5rvc/BxuISIf/FPiKqXnG
6RC7/887//6jQaU7unJpkFDxC6bGVbC0BYJQcHADelOBCzzDyngGjiYgD9Wp
CEezOICDTcGB4aakwpIrqXjyH/ycDYFxCZlKaSYeTAUZHHVkN6BocNAx0vIz
Cw57ewUm9lJLKkA9+LTCxDXJlPNwtO6bpTp+yAHoXwV+YHIZTLzAYSIuAAMT
KM7tpipksNRsRgIYAzy3yshN0Mjc/Je9H89LiMAz03QeCww9dr7TnlsYkW1f
JEaxOLHsKlhASvwkceYCph/7zAoTfN8sW6kasHrgWdzQ9DXCVHlxQ9pD0vPi
bm6qxTYlWpAg54GZ/5vAzI/l0mkDwRfS0578qy2XPGmgjlncB1I9j8zKshbG
62Gwx2O7x9pq9gazx0BvNT2iOPV26/dl611gCG/vK7C2R1v7OnTrXWqiiNqE
xZEDQcJQNxMhgaVSwFz6t4fcqnVtv0aSSsW4XLqqOHzShMMLxgIRYALefhqj
A9yhRYCOvy0H1TiBEBsvim+ZbUbzSSThYJmrPLJBR9IZKOQddyMSWf7Zjlrq
qJBDF1CV8XHi7UhsDuSQvZ6ktuUQbRh79XE/a3bIJLV9O/uy025/o5iAjb3V
ZTuSjXcXRjtbhJ+NBQRVauGlJAyocMB3CQRM7+ixgHZSm6v6fwJP0KDixWeh
wuqaP8liwjKcgQkkFEYEgny058lUR5PLSFEOkzFi5WEWMUZ2BCPONCBNFeUZ
xs4vcE2dNIikHHrbKgYKKu9TcQ6Ah6rhwh+MU+vyeSAXt3rlkgWQwXJD9irI
6leuHRX+Y2i0+y5YVHBAkAMB4vt4Wsbb8FRRoQmq/+o2vKDDYuKl57EUORp4
JRW6jJHIyUikKJE06FS7YCcMBmAZktF4WcUwABVjT0wFNt+MKagRAH+gW+78
ATZ/N978qbUSViwBDTeqUAvbwNx2C4NNqtRCQQdciVMo7iFMQ2/EMwzjZNXz
VOYMPmIvNAW/bIMHzif9f+Y+yLkjG/u9PN7sOPn4Sr0NMkGrjJWCTwBbgts8
mWpeXAQeXzT7bc49pqN0FNn3Zb+RaoQiuxW+1qYV9H564XUuRwT8Ky9isCvb
O9RUB9TBqeat3S9XmYk9sIE5DUDpAOMYMvbuWqf2NojTb+viBgWsf2B17k6S
1YVFPmjQmAF4oGxifrdftqCIkkX/TSKEQYdDZv9gzcCPXBEy5qmTgoYl0Mli
nUkSM4EH9fmOrT0gTl5V2sTN0A7Fq9KIRrd/nrSqBX3+ykosBTJDnX1GLvGC
gKcqUKDLF44BkDlIrYorILOb+mN1SDi9pn8eiKEwAUOm1AAsyxgsPBPPJqMB
FmYH2xACzS9kJeYeJ8mWP/9rBJD81ScbgPzoFQFkIqZDSxCAhUsaTVJfWx8A
yT9OVPF8uIVA1SSN8BKFA5gP8ApkPmp3AbCQjDkzHoQojowRNh3JC8UCW4/t
f1GUQLeTVKlK1tjv/03aoouc4W5iz4BtZpWKqG5dtpklBuAUWBXMxgS4Sa6c
Och6q9tt+1hvZ/+B2dkfP2tn535nqzM/ks21M9w4DzQPN/cGaChNzMHn0wzq
S1QtmAfPgASdkeB2mHUo3BiPE/EX+Hm0muDYI0HAJUrOBhQLsJLdHuq2Nr0P
4oBVRQH4BpaYQOvbnmw9MsQddQlYeOz1XAw+dniT2vTPfzG5gpLOoaD/QWZ7
f/Ks7dVGtoyYvL3ZsMOKb8xx5aJOGbwb5niR8JvKccVmRjd8pbnpFurMARWw
1fiNTbZ9BmutwttwNLd7201SRcfOZOdEHnbNFpY1skANWjTX7PUONZ7TxCH7
yyy9DSndhWwZ+sZ2U+uM/3NZdrNltZBo2bWfviJzizklPB/CcotwBOfxhu32
ziGSM6RrzTIw8MD5CVvdUb13lUN9EUxyyEXUq7s7gAjdrMgLx+GdARJI4ZyI
CcZ+qhZjp8i7n9qb2UQ3lYpvJSmP7nrHRKPwfC1b7Rwubmd7wab/zRmb/llm
01/hcn/9dP0rUYbZS23KFbHVKt5x1Gl1Rgj2+ShpeU0PwQvhRVn0ydZd8KxL
CBpsV0SRLGd9Vht+z8NdvfEotQE5crGqiDhO/SLsgZhY3VWtrHUmIaEiy816
1rEu6+3USszflC3hXEvZqoeanXylS7LrTtq07LfDecs22qwqtrEjuIsq/Dz5
Rt4P0IChE7GvbQYV3K+VGFvspZ9jnvfS72/uOsBersXiFtsbNqnwvcrKMZ3I
NroLNAmbTP2G4ulhai9TI9nasWztPN5aFNaXYpTx2X7qlVGmsqH2kvS5Zld/
7oxd1eTZt5MCEqpguAXBCENbK7z2vn/gvdS2gBvMXlbWueRG263dl611oRDs
M49ubNIiA7G0iHLzw2aTnRnGdndmDOhsR2yy0/trzupbrJ4p33rcrg51s9sy
3l+c7ZXsLw7xQWB//9MZ+3u12d+fP+f+zqJTW8//crlONbpIgbOwet5Xbpie
xfuKLnwVcMRuHidqvg80aRM3mMGhbnqmt9Pq6jkx+XyCBKGie/gMSe2h6V1c
i/3V7WS5NNtitmm2s+qYbvLgh8Ge/p9n7OnDzZ5eGyTG2z195XAoxxV3Ulw+
o+BoFDxb2z3Vq2nR3mj3dC576uKmeWJdxRwZQbNsIPHzqRxTk9jCL+3Fhnfj
reXiBuu+ciGjaALVFQ4c4c7EBlPxIvItM/ShEzQVm7yXJIndlDGie6zbaS1t
/GUvf/VPzDa/+uw0Nvnbz9t+/I+DjZP54I5lz7kqYYc686yXi3JstdOvU6uE
ld5NbfyE3EN+I1KWLsT6qxod6Y1s7VDz1nCnoeto3IWsqqz5VYW1Vief4IdX
8f7aaS9888FJVpoaSEyzeGvHYo5xgT1KbVXiP/SyEl9kNvT6816AsKmacsRO
YhgejYeqPS6f2B27nTzegodvB+13qgzu9q/sGvvUTtVZJbxwTrGFJAo+S76v
yiSTSYUJW4kd24t3zM9QyYfxRHZsqBnNsL3LeO+kRe++49QWF/6it23/zGzb
a69o25hPYHMMmvtbpTY5HCWMp7qZE9nMEv4QdQxJwOQYpIO93nC0NJXtnaS6
85Zk4PuK2/uyvVPZXhbWrjNKNxqFrVqLFDdY1iJtxpVgT+epbYHCjXS37Gmd
mKCKsd1ONqv/vredjzLb+for2k7O5poMROKACHGPlHZ6BSDsok4Lwe51Jp+6
FK/KegrZM+yN3T4+CKzqRPZsKuYT232nt7Gk8rDrrGruSMFNhsTR6j58jnuO
ZAMlSVQ67efWFcqx5DN7Gmzfn/W278vM9t1w3tQuti/vVX0MT2XnXMSjtfuK
lHsi2zfUTWfYyI44MJfvbSA0qbc0SDW0m/tLegKRv78guzm0Jb6gVIPq3p5Y
XLObKLuIeeWuxE6jIgjfLDFlRYJxicm/432SjrgPv8v92y9fXn67l2sElM8O
6bz8aW+vv9Ls9ZvOd1Sz8tRm80ycyV05k9jPDikfmUArxlO6xshXUhg795ta
xTxj2c2O2LNL7nHTh2HtyoZ6bUvKvvdrb/upnQo1ka1FaR7G1c8vsOVZ3k07
Igq7eSC7ibCHabtmOwdNAn845U7T7R4Mf9LL23+N2c83X4np/bkj2U93UpFb
6HDomX9LLYAfTMyuvVX4FLeiq9wwrAu/Bk/hJheyo4hYO61/O6lW9S79xNhR
VZ7ksruroe2lOmuUba1u4Vi20HYT+6Kp7btgt4ltPSzHsFw4U+m9YDaN3cr8
HvdnxHwYq/QMscX/7oz87qPNlt54RVuK7N+eHFFsZGeyKRfImo100Q0I1Eep
rY115ESPZIcjC7yM91rnjeN3yEc3y9vcgZg01IcEh6bT5rkWg+y2vIpriY8b
1tNahS3ecp1HAgYVV9jsloN0PQ62/N+eseWPMVv+lrO23OaCn4y/lPbbHWEk
jzpzRmGz3QgHUOJHGs7ydqaaEt9TjsVhxgbvxhsc0WdxkiPNRuztJPU773D2
xDbnj/xeJJLmLjWdcrk1z5U81pGY54HJNPdjkzmrb7d6VG919r6U7v+3Jt1v
tvkbzS6/7exd1jzTk0nkYV9ONfb2ONxb4ju7QAqS96QbbZmxtxHpuQ2uNrKt
Qy1AhSsp9cXFPIftM8TDqjgF+c1OEyXXUo2Nlq10amaU4I2T9S5RiFj5WHbx
pLNtfDg5n/+/mB0zucFvMTsWTbxq04JPxhsXTY46o4vcIF06Y1FMa385YtrY
3bN01WW8e2hZi7R48QwdbLXoBhlaZIcixUI848bpaKC5NrtJQ/VgVF3qZmoc
x1m8m1qbWcge4sevwe7lfcRu0vZNzJY+Oq//R87I7j7WbOO/uWzGPrvSVw28
gzZtMJYd7LQbwYRiy1g+2ShwD52JuqiqOO1b1nlTg4nmslTLX+j+7dr98/2p
d4I55gpmnEDAJlYbZqli2LBuLYXlmVghQ93jL9NeTVPrB//gjI16vNmoXws2
Ko57XqW3EuwQBs4syg6xRAH9Xm9a2c2x2tad6bMsAmpTdhzeUKQCwYJBRWbV
kZFAUnPJQBvRSmwkdui47JDSR1WYGIpZc7GI2BLfFFr2ayq7kV/6cuzBTPZA
E+T39xLkTzQb8Bvn34Bo/PRIDouK03cMn4puitEitehj2ZQqJ8PeySbacE+8
WHYhHwsuWSziXcDjdWDxEJKcmP3giZztVE7VHwdLbyF7BKL2ntkjbu1vMgDU
tq1iVnSzz27quN48uttnX3Vf727/ZLN5v2U2r5ZcbDZvLqfHbZm7Ckx6Nm/7
+GLSMpStDF9O4LLEFvhqpjs4YWPHO7OKNxE7vQnMHjZRZcY6os1r2TV3NUBG
xskAtclv1jDMu1bcFO4/989THWHkZb+nt2tPMbv221dy3XsVjF0he5RTl7is
uJYzx1LbtluKdTZ4u4plM5e3OA9q7nQ5ptAds81vbP46ZcWNWD5c7C4kTmrL
/FvsXrBdeByJOeEmh5l/LoGGcj+nzdzucZOEzaZtHReyaYvU+q27ehv4dLOB
b7+S9OmrJLjI+6jb5jZrJ3V6WA5TW/sdyT5az8UhPL6ru4bjg60gknqcvY7C
wqlunTYxlm06q0q4IyYSabLD1KbJsGedZjYdmHZ/sZ3342+iHOhOsGt39Hbt
u82uvePyxy5rXRDh9VXZrJSG07qwi5M2CzYKtUDsU5W0JspF02dUDmOrx2kz
0iBMUaq6OWE24ckGUTcMtT+5WwUbxf0lVoQA+3aUQq2adbxXhdqKiH27Qwf1
Dull+fbeDj3T7NDvXZFhxHiK3doCRqU7PLOkU04/IxjcTxRXmFtUYkqFJRVX
yhDc4YF2wJ14f8ZiAbFTcFPEj6l5aweyP1XcPXcWUPSFQALX5IWqwnChryv6
bU8TXZjttWvfHy6+Nd/Wy0p/v9m6d503n/UdNKhmN7WhBwJEy42o+jJU5Bb7
Vhq2ZdxxXbZDJ7+qtmCfKIJoC+vlvxM5O7xLloeGXaLcU7NVqtuPDTqRDToO
d+SXx6lOV+SLFDJPq8C03XpGQvEHzQa857yppu+gxpg9OThY9sPUJh9Gsuwu
y7svG+DuTLBmtrea92NP9sNZOIQPVpfLlMNHsiMTsWZgftLZmPt9yE/Fls1l
K6qo72WDUW1r2uRgw7AV62ArPnDGVjzXbMV7z78Vc9kKFw7gClUGWrRJWT/k
In8FxYOj1N6ZwEdZuE3JXRAgYFvdRTZrIG4eiv1qIgbKwOP2NJWdAYl+bU6I
ssZfykkHMlfoaB2Oks3rXZPkhjQze6Pv8XKk4Tepvea+P87DvsDsyC3n3ZFX
4b1D6XZcjC4lDalNDmGUqJypHPeSB1LZQ+xCoUlf1Wjnghri5A65c8xEZIl7
its03YHshguz4f9VbapTCrlQGy3SmJhZB5FMdnWn3gu9td5i9sKkfV5k9uID
Z+8FeYnP3378POwM2SgsPq6fNp+t6PhhXW1nq3CjoSmJcQ/nwhwAtkpru/4m
wEoycLNZ/127/iZOpqTBnqz/OPYhtrWXOa5HuhO1s5ikNt+NGvNuaq+k7z0j
E/disy+3xvty2ARf2Bu+wjQq5NgklQru5K5P5FychFtzo54F7EVXcW0R74YS
VSWbJhJLNgVQXHeY+TxILCNNqj2lJIgqIQ4AvMWiWCuzF/nJXmr9x3vO2ImX
mZ2wARf7lzYGxjbsyAkZi8NgoTt7CsYpzHvCubMwomFVDKdilTRBwzdFlfhG
voaVUNRM0QybXjGIRZOsjcLMm/3UEXDulBLKrAkuAh3V+7IKzsgm2JR39ZKk
P2J2hAcqnZ0kxY5MU0daG3uzlINBI/LimVReqjI7a+wI3UEWfksSZ0KL/Vra
fbHsiKhEwD01i8B2IXXmlIo6dQIUW5Xki1OyTO01Azs0KRthNye6Nb6zd2v8
MbM5d55/c4iC1mhcY2tWqZ3es1MdG8mSiVcnsUjqjqgvgNsPPFZZqJPwTLxF
ZSGx2Nz+a+ppyVQCormpWPSB2iM4yAWdjI8AB1LZdWD5F8Hyaw5ab36/21v+
nzTLf3d3+e217/NJiwUbcGqX2w68wekg+nSTmdxPPtH1YoSLtyNW2mLaXufY
VM2CLej0qDBZ2polKPYcJdXiKdmrZLQao/Gik1S3MeSvkIhcG6NE37gf506u
G3ZHInrJ7/R25GfMjvQHMdGBeOxjH1sOxC+g5rwWo4QNOEs3C3/a7clwAY50
D+pcFCWL56GtIg9+B/VwutjrWJ3ErNokY5hYZItOB1pNBjVT8g0jmyNnp86L
SEcKsXzUo+9j8afOrWMjKP0bbcIrzSbcd95cFvbhQPZhqAuWsEBnCVSpeiEi
KURLknUKEvPsFlieSoTLYH6QmhrqqheC2hNZ3Qtqc2rBqUpfhOmN1vTjYncs
SH+0oPq3egv6KrOgH76iBQX9dGNsDBcbEZruNcakTF6zFCbOXYAMs5daDVhu
eyxoTuWSXFfuadzJXmrVoNapZoRzBVKrjxO7D8n0o9vqB24OM7MflEFRldCN
tTzWF1T7YW9xv9nbj2vNfvzheTN+30kZWBXjROhznMIREePUdiYe2A3w6W7u
XSsbMHRI3CrHNdQtbQiJNqmNfUi0z/sJXNRCqZ152QJj9PGRtyBv5zXFRXO6
dmaPiXUIuMmdpPYm9+vmXlAlYq832/KR86Y6vpPSql2hzIuyQZLGE1ODHXEi
aG4fFvE+IFk+Tm3rGfjYTgaHhvt4F0sjv2G5T2Xh8WVHNRPueE/sO9b3NLXO
9VfPyO+9zizxH51/iZFCVXELXVhOkpqUJwlQWu0x5sFOgvVdx+uLVJ2KC2FV
ua/aVh10nGgbVbI+NaleQGqInCg34hpO9NAZS8vt9Nb+I+99IbUZvH99xsLf
YBb+fz3Pwmfzf+3Apt/W4XDbvSSrT1TkJqBBjs7LefHQGb8LNJwm6rckS+RF
Dfbsftj6gtZN2/1g0S8eTlKC/CO7JSZBMej01yq5HbkAtyU3iAv41yaRZ7bj
F81u/PGVJIyuXaahKcBN5DhMU0sdJlfQJO2QyXYiW25XjuVsdJiMB7WxweJv
4sWfJckQ1V0CuACoiAQWnRJzzcrbpgG28qN65f+ALX1hoDYp1BvNyv/JFa28
TnTT9fbShyKK1K73RNY7skonYm86zEPkRQ/qpd6PlxqJaCWIYoFVxQFLvYgX
eCbGXZc1f/YHzsK/9YwM3FvMAv/ZFS0w1/ybhBvEqBZiazp9ESxu09garO08
9TiDN+Gg09oOgeAw+u6RLGpuqPJsu65Ic64Dy47S/jpecC5hWvN+sV71QVb9
pjNW/ZfNqv97l/fMCuZxeH+tlFTMGruwXScEtRo0MAK4oDoVoU5xZWEX2qpE
IZmgekIuH8ABy75dYmupscTkKmfVEptsP8A8lmXNJpqSYzf2Mpf/xqzpX5g1
rbMzOt2FGC/XAsWqn+aCcLjFs7iu5nG5IPHt3siiFlWfoO1uGNtFp2dHYjZ0
nVVIoqvBtRabgfU9LhDmztkCYUTYE2MkOOv15t7t59fNuv6Hcycdr8VNZylW
AAvZoatanRU2BRcEoS6Zu0jtbYbnNdv7JK/crCDUXB7ZFgzRWqLJYlfWEoHe
iRhaRCwf3v7Arxi78Cu4Tn14GpjeN/VW9bfMqv4f51/VfVnVoaYaoKrtEWk4
U3T4gU1Vr1kJECul/v1Uy3OX67hZTnue30oD5Dpp2t3UqtjgDshd3GpLP1xy
fxO/vChgzILVvaG3um83q/sfu6trr+tPIYmRlQAWn3XGzjMj1FI64LZWsrRY
ZFsYZSe1kdNNZjRVgjHaDr8TWFbOtO4Zo8r5jqldVDWkvzLM40VF4WEui6rX
ktf3FvV3zaL+X2ZR62SrvQk+BYk8I5MG5JICZTxCWVfRXSFQ2twJ1nMp6wl8
LmQB1xUq61Ejem++IEd7Fa/TtF4nvSu8rrdO7zLr9FfnvTQ/hTJxLDbmR7Pd
nsOMO6KRwriLaVso1mkTrNMseHYqkBtqthDWzlZYKlFH4Y3T6tGxTcztp2r8
1K8jni6c48mr8Jpefudms45/c9Y6TuwdOLHQFwCHtUM3JhbgToupZDOXKkKC
ZWxCH16ycQA3d0VCf+081XFPXry5WVB+NjYgJBNoDeJ+jMnIFl53RjbhFrOS
//m8QX7mV72a1SptlXwua6raSpGwxEqW1LlrLO5xsLhYV9jBpRxjrOYqWM2o
3ITqxsVEkQ+DshhC+GiKKJsFHQcLeu0ZC/pBs6D/5YoWdO4OuFxBywFv6ejR
mAU886IrEmheTLX/Ln4aCcRVajsJ4Gq4ZcCO4uOzrssKkArnudjFmVvO56Zy
D7o2TqfcZlbvY1e0eprBatfMpshXwZrhdU7Q5JKc5k7SddeumWXyY824SYbX
LKe7R3Kgx/VaLQvGNptHbT82+AN/Ps563GEWyA8tqRZo7heoSiVNZY0mclD3
mtW6aWAgWe0lkFbQr4yyItaoQwRGoo7HBVtDaHpdZ/YCmEx5EdeUqawUDN4q
OI0/d8Zt+i6zXP/v+fCUL3+bzbMmskJswOzJs+UrvijoVPYdd/xEh0NXzZm3
zgDuuayfBn7a5c3JNV6zco/bk3XDr/UrUj8HBWsdrOArz1jBe80K/vcrOpHV
4tkjiMWzmuI+sQA46oIpnfws7YrdwHwhgLFtulXltc3igCDCxA9NTn6YIhdd
Os05/Gwv5/Bhs27pStbtOgTBs/pYdsQEfKJAetKdnEBHD8KeTLZe1ZJpfFdE
XUq2vCwZUTXmckSxSpvUZhB+phcQ/89+lUYm5KupfvZK9lRcq0UixZ5M1DUp
tFj45UqDjqCS/PcleyYtFbJQVPvkLskC3HsqEHs5Q2nYpLq6kNcQJ3Yh64Xb
625wIH+qt15/5NeLh1hGV1i9QjyVGOw+XhDZkYMAXtuPkUDJNskzFfEsVQOV
wJzZ9bGNvqw/bBk+zMOyVgtMoL1gkX6it0j/zi/S7JyLhGzTQk4eluYotVFq
1AqN1JxrVz9LjdmFrFNZJu0dO0pttFrKtd4+4Ya6n9or+4/1FulP/CItzrVI
1xHHgAVsbPkDBdjj1EaexCRrCGa4Q3EbsqH3URsym3OzdoPczc1KuROGjki/
QjnXoeGpWyu9tv9ob63+3K/V0q2VJZQZS56kGa7OYCIGBfdO4s1gfXYFUSZY
YFVo6vtVdpJmKS/YpbEFtgMxPuWEsRXHqmSsfvggtZfwHzEWubqE/4VflTWt
3081c1b3Q0d3vdMzO2lOGjVgdno1ve4AsdMXNlmRbGWnJHkQPk3kjAEv+NtL
XoIDKQYUvNthYH5eXoKm6BL4l35pNlcSAVzP9xZ7utCOrFO19XSt4yUCqLTv
GGeK+45tJF7GPoSchYN6rQAgbsmz1mdknlVkzaPAIr30jHX7j37d9s5aN3/F
ub46ZDh4F/iQSeY6Yrlyc30jk3YkbgzL1FFy3sgyOWOEQtZaDM+sWaZ/OSiy
1A695IwV+iu/QgfnQxaVtK5fyKIMNbM30tKNNAdwoztObajdUUoGHcPKPbI1
wi2F+w9sYmuWTNV0u0SyVDYGYOP04vJn8s2lLNP/7Vfp6HyrVHA01bPWtPkj
OTUKADOTs1atkY2tOw3JyDZrxb5aGTZJ2YVhZWbBykR3uhcVEEV3ur/1y3Ny
Rcvj+umxIl5FSQb3GhcuHfXaEEwKg2O7IpT31OUAI5D7uKzVwXLsBMuxEyzH
D52xHB/zy3HhrOWw95CnDdzEUHiq/HfiOBFNaSprYrNHcF48Bl3PkWriaCa4
tLI524LrxV5tWzZmMTju0YSwmuDnR4FOXon/5lfi0tkroXHh04g36hXWM5ML
HcpMJuJv2D5YXgZNor1tqAK8Rn3Q2RJwMvYDW4LYmUK9JrFr6TBseZ/XiwD/
u1+YB55/YXAZ1eIAloMu5HMb9uKjOT4XknXZpimY5lXWyZ/t59VSWOOBmJj8
sS/APA9/13N7f3uiv90twCeedwGup3QYj/y2nMt9XYo6wp021uRl1axXSuUQ
CfO+ojZLpsN0HFJ24iCwHIhNLsj+/yESrzlsffaZazDxa/DJ5Y+NkhXGXlLG
1M88z0cDC6CtsDgN41QHaXk9DtKgc64tJanqKrMdsdHRgRk5FJOhq5Bf/IfO
RjzrzKWY+6X41PJn29vjYbG5Pkoj/lbVJs+tjvYaiLTfZVsdKxf7NlqQlTgP
zvO5ZtSjwFYgiD2tl0Njsu8/czmWfjk+rbsc1ps+bPvxGrUMe3Yl7HHASlxB
m+Fa/v5IndlWDot1ECSM5U//bomxvvfMP33j//QHdf/0WfWnbzY/yKYON11t
V8Lpb0cfKXNkUv+5vq2PM0lhV+UmtfYAf/rE/Ol8CP6FOeDV3Rd/6b7/0x9s
/nSmPthdz9yysuumt7FGPaz+eXrpbO0d3Y1Wlpk9I7xE1N24FDOAP34a/PHf
XY5vdA3Bn3vk//7POMsnNMDfkV13cMcSnFb734j3WH4L6pO7gnn8zbZ/kEOh
uXmWQ6Rs/0+MFyDS8R8O9fmnPP8zLrcYp34xHnJFizEVPOAIYAkuWiNnI2RA
f1/+6sqQldrGrjnkrppt0z//f2XX/mJVFYVP3vdc77xHnRBJekgPa7CZi9mU
aZplTSZD1uCUNWXNo0IqxEKSUqmQCpECYWwyCAIfEAQRBP0D82Mz/jmnu9d+
rfOddfa5R7jqXK9rfd/Z67X3WetcVS5vQgOwp/YLBirwJXajSPeRQnSHHdMo
OZtIy0777FKcHhFqcs483VVdaqMBy2R7CbcBWu+qYO3vM7J8g6B+bUWyj4bI
8g3CfGQNnG+CtjiSZjzK3v0MjUdRi4gf2iHGmyCUm3Curu5aTSB50lixtAsi
YtuQ6ViYqS/z5iNeyNnChcrX3HkkervfUaM6ZXNsC/g1clb1oqrdXpmbxl/X
SPFaPU7XMO/k0d2OdHd1T7fpTJhI+q80rsfpUVCzkO6mR8YUkKbLnDOjKWVj
krEvU+akXO3o3od0x7uhqxx2OUoe1LNJS/4Fv7ZWb8aYo867R8nzaZuyM2J+
4JPcuqbIU6dYI04XKm9J5F2A3oHk2zJ5e6CWjFjL/DH7iTFH/EZcF6fsSABP
u9K8e8ldBFptZUMXemTqZB89gmO/GaT+EFLfHaJeQeqxrkvMc+VxxKcm0PRP
HaF9yJYkuZZMrinwmg3y2om89nS3pK3Wvg6Ol4cdGyiniFcPLJVLM1GZu69b
PNs5z1OrP3q41Xlvll6dv/vQrD1XETgeZDqGTCeNi/Ktp821q6urbPmu0bAF
b5OzdVPDZ1PhwW/JjZP6Z8vUdrNzX6XDWV1Cp+jyytr66kyQ7uNI92lDN38/
dQ0mHoik/a4o3rugm/ZLZg3/o/hLs99VZ6h0O0wXCzUkFeuKkUw1ep2tRnqf
0EY2z3TPhhqlWnHWmKmFr59iSTeMfd100/EaSvKixWrCYo2OHlEQj5kYkFno
PoFs9nfPpuLWBrbtmWwoj97gG/VY381Nk+xzJNnRl/JCqg9643R9MJ3HdRK5
HmBcpR0e4+oHRShD8v576zR6fyoPNdi+cutk6qdWkshSbNP+tIEgVep7kcNB
OUimi9eFyLsRLZDviK/LyGlyoJ4M9H1CWD/K8GKxvR/xHgrj9TXZQiTNY/te
fn3u5wqSUFd/w3GgUqtf4HDEGE9mcXkAibzQPZGK4COMSNk6gq34Q5319nYI
T0zURzkguMRUHqtDyOrFbliRR0T+CTN8wCJ9HjMgrwy6hHKhZnJ5fCX8kpRg
HIvDyGJKZjGQcorxCGYcfC/vUOwKWblyI4OCS+9T4mEJsQtFU4j4SAixn2U0
157syeNNmIN+fL9L69xONsSJinRQ8IPng7BfQdhHQ7B5EJ3ovH4e4Yh56GR9
0+XY3vwzAZ8MfkiA+lwQ6jRCnS4ElbZ2ZWcMBFDfmK04gL6x5ILe3XiU/qjp
YBDlMUT5aiGUdEgITdUtt8h22IHfTSUTGI7Tx0PPBnHOIM7XjCvxYeZ06iSQ
DQcykclNB3Ovg8vvhZuyLJLWfV8Q6SwinWFIswsaQkpHFZkNw7ZjwXiTMQZ3
hyFVKEtpZi8Dky4tTyD24+bj6WKMB7EJfX8IOnf7YPXdHrwiw20J+eMpE34y
S6o5RPxGDmKdEhdtX4htm+1PWkFDhuiPCXxmmMyDeBIhnghA9Fl70fVBcZMF
sLT8LRksP5a0SeFJY3fQ4EKw5hHn2wwnVqca50SsZnA69kiwbLsft8+ST08p
gP5g/I610WiPuZqZBcMiopzLD1g6cSkPW0n0JXLLJKAjhKgKQG933m0rjbvz
wH2I4N4tEk1XyCYHk+FTJdl1daXukCWciVXrlbK7dh6YUwjmvUJgyPqGHJgN
DkzJgOF2NS6FRIfkE0QyXwTJL4OCXRGSMkNiI8YuCYnzxdOIZLEQkl6oEMyx
cSaYsSCYzxDMB4XANN3aaOON9RHCOp0jMjjXrflGjwXhnEU4HxWC4/dpdDkq
YCXKZHcG9Z9D/acK6a+krMRciaqwMA8HkXyFSD4OIeGZUAftZGy5pWHUBBgP
GgFyNr6IMD5lH8dTOps4VO9JRzeprDuVbadyhwkbmenqG9R62miV0pX6nzpd
LelSqZYwO50hH8hTeQlVngmo9BlyiQo4xtLHo/vNVZFOML5HbZ/naiMDo83h
ekNYxnuZNjx/uIzazoI2FSUzTJoOdnsEhdvNFc2M/VdQ6xfa4NPN9H2y6lJS
tV5MJe6ePNU/oepzIedBxdd7hNXcpsFnZJerqPDLbhW2lULJL7dKCp25LqPC
84UUSoni7qDCFVR4MaSwhgpNgaVzwGhQ06+o6eswNVVZWU0drZuDwn9D4d/K
wvuMhygB1kxHgpJ/R8mXZMktQbL1dDkG30DJ38mSm4JkzSMQ926j8B9k4Q1B
+MY84X+g8MuMqP1kDd5TPzUNCCl2/olCrxgBPHZWBKF1JhRD5F8o9EdBaEkQ
WjG/Z8aiv1Gyfk5AlUum943UUp7Af1DgVeBl/swMVv8yAdFd/wNn6GpF\
\>"]]
}, Open  ]]
}, Open  ]]
}, Open  ]],

Cell[CellGroupData[{

Cell["Adding load-lightening to the age-biased paternity model", "Section",
 CellChangeTimes->{{3.653923075899784*^9, 3.653923086996419*^9}}],

Cell[CellGroupData[{

Cell[TextData[{
 Cell[BoxData[
  SubscriptBox["m", "b"]],
  CellChangeTimes->{3.6403571092979393`*^9}],
 " = mortaility rate of a breeder without a helper\n",
 Cell[BoxData[
  SubscriptBox["m", "h"]],
  CellChangeTimes->{{3.6403571092979393`*^9, 3.64035712714396*^9}}],
 " = mortaility rate of breeders and helper in a group with a helper = ",
 Cell[BoxData[
  SubscriptBox["m", "b"]],
  CellChangeTimes->{3.6403571092979393`*^9}],
 "*L"
}], "Subsection",
 CellChangeTimes->{{3.640357115361286*^9, 3.640357148275169*^9}}],

Cell[CellGroupData[{

Cell[BoxData[
 RowBox[{"mh", "=", 
  RowBox[{"mb", "*", "L"}]}]], "Input",
 CellChangeTimes->{{3.640357313130598*^9, 3.6403573187179174`*^9}, {
  3.653923117400158*^9, 3.653923124121542*^9}}],

Cell[BoxData[
 RowBox[{"L", " ", "mb"}]], "Output",
 CellChangeTimes->{3.6411416839043407`*^9, 3.645360387184167*^9, 
  3.653162815257438*^9, 3.653223408282342*^9, 3.6533141488677044`*^9, 
  3.6534062722305555`*^9, 3.6537546405320168`*^9, 3.6539171546911106`*^9, 
  3.653925911604977*^9, 3.653925976206672*^9, 3.653928230962637*^9, 
  3.6542644063347054`*^9, 3.6545196532570033`*^9, 3.6548865618289223`*^9}]
}, Open  ]]
}, Open  ]],

Cell[CellGroupData[{

Cell["\<\
Calculate the lifetime fitness of a male that helps in his first year and \
breeds in every subsequent year, living to age 7:\
\>", "Subsection",
 CellChangeTimes->{{3.6537543874575415`*^9, 3.6537544050175457`*^9}, {
  3.6539261575560446`*^9, 3.653926165465497*^9}}],

Cell[BoxData[
 RowBox[{
  RowBox[{"j", "=", 
   RowBox[{"A", "-", "2"}]}], ";"}]], "Input",
 CellChangeTimes->{{3.6537549481356106`*^9, 3.653754951320793*^9}}],

Cell[CellGroupData[{

Cell[BoxData[
 RowBox[{"wLh7", "=", 
  RowBox[{"Simplify", "[", 
   RowBox[{
    SubscriptBox["w", "h1"], "+", 
    RowBox[{"Sum", "[", 
     RowBox[{
      RowBox[{
       RowBox[{"(", 
        RowBox[{"1", "-", "mh"}], ")"}], "*", 
       RowBox[{"(", 
        RowBox[{
         RowBox[{"(", 
          RowBox[{"1", "-", "mb"}], ")"}], "^", "j"}], ")"}], "*", 
       SubscriptBox["w", "bA"]}], ",", 
      RowBox[{"{", 
       RowBox[{"A", ",", "2", ",", "7"}], "}"}]}], "]"}]}], "]"}]}]], "Input",
 CellChangeTimes->{{3.6537547151832867`*^9, 3.653754814873988*^9}, {
   3.653754958598209*^9, 3.653754983007605*^9}, {3.6537552581093397`*^9, 
   3.6537552582083454`*^9}, 3.653926204352721*^9}],

Cell[BoxData[
 RowBox[{
  RowBox[{
   RowBox[{"-", 
    FractionBox["1", "7"]}], " ", 
   SuperscriptBox[
    RowBox[{"(", 
     RowBox[{
      RowBox[{"-", "1"}], "+", "mb"}], ")"}], "5"], " ", 
   RowBox[{"(", 
    RowBox[{
     RowBox[{"-", "1"}], "+", 
     RowBox[{"L", " ", "mb"}]}], ")"}], " ", 
   RowBox[{"(", 
    RowBox[{
     RowBox[{
      RowBox[{"(", 
       RowBox[{
        RowBox[{"-", "7"}], "+", 
        RowBox[{"g", " ", "s"}]}], ")"}], " ", 
      SubscriptBox["o", "b"]}], "+", 
     RowBox[{
      RowBox[{"(", 
       RowBox[{
        RowBox[{"-", "7"}], "+", "g"}], ")"}], " ", 
      SubscriptBox["o", "e"]}]}], ")"}], " ", 
   SubscriptBox["r", "o"]}], "+", 
  RowBox[{
   FractionBox["1", "6"], " ", 
   SuperscriptBox[
    RowBox[{"(", 
     RowBox[{
      RowBox[{"-", "1"}], "+", "mb"}], ")"}], "4"], " ", 
   RowBox[{"(", 
    RowBox[{
     RowBox[{"-", "1"}], "+", 
     RowBox[{"L", " ", "mb"}]}], ")"}], " ", 
   RowBox[{"(", 
    RowBox[{
     RowBox[{
      RowBox[{"(", 
       RowBox[{
        RowBox[{"-", "6"}], "+", 
        RowBox[{"g", " ", "s"}]}], ")"}], " ", 
      SubscriptBox["o", "b"]}], "+", 
     RowBox[{
      RowBox[{"(", 
       RowBox[{
        RowBox[{"-", "6"}], "+", "g"}], ")"}], " ", 
      SubscriptBox["o", "e"]}]}], ")"}], " ", 
   SubscriptBox["r", "o"]}], "-", 
  RowBox[{
   FractionBox["1", "5"], " ", 
   SuperscriptBox[
    RowBox[{"(", 
     RowBox[{
      RowBox[{"-", "1"}], "+", "mb"}], ")"}], "3"], " ", 
   RowBox[{"(", 
    RowBox[{
     RowBox[{"-", "1"}], "+", 
     RowBox[{"L", " ", "mb"}]}], ")"}], " ", 
   RowBox[{"(", 
    RowBox[{
     RowBox[{
      RowBox[{"(", 
       RowBox[{
        RowBox[{"-", "5"}], "+", 
        RowBox[{"g", " ", "s"}]}], ")"}], " ", 
      SubscriptBox["o", "b"]}], "+", 
     RowBox[{
      RowBox[{"(", 
       RowBox[{
        RowBox[{"-", "5"}], "+", "g"}], ")"}], " ", 
      SubscriptBox["o", "e"]}]}], ")"}], " ", 
   SubscriptBox["r", "o"]}], "+", 
  RowBox[{
   FractionBox["1", "4"], " ", 
   SuperscriptBox[
    RowBox[{"(", 
     RowBox[{
      RowBox[{"-", "1"}], "+", "mb"}], ")"}], "2"], " ", 
   RowBox[{"(", 
    RowBox[{
     RowBox[{"-", "1"}], "+", 
     RowBox[{"L", " ", "mb"}]}], ")"}], " ", 
   RowBox[{"(", 
    RowBox[{
     RowBox[{
      RowBox[{"(", 
       RowBox[{
        RowBox[{"-", "4"}], "+", 
        RowBox[{"g", " ", "s"}]}], ")"}], " ", 
      SubscriptBox["o", "b"]}], "+", 
     RowBox[{
      RowBox[{"(", 
       RowBox[{
        RowBox[{"-", "4"}], "+", "g"}], ")"}], " ", 
      SubscriptBox["o", "e"]}]}], ")"}], " ", 
   SubscriptBox["r", "o"]}], "-", 
  RowBox[{
   FractionBox["1", "3"], " ", 
   RowBox[{"(", 
    RowBox[{
     RowBox[{"-", "1"}], "+", "mb"}], ")"}], " ", 
   RowBox[{"(", 
    RowBox[{
     RowBox[{"-", "1"}], "+", 
     RowBox[{"L", " ", "mb"}]}], ")"}], " ", 
   RowBox[{"(", 
    RowBox[{
     RowBox[{
      RowBox[{"(", 
       RowBox[{
        RowBox[{"-", "3"}], "+", 
        RowBox[{"g", " ", "s"}]}], ")"}], " ", 
      SubscriptBox["o", "b"]}], "+", 
     RowBox[{
      RowBox[{"(", 
       RowBox[{
        RowBox[{"-", "3"}], "+", "g"}], ")"}], " ", 
      SubscriptBox["o", "e"]}]}], ")"}], " ", 
   SubscriptBox["r", "o"]}], "+", 
  RowBox[{
   FractionBox["1", "2"], " ", 
   RowBox[{"(", 
    RowBox[{
     RowBox[{"-", "1"}], "+", 
     RowBox[{"L", " ", "mb"}]}], ")"}], " ", 
   RowBox[{"(", 
    RowBox[{
     RowBox[{
      RowBox[{"(", 
       RowBox[{
        RowBox[{"-", "2"}], "+", 
        RowBox[{"g", " ", "s"}]}], ")"}], " ", 
      SubscriptBox["o", "b"]}], "+", 
     RowBox[{
      RowBox[{"(", 
       RowBox[{
        RowBox[{"-", "2"}], "+", "g"}], ")"}], " ", 
      SubscriptBox["o", "e"]}]}], ")"}], " ", 
   SubscriptBox["r", "o"]}], "-", 
  RowBox[{
   FractionBox["1", 
    RowBox[{"1", "+", "d"}]], 
   RowBox[{
    RowBox[{"(", 
     RowBox[{
      SubscriptBox["o", "b"], "-", 
      SubscriptBox["o", "h"]}], ")"}], " ", 
    RowBox[{"(", 
     RowBox[{
      RowBox[{
       FractionBox["1", "2"], " ", "g", " ", "s", " ", 
       SubscriptBox["r", "o"]}], "+", 
      RowBox[{
       FractionBox["1", "d"], 
       RowBox[{"0.5`", " ", 
        RowBox[{"(", 
         RowBox[{"1", "+", "d", "-", 
          RowBox[{"1.`", " ", "g", " ", "s"}]}], ")"}], " ", 
        RowBox[{"(", 
         RowBox[{
          RowBox[{"0.5`", " ", "d"}], "-", 
          RowBox[{"0.5`", " ", "g", " ", "s"}], "+", 
          RowBox[{"d", " ", 
           SubscriptBox["r", "o"]}]}], ")"}]}]}]}], ")"}]}]}]}]], "Output",
 CellChangeTimes->{{3.653754955227016*^9, 3.653754984855711*^9}, 
   3.6537552602744637`*^9, {3.653926188502815*^9, 3.6539262063108335`*^9}, 
   3.6539282310626426`*^9, 3.654264406497715*^9, 3.654519653390011*^9, 
   3.654886561927928*^9}]
}, Open  ]]
}, Open  ]],

Cell[CellGroupData[{

Cell["\<\
Calculate the lifetime fitness of a male that breeds in his first year and in \
every subsequent year, living to age 7:\
\>", "Subsection",
 CellChangeTimes->{{3.6537543874575415`*^9, 3.6537544050175457`*^9}, {
  3.6537547013704967`*^9, 3.6537547068598104`*^9}, {3.6539231509080744`*^9, 
  3.65392316237073*^9}}],

Cell[BoxData[
 RowBox[{
  RowBox[{"k", "=", 
   RowBox[{"A", "-", "1"}]}], ";"}]], "Input",
 CellChangeTimes->{{3.6537546293033743`*^9, 3.6537546311584806`*^9}, 
   3.653754945907483*^9}],

Cell[CellGroupData[{

Cell[BoxData[
 RowBox[{"wLb7", "=", 
  RowBox[{"Sum", "[", 
   RowBox[{
    RowBox[{
     RowBox[{"(", 
      RowBox[{
       RowBox[{"(", 
        RowBox[{"1", "-", "mb"}], ")"}], "^", "k"}], ")"}], "*", 
     SubscriptBox["w", "bA"]}], ",", 
    RowBox[{"{", 
     RowBox[{"A", ",", "1", ",", "7"}], "}"}]}], "]"}]}]], "Input",
 CellChangeTimes->{{3.653754487447261*^9, 3.6537545354510064`*^9}, {
   3.6537545767133665`*^9, 3.6537546245881042`*^9}, {3.653754680127281*^9, 
   3.6537547132631764`*^9}, 3.653754991974118*^9, {3.653926069809026*^9, 
   3.6539260715991287`*^9}}],

Cell[BoxData[
 RowBox[{
  RowBox[{
   RowBox[{"(", 
    RowBox[{
     RowBox[{
      RowBox[{"(", 
       RowBox[{"1", "-", 
        RowBox[{"g", " ", "s"}]}], ")"}], " ", 
      SubscriptBox["o", "b"]}], "+", 
     RowBox[{
      RowBox[{"(", 
       RowBox[{"1", "-", "g"}], ")"}], " ", 
      SubscriptBox["o", "e"]}]}], ")"}], " ", 
   SubscriptBox["r", "o"]}], "+", 
  RowBox[{
   FractionBox["1", "2"], " ", 
   RowBox[{"(", 
    RowBox[{"1", "-", "mb"}], ")"}], " ", 
   RowBox[{"(", 
    RowBox[{
     RowBox[{
      RowBox[{"(", 
       RowBox[{"2", "-", 
        RowBox[{"g", " ", "s"}]}], ")"}], " ", 
      SubscriptBox["o", "b"]}], "+", 
     RowBox[{
      RowBox[{"(", 
       RowBox[{"2", "-", "g"}], ")"}], " ", 
      SubscriptBox["o", "e"]}]}], ")"}], " ", 
   SubscriptBox["r", "o"]}], "+", 
  RowBox[{
   FractionBox["1", "3"], " ", 
   SuperscriptBox[
    RowBox[{"(", 
     RowBox[{"1", "-", "mb"}], ")"}], "2"], " ", 
   RowBox[{"(", 
    RowBox[{
     RowBox[{
      RowBox[{"(", 
       RowBox[{"3", "-", 
        RowBox[{"g", " ", "s"}]}], ")"}], " ", 
      SubscriptBox["o", "b"]}], "+", 
     RowBox[{
      RowBox[{"(", 
       RowBox[{"3", "-", "g"}], ")"}], " ", 
      SubscriptBox["o", "e"]}]}], ")"}], " ", 
   SubscriptBox["r", "o"]}], "+", 
  RowBox[{
   FractionBox["1", "4"], " ", 
   SuperscriptBox[
    RowBox[{"(", 
     RowBox[{"1", "-", "mb"}], ")"}], "3"], " ", 
   RowBox[{"(", 
    RowBox[{
     RowBox[{
      RowBox[{"(", 
       RowBox[{"4", "-", 
        RowBox[{"g", " ", "s"}]}], ")"}], " ", 
      SubscriptBox["o", "b"]}], "+", 
     RowBox[{
      RowBox[{"(", 
       RowBox[{"4", "-", "g"}], ")"}], " ", 
      SubscriptBox["o", "e"]}]}], ")"}], " ", 
   SubscriptBox["r", "o"]}], "+", 
  RowBox[{
   FractionBox["1", "5"], " ", 
   SuperscriptBox[
    RowBox[{"(", 
     RowBox[{"1", "-", "mb"}], ")"}], "4"], " ", 
   RowBox[{"(", 
    RowBox[{
     RowBox[{
      RowBox[{"(", 
       RowBox[{"5", "-", 
        RowBox[{"g", " ", "s"}]}], ")"}], " ", 
      SubscriptBox["o", "b"]}], "+", 
     RowBox[{
      RowBox[{"(", 
       RowBox[{"5", "-", "g"}], ")"}], " ", 
      SubscriptBox["o", "e"]}]}], ")"}], " ", 
   SubscriptBox["r", "o"]}], "+", 
  RowBox[{
   FractionBox["1", "6"], " ", 
   SuperscriptBox[
    RowBox[{"(", 
     RowBox[{"1", "-", "mb"}], ")"}], "5"], " ", 
   RowBox[{"(", 
    RowBox[{
     RowBox[{
      RowBox[{"(", 
       RowBox[{"6", "-", 
        RowBox[{"g", " ", "s"}]}], ")"}], " ", 
      SubscriptBox["o", "b"]}], "+", 
     RowBox[{
      RowBox[{"(", 
       RowBox[{"6", "-", "g"}], ")"}], " ", 
      SubscriptBox["o", "e"]}]}], ")"}], " ", 
   SubscriptBox["r", "o"]}], "+", 
  RowBox[{
   FractionBox["1", "7"], " ", 
   SuperscriptBox[
    RowBox[{"(", 
     RowBox[{"1", "-", "mb"}], ")"}], "6"], " ", 
   RowBox[{"(", 
    RowBox[{
     RowBox[{
      RowBox[{"(", 
       RowBox[{"7", "-", 
        RowBox[{"g", " ", "s"}]}], ")"}], " ", 
      SubscriptBox["o", "b"]}], "+", 
     RowBox[{
      RowBox[{"(", 
       RowBox[{"7", "-", "g"}], ")"}], " ", 
      SubscriptBox["o", "e"]}]}], ")"}], " ", 
   SubscriptBox["r", "o"]}]}]], "Output",
 CellChangeTimes->{3.6537549936552143`*^9, 3.6539259810329485`*^9, 
  3.6539260739402623`*^9, 3.653928231083644*^9, 3.654264406516716*^9, 
  3.654519653431013*^9, 3.65488656196093*^9}]
}, Open  ]]
}, Open  ]],

Cell[CellGroupData[{

Cell["Parameterize with western bluebird data:", "Subsection",
 CellChangeTimes->{{3.6539262352324877`*^9, 3.653926242728916*^9}, 
   3.6550468207280564`*^9}],

Cell[CellGroupData[{

Cell[BoxData[{
 RowBox[{"wLh7WEBL", "=", 
  RowBox[{"Simplify", "[", 
   RowBox[{
    RowBox[{
     RowBox[{
      RowBox[{
       RowBox[{"wLh7", "/.", 
        RowBox[{
         SubscriptBox["r", "o"], "\[Rule]", "0.5"}]}], "/.", 
       RowBox[{
        SubscriptBox["o", "b"], "\[Rule]", "2.89"}]}], "/.", 
      RowBox[{
       SubscriptBox["o", "h"], "\[Rule]", "3.56"}]}], "/.", 
     RowBox[{
      SubscriptBox["o", "e"], "\[Rule]", "1.87"}]}], "/.", 
    RowBox[{"mb", "\[Rule]", "0.5"}]}], "]"}]}], "\[IndentingNewLine]", 
 RowBox[{"wLb7WEBL", "=", 
  RowBox[{"Simplify", "[", 
   RowBox[{
    RowBox[{
     RowBox[{
      RowBox[{
       RowBox[{"wLb7", "/.", 
        RowBox[{
         SubscriptBox["r", "o"], "\[Rule]", "0.5"}]}], "/.", 
       RowBox[{
        SubscriptBox["o", "b"], "\[Rule]", "2.89"}]}], "/.", 
      RowBox[{
       SubscriptBox["o", "h"], "\[Rule]", "3.56"}]}], "/.", 
     RowBox[{
      SubscriptBox["o", "e"], "\[Rule]", "1.87"}]}], "/.", 
    RowBox[{"mb", "\[Rule]", "0.5"}]}], "]"}]}]}], "Input",
 CellChangeTimes->{{3.653755064760281*^9, 3.653755113014041*^9}}],

Cell[BoxData[
 RowBox[{
  FractionBox["1", 
   RowBox[{"d", " ", 
    RowBox[{"(", 
     RowBox[{"1.`", "\[VeryThinSpace]", "+", "d"}], ")"}]}]], 
  RowBox[{"(", 
   RowBox[{
    RowBox[{"g", " ", "s", " ", 
     RowBox[{"(", 
      RowBox[{
       RowBox[{"-", "0.16749999999999998`"}], "+", 
       RowBox[{"0.16749999999999998`", " ", "g", " ", "s"}]}], ")"}]}], "+", 
    RowBox[{"d", " ", 
     RowBox[{"(", 
      RowBox[{"5.020625`", "\[VeryThinSpace]", "-", 
       RowBox[{"2.3428125`", " ", "L"}], "+", 
       RowBox[{"g", " ", 
        RowBox[{"(", 
         RowBox[{
          RowBox[{"-", "0.7190595238095238`"}], "+", 
          RowBox[{"0.3595297619047619`", " ", "L"}], "-", 
          RowBox[{"1.4462738095238097`", " ", "s"}], "+", 
          RowBox[{"0.5556369047619047`", " ", "L", " ", "s"}]}], ")"}]}]}], 
      ")"}]}], "+", 
    RowBox[{
     SuperscriptBox["d", "2"], " ", 
     RowBox[{"(", 
      RowBox[{"5.020625`", "\[VeryThinSpace]", "-", 
       RowBox[{"2.3428125`", " ", "L"}], "+", 
       RowBox[{"g", " ", 
        RowBox[{"(", 
         RowBox[{
          RowBox[{"-", "0.7190595238095238`"}], "+", 
          RowBox[{"0.3595297619047619`", " ", "L"}], "-", 
          RowBox[{"1.1112738095238095`", " ", "s"}], "+", 
          RowBox[{"0.5556369047619047`", " ", "L", " ", "s"}]}], ")"}]}]}], 
      ")"}]}]}], ")"}]}]], "Output",
 CellChangeTimes->{{3.6537550809872093`*^9, 3.653755114587131*^9}, 
   3.6537552678548975`*^9, 3.653926255672657*^9, 3.653928231105645*^9, 
   3.6542644065397177`*^9, 3.654519653464015*^9, 3.6548865619809313`*^9}],

Cell[BoxData[
 RowBox[{"4.7228125`", "\[VeryThinSpace]", "+", 
  RowBox[{"g", " ", 
   RowBox[{"(", 
    RowBox[{
     RowBox[{"-", "1.2945297619047622`"}], "-", 
     RowBox[{"2.000636904761905`", " ", "s"}]}], ")"}]}]}]], "Output",
 CellChangeTimes->{{3.6537550809872093`*^9, 3.653755114587131*^9}, 
   3.6537552678548975`*^9, 3.653926255672657*^9, 3.653928231105645*^9, 
   3.6542644065397177`*^9, 3.654519653464015*^9, 3.654886561982931*^9}]
}, Open  ]]
}, Open  ]]
}, Open  ]],

Cell[CellGroupData[{

Cell["Figure 1b)", "Section",
 CellChangeTimes->{{3.6548898386243443`*^9, 3.6548898416645184`*^9}}],

Cell[CellGroupData[{

Cell[BoxData[
 RowBox[{"Plot3D", "[", 
  RowBox[{
   RowBox[{"{", 
    RowBox[{
     RowBox[{
      RowBox[{"wLh7WEBL", "/.", 
       RowBox[{"d", "\[Rule]", "3"}]}], "/.", 
      RowBox[{"L", "\[Rule]", "0.5"}]}], ",", 
     RowBox[{
      RowBox[{"wLb7WEBL", "/.", 
       RowBox[{"d", "\[Rule]", "3"}]}], "/.", 
      RowBox[{"L", "\[Rule]", "0.5"}]}]}], "}"}], ",", 
   RowBox[{"{", 
    RowBox[{"g", ",", "0", ",", "1"}], "}"}], ",", 
   RowBox[{"{", 
    RowBox[{"s", ",", "0", ",", "1"}], "}"}], ",", 
   RowBox[{"PlotStyle", "\[Rule]", 
    RowBox[{"{", 
     RowBox[{"Orange", ",", "Blue"}], "}"}]}], ",", 
   RowBox[{"LabelStyle", "\[Rule]", 
    RowBox[{"Directive", "[", 
     RowBox[{"Black", ",", 
      RowBox[{"FontSize", "\[Rule]", "22"}]}], "]"}]}], ",", 
   RowBox[{"ImageSize", "\[Rule]", "Large"}], ",", 
   RowBox[{"AxesStyle", "\[Rule]", 
    RowBox[{"Directive", "[", 
     RowBox[{"Thick", ",", "Black"}], "]"}]}], ",", 
   RowBox[{"ViewPoint", "->", 
    RowBox[{"{", 
     RowBox[{"2", ",", " ", 
      RowBox[{"-", "2.5"}], ",", " ", "2"}], "}"}]}]}], "]"}]], "Input",
 CellChangeTimes->{{3.653419496552657*^9, 3.6534195708059044`*^9}, {
  3.653419697812168*^9, 3.6534196979981794`*^9}, {3.6534199451823173`*^9, 
  3.6534199469374175`*^9}, {3.6534200613129597`*^9, 3.653420063918109*^9}, {
  3.6534201188532505`*^9, 3.653420140800506*^9}, {3.6537550157764792`*^9, 
  3.6537550420529823`*^9}, {3.653755122204567*^9, 3.653755137684452*^9}, {
  3.653763695791948*^9, 3.6537637209633875`*^9}, {3.653925891693838*^9, 
  3.65392589347694*^9}, {3.653926263669114*^9, 3.6539262638351235`*^9}, {
  3.6539302388234797`*^9, 3.6539302549414015`*^9}, {3.6542647563347244`*^9, 
  3.654264758501848*^9}}],

Cell[BoxData[
 Graphics3DBox[GraphicsComplex3DBox[CompressedData["
1:eJx03QlYjG0XwPG075K1BSEhSUl2zkSRyp5dqCxFJcqWfcmWNaHsskvKVhFJ
looiCamR9kZNi1D2vjRz7sP9fn3Xd11z+XtMd7956m1Oz9zTwWXR+LmyMjIy
jqoyMnL1t6emhEVvM/EZgre+J5VMLZ5qChaYDgnpPPIaYC/XyNEcs1pTcFn0
ts5wZALr81bdqFzQQ1NgeLuFRbTnU9bfiXakbcnREDx71OW64ch01idOcr4a
ukdDsMP0UYpn9mvW0x70DYwTaAiGH3IpjvLMZt3WXNMn66O6oInMn//lsh5/
vHBCTai6YNaNZzsNR+az3k89tre2o7rgrtsxnZGBhaxHrtzX0lRBXaDX1uOc
Z3Yx691K5teMjFITrHwxwCLQ8APrpxyHvJk7X03wxl8lPsqzjHXdhBYxG9qo
CSwHZDpkR5WzHtizLPhYsqpgX8W5t3V1layrH7u/8pafqgD/jK7hrnN6/O2M
t3eV8ryDlpAz9ktRxS1rdMgZ+xLvpfpT7pMz9paWuzbfdiNn7AfkTUe31SJn
7FU5k1eujyZn7IYPVRULZ5Iz9t43hn8eoUjO2A0i1Kwvh6sxZ+zFN6Z+0ZpI
zti3PTJTXvZTlTljl83buzr7tCpzxj5NyW+8lT05Y9/VT7z9fLUKc0a/QqP7
Jn87M1d1z95ZbuSMt6lygxM2KpIzdhUN89cmZ8gZe4euI70zrcgZe4uJ/nv9
36szZ+z5+4v69F5Dzth3Frq7FuqSM3bNEdqtDsaoMWfsXrE5o0dOImfsF6ye
a/z+pMqcsd99WzD+xj5yxh6+Sb+dR09yxu4HKxd1TlVhztjbaXwfnruAnNFJ
t7TtP87Yq/U2TjWYRc7Yk1yiP2t90mDOeHs87u4v+a3kjH1pzwO+P3XJGbvd
zcFTa6+QM3aDsdFhX4aSM/bPdU08al+rMWe2nodtD/9cQM7Yjx1X7aNQp8qc
sS/elQTN9pMzdpt9k6MNupAzdp1L0UctYlWYM3bxG1HlyDHkjD1OtyzStUCZ
OaOHY7hf97+dsU/sY5A7byI5s++7LyeGn3xPzth7++vtz3UnZ7zVsl+8z+iz
OnPG3q/z5AtL1pIz9rPNU988VCZn7LNbvWzfdj85Y3fu4b5+VVtyZl9PU/Z8
e3+enLELgm0C7HqRM/a24gDL2DsqzBm7taPLV/MR5Iz9RlrSyysvlJkzdg/n
e4nmM8gZP++d3m+M/3bGHjR9RFK4PTljHzepjdg8hZyxJ822O3jPgZyx1/i9
ezwplZzxVnjmxZraUeSMfWWOUeypZ2rMGXtql3drJ44hZ+yZ6z8naaepMmfs
hz94hLwdS87YW7oMr7r4QoU5Yx9euj5103hyxm62Ud98/ktl5oz9RTcdPUdH
csZunLcswO6VEnPGzy/Bovc/zuz7ZUBtsy9W5Iw9t/R35MMYcsbuNM5OKbQn
OWPvfO9ti13nyBl7/97hb/3bkjPeHoh8OHFnEDljH9TbYPtJNXLGbnrvnk/C
RnJm/10dd7pl9TcV5oy9uvSJV8/F5MwcAvqs8xMpM2fsORbFw1/OImfs1gVv
H/V/o8ScsX8OafYzfDQ54+fxvWZvt7+dsZ98bHZ3UD9yxm67T+XnlLPkjL16
kl7xVm1yxn6s9bxVyevIGfuolx9i25arMWfsP7efO795Gjnj7ZWBR4f8TlRl
zthdRE/W77AkZ+w6e3t5dTtNztgzer1UzNYiZ+y70y7bnVhLztgd3O/1XyZW
Ys7YVX+pZsyaRs7s+1zAHp0ZSYrMGdfb63Z517+dsXurf0rebErO7Ot1ZL/U
in3kjN1/8d1ei7+oM2fsMzdv/K42lZyxt9y41fDeHXLGHr4gJXKHATlj7zhk
3AmvzeSMt8t+tqxaIFJhztgvntU9vc6BnLHf6T8r5nKkMnPGfimmoGd1C3LG
vrLjBZWxK8kZe9fll20ev1NkzthvRlUVOA4lZ/bz5hq7f5yx6zoN6ZdqSM7Y
LzUPMNyylpyx65wyK3fKJGfs7go9Ax17kTP2EMGW5gt2kjP2C+P7LD5erMqc
2fEDIeyjgJyxu/04ed/1CDnjbZvA6Tc+f1Fmztgv1nltOjOWnNnx1tmmPmFK
zJn5zDoZNVuRnLEfHhen6+lMzsxH13J68B0F5owfP1RwvsvfzthPxmgrt9Ij
Z3Z8ZRPZ9gvJGXt4kW/L0bHkzD6/wwuHnlYjZ+zpmsXb2s0gZ+wVVoWie5fJ
Gbt273kuW3+pMGfs/YsWfvEdTc7Y3SZ+ObXtBDnj7bHNsm4JVUrMGXvmkv0j
Og4lZ+y6BhcEF/YrMmfszjsFExyLFJgz9sjoGeuM+pIzfpwsOfl/nLHLtPfu
P6sZOWNf8e7o3FuTyRm7AHaEWR0nZ+xTrfupfS1UY87YE8TnNgu7kzP29f1e
t65cQs7Yd3Z5/LDnbXLG/uHWsoDjTcgZ+8HKkoUDR5Iz9uAknXmK+8iZ3Y+1
ul9dpiJzZj+PzLl33qgDOWNf08WicpU7OWO/v2v+2Lqr8swZ769Z4myjv52x
D947KeWCEjlj7/xu+piJ1uSMPT3cO6LfBnLGLpA9IB4fR87seW1WkuKZH6rM
Gfu0Puq/u/cnZ+zKrWally4jZ+wrVt7flHtDmTljvzDbQlvjkxJzxh789MYa
b3Nyxm532+axqjc54+0dk+Ky7CsKzBl7RceDFQXl8swZe+HRic869iBn/Hd2
O+52/tsZ+3j1x/HVvzSYM/ZrFUPuVZuRM/Z55l07WMwhZ+yeGRuKrx8iZ+wp
b+ybLn1KztjXDtxyZFmdCnPGvqXOLCDGgpyxF3VyyBngRs7YD154E/TrKDlj
P77r5RWZdEXmjP1XOphYK5Ez9isr9DWSBpEz3t5c6z5u5xJyxq5dZPRt7wU5
5ox/v3GU7j/O2G32x7Ua/JmcsbfSHn5zX1tyxv41OVLGfAQ5Yy++/fur7mJy
xl5Y2PP4mCPkjL1qhHXVs0fkjF25cGBlcJUyc8ZudqvVkXA9csbulpjxSX0E
OWMP11z2LWoJOWOX2fM9LOy4AnPG7mzrolb2RJ45Y08fEN56aa0cc8bbcfOy
00YaygmKbimmGI0MBbxVLD/rOf6UJvPHriUb1TDHcw2C/Z7ZFez4VMH1EVtn
05wK+6VNA0zO91Fl94//zv+If4a+C90/9uKyhZ3/vn+8lWmVFH42VY51/Dje
H863e72L1o/3Z/ZmSbv7p+l+sI+eN2l791BaD97PUJWxSVdmabL147/bGzen
6Zx5coKstEPm3UYGAt7KOLiuzInSFPhZ+URFeVayPlS23TFZT1V2PPv7rRb9
VQ/S8XjrvHx5qf9KOs/Z/bzIaXDG4/Dvw5vs3LBkN90/rjek2ehTXgdo/fjv
LnyNOexoQ+vH+0kfONjIL5qOx78PrDn4K3wKzW/xfq7pD+v893rw37XZPS1U
Y6qcQIb734w9CV+6FmoLAg1H1v//GmAX1JYtXumPPYF1w1ktK5KNtAXZ9V9c
UfVfp9iVE4cs0E1qJj0+nXWxqVvxAvdmgobD679Osacd3OcSq9pMkCX5C9Zv
/L6do3ZZS/C77s//3rMePK9w2oxRWoJ9Dfefz/rXo3pXpr5rKuj0J9d/nWKP
9/A69719U8HNhrsvZn3boPvHj9SfzyMaFvqB9bHqLQ4Nqn9e+bZhPWWs6wjn
7XlXoi5Y2PAJl7OeF3Zr61pjdalnFesXVqmvb++pxpzRlXfG21Odt5xXWEXO
2ItiR07Nb0bO2I3Ha6jdu0DO2BeJ0u4cAXLGfn1tkNeK11rMGfvXFlMMJnqS
M/bBYXrp5vLkjF1uU5xS2z7kjH1nhM3C166azBl7K2HKsz31zx/RGfsJZcde
I++pM2fsXS2zD8jWPx9HZ+zXnF2+xeqqMWfsA3Z/mLHUVpVzTmjEOQGaOBq8
2+fNOyfA+TZrH37/2YxzTgCHd9lhrtt55wT4eKr//pSWvHMCHJp3yM8ylHdO
gEHdvzgfN+WdE+DB+7OBmsuacs4JoOHu7Jy7W5NzToAp1fpm185rcM4JcHpV
5u9N8eqccwJUyAelTnyrxjknQL/dY452qVblnBNgU2u1hd9UVTnnBEg5+bj/
004qzBmdeGfsLhtva7ebR87Y3ZZe69lcRM546+V2yUF5ATlj950e6v6rTIs5
Y/cbfXhLtSc5s+9DmwxHPH/flDljV3dvseFWgSZzxt5mjHzs6RIN5ozd0PLz
511l6swZu5leoemKSjXmjH1Qkww3l0+qzBm7bcmDUIdaFeaM3TH1urDPD2Xm
jH3W9dOtOtQpcedzeiPnczo8iHS0vTSdP5/ToVt68eHuL/nzOR32flpRftmO
P5/ToaaFmsA0QYs7n9PBqc+xwIj+/PmcDtsiZj5xdmnKnc/pMLF646I54zS5
8zkdOlqebzFfoMGdz+lQtfzpLfee6tz5nA53b1fO9Ginxp3P6bDjV3P5RRqq
3PmcDlME/S4u/qnMnc/p0HnTjNG+ZUrc+ZwOHx+t/7QsS5E54+fNO2Pv9L5i
TZ9x5Iy91FRP0TqOnLFfWzti97ju5Ix95TOfVrOCyRlvBe1OHvdQIGfsTYXB
oz4XajJn7MdXfXRqek+DOWM30bPzMg5RZ87Y79wOXWvjo8acsdtN+7F79ihV
5ow989uEE6u6qDBn7PNDLkccbELO2Gv6KcRfzVZkztg3ZTqlpdxUYM74+fHO
2DdrbL+eMJycsV8OGLN4xkVyxp6h0qpnjRo5Y/+5VSje40XO2G3Vh0+cENqU
OeNtsPLLtC3zyRm7SH62w20Tcsber0l5YvlHNeaMfduvlcM6RKsyZ+yZ3xTv
Oa5WYc7Yu9bsH7DNSpk5Y19RbRAVq6jEnLEnVYSbVz5VYM7YW5UNCO+4T545
4+fBO2MvGtjpw+hB5IzdU7RJ6BtEzthrggqfHxZrMWfsa61sHsRbkzN2TaG9
Z2p/csbe3lLDUadUgznjrdnuZwPmHlZnztiHluzpcNWOnLFPEIxT/vVdhTlj
nxOiXWkbpsycsS+rfvkqaLoSc8a+1f7AnVw1ReaMPfjMpNMmd+SZM/YLv1rv
WOFBPz/jenln7DYL7rbLNidn7KY2MSN2rSNn7G0MrntDKjljb/IjPOSjLjlj
zwgb5z/ihSZzxn7eecSbMA9yxu7XenA3LWVyxluH1F6rfE+rMmfs7Td1Tc0c
Qs7Yq/u1az84S4k5Y39Y0XzxqaWKzBn7oTMqDxSaKTBn7O7T6losuCzHnLEP
0Poy79kIWeaM6+KdsZ8Lnuw4vws5Y686Jb52dgE5Yx8QtqFZYTg5Y1dy75Fr
nd+UOWM/smrysftu5IzddPeGaUMq1Zkz9oSTYa1jl6oxZ+yTrr/K6PtThTnj
bemjun03NiozZ+xrM7uNMVchZ+zaZRPUr+xRYM7M4deaZONW8syZfb5aF7ac
PyrLnLGndEwfZtipCXPGj887Y1dK/Lj9kz45Y7/626Bd3ERyZvfTZ+y1bbvJ
Gbu68PfOc7vJGbuLvdPNgTLkjD36duy7tMXkzO7HWFdxXoEqc2b3E7LC9Icj
ObP/7im/mbT3sRJzZvezwnJd536KzBm7c8n+87cvyjNntp5J1c/H6MkxZ3Y/
j8d+LdzZhDljj1sw0+rzzzr2/BA/Du+Mff6XgHvrtMkZ+5LpE7e/FpAz9rX3
203osYicsWuPSeuvPJCcsXfVc029eUiDOWOHki+zXT+rMWfsk65v+6w1jpyx
e6zT2xYXrsycsW+yv6LnoUrO2A+3torQma/AnPE2suDl0MQHcswZe2LEvNe+
BrLMGXvOqm/uHdfIMGfshXva/Dhx/RdzxvvjnbEndTL6oqZMzth7x2z/XNGd
nLGfdCj/9GIMOWNvnXCq2L1Ekzljryx1K+rZk5yxJzY3K/yyjJyxnxhUmx8b
p8KcsS+bG5e3QZGcsY/e7Z87YrQic8beJdrhvcZBeebM/rv3vnnOy3eyzBlv
XytnC0M6N2HOzM3VOvpe1m9AZ+zKN9Nv2C/4wZzx3/HO2LuOjzcO/tWMOWP/
0iJullJrcsae8CY2aJkZOWPXt/TZ/3Q/ObOfQ297/br4WJ05Yx8tWDB/2zdV
5oxd9Gjui3km5Ix9g73zQJtZSswZu+6LGWc7BSowZ+zXJ01pKvtIjjljHyWc
sDK3tglzxl7sPKYgzliGObOfO54dODwg9idzxm6StdOr1uAbc8a////zuirY
vn7abMNP5Mx+Hl9c/aS9bDNuXlcFBS47LPWakTP2DhesBT0Emty8rgpW7/Bt
aThTnZvXVcFrjzOluqtVuXldFZiNybjX7LAyN6+rggBz+QPKMYrcvK4Kipr3
XlD3Sp6b11WBoMYVaj7JcvO6Kjicub9FebMm3LyuCkqXbn2ZOOs3/Duvq4Lj
A0rW3Dzynf0Zb0fXDe96+k2N9PlhKLstfjbYqvc1bfbfR+zoL2GoYMe/89/8
5voQfk4VCh/lV3k9yVIV4J/x3037ef7YMC+6f+z8/ePtw34ZYfkvv7E/48ep
0W894fKtr+zj4f2NHvbG4sUNuh/sD5sXyD1/qib49/gq+LRVM+zcQm22fvx3
d8Tu9qN+1krvP5DdDtxplPnqKc4nK1nf/XhVryOOeP+BgH9/X6SpsecCHY+3
3lrnhbOmfGXrw3+HDngcc0qstVp+lO4f13s+wC2t5DytH/+d/LLM/l/daf14
PxM/pLRYk0LH4987xA+r/dyJ5rd4P/9/PVXQUTPi7vmkWumfI9l1vwrztoy6
sEZTej/xbJ7fevesH52sqOPxrrNkrrY1w57Ejt8Wu3SW/k8N1vH4dR1POe3P
x57Gjv8qCnjQIpo6Hj85wm2CygHsGez4ha1Cu2gsoY7HVyhMDlw3AnsmOz5n
WEyAQg/qeLy1kYduzTechwvZ8WMWP6v8VYL9v9fJ4/F4P5O0LpR5XKbj+eu9
JZ2uqzdP+R5d4UQdjweXR0unN8NO19uHftPSL2lDHY/XeXLO9OUDfNzpOvwW
Xbqsf/+SOh4f8eOKmf0y7CJ2/BbHwYVvdlPH4+Vq36160BV7KTu+dsME27SR
1PH45ncstAZl4zxWzI53j3C/nCSvxjoen2sXWX5jFx5Pv0fLEq7Tun+POh7v
cXpCC1MB9kh2HfWYMXpTOy+l8xO7x5Ljp9u0p/MT+7iLd7Q1kul8w/7709Jz
sj50XmH3Hf9k5jd9On+wX394a+DHx3Q+YI+1sx5c6k3nA39dOj7u2E2aVea8
f4g+dF168Lim64Re9Dhif3r2ybCsNvR4YU/U6NDjbQL6lNLH3a498K0HPS7Y
dXROeGa1Imfs3ncePxTG4/w8kl1HvV5f+XaoBzljN0ns/7KFJjlj/zYmae32
CHLGLoq6fkdmHDmz43/82OlXjT6ZrHdvf6qyZj85s/UYnC5caknO/HXp6Iz9
e+byT6tWkDP2jnvtNOR0yRn7ws5+t3bGoo+I9dfBil/bOJEzdtfSyqTzv9FN
zHoz3T4m/U9ir2A9r8vbDqlW5IzXCxxOdfA2mEPO2M87pYP2L/q+in1Vq4en
lA+SM/bWXzsclOtJztjXyIr15ZLIGXuYZcc+Ss7kjP3kvod5Tb+jz3+vS0dn
ts5bs673NCFn7FH+U94Of4RudF36br+7+1xmkjN20+Ddwo216FPK+qGcp7fO
7yVn7EmjlnZ70Y2csScU7ehel4C/v4hk11Efdfmw6vh0csb+1tLtg5aYnLFn
/IxYtWM1ObPr26Pje6lpkDO7bnfeYc39x8gZu4Xy4KYdTckZe8fjF3rHxJEz
f106OmPvdf1cux/v0Y2uS3fs1b/gvDc5s497NihlehNyxv5c7VZWq0Byxt51
3jmNtx3JGTvcmDE39Dp6VrCuXZOdt8SanPF6ls3Z74T6E8gZ++MxP55rZZMz
dkW5nepNXcmZXVf+ZU9g6zJ0y2Dd30jJxdiHnLE/PPjRb8QPdBOyLjN8zDuv
TeTMX5eOztiPP3KwzNlPzth/HxAbG+mTM/aZZ+vcV5xBNxHrdz75V2eYkDN2
nQ3rHg68iW5i1pePEr+/PJicsadPSbHu+hh/TxTJrqOe2M94/xE7csa+MCzg
U7Mn5Iy9WbcpjgdHkjN2m6t7bnZNJmfsKta9WifbkjN2pzxYuTyJnLEP2R6T
bWFLzvx16eiMXVQ1rjZzBDljj4xcEnk/Ed3ounTVVb/dY0aQM/aPY750upuI
bqWsz+85Oef5CHLG7qljGFKViJ4VrDfRnOHY3pac8XorzZXPjusOJWfsybY6
ji1ukTP2aq8WEwzMyBn7trJ7R4acJ2fsAXF6povakTP2HyVdVK8dIGfsb+cX
9lTSIGf+unR0xq5tGTWn7Ae60XXpizY+9fHzIWfs/Y32peiVoZuIjjdQWvTc
hZzZ/S/uMf1AFrqJaT1t5Pd5jidn9nrTlgFaU57g7+Mi2XXUV449qQvpT87Y
87uc+dj6Ajmz4zPilcNbkTN27TMGNlP9yRl704MPzul/RrdM1s9cutij1oWc
safnpb8VvUDP/16Xjs7s+ujAlWtaRpIz9j5qtb5j25Mz9rJz0ftCd5Mz9r5z
Y1+q/Ua3Urr/4bIDd3qSM7sufeTOxE7v0LOC9YhFU1emO5AzXg/Y71y7KB1z
csZ+zdYkRf8QOWO3mua0dNAv9ExjPS/r6tUVruSMPfBJtw0vkskZ+8RujwqG
m5EzduPaTW8zD5Izf106OmOXVz5qNXkOOWNXsf9yfdhT9KTr0g1+Lb7l0Iuc
sdu20x6/JIScsW+68mrNDRlyxv48/M6g5m7kjL2HfuLu3c/x956R7DrqC4FP
7od0JWfsQ8KuFnTcQs7Yw+s+BD8rIGfsn/f45B21ImfsLWaMvrvrBDlj15jj
Z3LqF3oKWc87X2v6Zjo589elozP2lINtr0a2IWfshVaPzRyXkzP2zK7xw3Rf
o5uI9TP2aqWyluSM3fbS+U6aQegpZv2h9YGqgZ/Qs4J1Xb2MsTvHkzN7HZLr
s466BuSMff2Y3v2Ml5Iz9sqH83xcn5Az9lEP5mY8ak/O2A/ZmU8ft5ScsadO
S1ZSfErO2L986pFVYEDO/HXp6Izdd8jvpx1S0ZOuS0+tdC/b0ImcsTc3DjVT
8yNn7Lbl547cTUPPUrp+vv8Kk5Au5IzdT7NVwbG15Ix9ucf6e09f4e+XI9l1
1ILWxm8PtyZndn245Y3kXnPIGbvGpZfyPyLJGXup77Ydn36hZwbrbQ6mT9O3
J2fswRrXli4NJmfs87ONsn8Xoed/r0tHZ+w/fg8OvLSBnNnrexxzC1Keoydd
l54m02Z9+3bkzK43lyuaF+pBztjLpo8InhiLnmLWK1WhRX9VcsZurZWS5TCV
nNn11JuW7tFpSs7YLZzMgwdNIGd2/XaE2agDh8gZe+qZbDkjITljPzKk150K
A3Jm+wGs7r2sci45Yx8wM9+8axg589elozP22ZlCOfs+5Iz9tnc3XcvV5Iy9
eXiHXpMT0FPEuteuR/ZXlckZe1KzlvOHjSFn9vrvAVqb//xeCT3xVvmo15dh
a8mzY8Pz8TDoqv59ys5eNMcY5tttnlf2ObAdq2v2/gP9XDGnYR4VCk793K6c
PE3P+1RfnA2+5XkEbruMjUibRfMiO5vnv7uMDITrnqC5qB12IbT0+ZhsMnIj
hNSeOrfqPc0xXBqZHy4JSOrVpH79Ndkf497p0DxQvuHjhsGlkDV3bd78NccI
uP3Uu379gUd03+kdonmRdcN6QkF+veW3WVNpjpf8O9E1rn79Y4oGlDdrR/M6
1YZ1BkKq+6Eg8yKav61o+D58Hz5G9fxn/oa3V95YWmztQJ5aTjtCsqPugodA
NH5KGnl2aPCPhXuvdtoFbyBP89YnUgINb0Gf1e6Xh1uS59CGxyUK5rR5qOpa
Rs+jx7+4Xjcy8Aa83Z1fKz5Nnhcamb+ZNdz/fbgYeCN9VirNK2Js5oT8WX/0
zklfbDeS53rR+BRh/fqtow84nehPnvts3s2NqV9/bk30sT/XVaLnqdD5dfvr
19/WTM42MILmb9fqPgYvql9/wIi7FT28aP72cMbqXvb167/bwcTQsic5V4Yu
nWc48gl02qz/z/xN4p8M4kIvu01a5Iy3bmPPmWREkfO2hufpj2Hex7yLQbPI
WfK4PIIb1QK1h6rkHBwwZt7IwIdgsC4/xDmGnA0aHq8HsOJ+0XEPN3I2aGT+
JvF/AoNdXu/7tp6cJf7J8LyP7EL3HuQs8U+CFRfOCIYLaV4haHjcH4NivnD6
nl3knBRa0UtYv/4Rmk8UrK3IeWzD+fAQ1KYEbHWtpbnQ27oVKX/Wb1AKxuUR
NH/r3fB9+AUMsnT+Z/4mcX4BRRZnj6+vo++3dxp+rk6Dwesd744/Rs54Oy5g
fsqBweQs8X8G5o9fP7XNped3Ev9UyD91OHaBPzlL/FNg2Z6wI99NyDmlkfmb
5H5eQKTd5J+XepOz42fxuj/rrz60vt35TJpXSO4/DXouGrFFax05Cztec/iz
/qVWZyyKu5CzxP8ZpK3bY9TlJc2FJP6pYHekyaz09eQ8rsE/BarkPwmLzci5
quF8fg1Dnvz6Z/4m8X8FQQ8ze66rIGeJ/yv48LxaPmMTOUv8M2DT6bbXjuiR
M95erjGuyLhJztYN85OXcGW9eNHa8eQseVzS4flXi4qDH+l59LZG5m8S/9cg
59BX21dE8wqJ/ytoF/miqexmcpb4v4IFamtNf3cgZ4l/Bpi21Ow8P4HmQhL/
DLi5ecKlgXPJWfL19RJsmxks9VMl5znjlut41a/fbInNoI7XaP52Wa35es/s
LDAaVv3P/E3inwUyh1R+r31HzhL/t+AFG+SmLCBnif9b+NZffvq5b/TzsMQ/
E7puHrzELYCc8XaDXmbU0fbkLPF/AwG/1h60iiJn60bmbxL/LOg9b9lLx6Pk
LPHPgknrvgzx60nOEv+30HWNbf+mj2guJPF/C+ZOumbaTuQs8c+Er/qt9m2o
pbmQxD8TFG8XJ08PovmbxP8NvDfva3vCgpzdfCNDojzfQ+2JIf/M3yT+OdAp
rK/K+hRylvjnQMqzupicseQs8X8HN0brJd58Q84S/3dwxktzipwzOUv8heC0
xGnvIzE9j8bb08d2Bn33I2e85edvEv/3YBPSQjBqLDlL/HPgkII4rGk2zSsk
/jng/vDcuWFu5CzxfwdrdZIdS2ppLiTxfwdHbN9kfd1OzhJ/IWw+MNFpWTty
lvgL4fewJJmZN2n+Ftjwc10eRObm/zN/k7jlQZ2M67iNseT8uuH5Sx7IrPXq
7NaXP5/z4GaeS03yTXLWbXj+ngvtoo6dONuHd84FK//VP7/eIueZDfOrXNB9
O0N0H8h5ZiPzN7ztU9RsipM8OYfam/v8WX/B0JuTEraQs+RxyYMeecHLjqiR
c3H+/ql/1t/cTnd/cSA5Sx6vXAhROrT1lD45G/vVwJ/1J5z26PnkAs3fJI9j
LgRc+Dp3Zl9ylpyfhTBO4f0/8zeJfwEcDA547X+J/75RAJqjUm0/tyVniX8B
/KjOEuXv58/nAjg8rcx2jDo5S/zzwdjR8kefreQs8c+HyojKfYfkyflOI/M3
iX8hKNh56fnH0LwCb/v3HQeBvchZ4l8APi/bXWwVQXMhiX8BfKrQKGtqSs4S
/wKomTrx0KoImgtJ/PMhrrC7YLIFOUv882HHrKTlJ2/R/G30ZOtPtoHFkKVh
8c/8TeJfDIWLrwbvCCFniX8RfBmo32mTPP99owi2bNx0XGYJOUv8i6DljNoJ
Mvn0/E7iXwTt32/duc6RnCX+hdCho82+Vck0r9BtZP4m8S+Gm4nddjz0IGeJ
fzEczr83d10OzSvwdvCRfkNujidniX8R6CmfmeGaTHMhiX8RXAVt1a1DyVni
XwSrp+zf0zaO5m8S/0L46ta3j+EgcpZ8HxaB3fecf+ZvEn8RVOzMOLR3G//9
WQTX7KbfaFFGz6Ml/iUwae+M1p3GkrPEvwT23L4fHxNNzhL/EtAz8o1M70DO
Ev8SuN7TqdhzNzmvaGT+JvGvPx9nWp/R60DOEn8RyNk0ebJ9BzlL/EWwo1+x
5fIamlfg7e4DwpLcOeQs8S+B5JjU9w9e0VxI4l8C336Htm07kpwl/iXw6qHN
qQ9xNH9Tjc9TDzQsg9NP8v+Zv0n8SyH8w+eXh5aTs8S/FEau3PHzwgtylviX
wkL9eRPsTMlZ4v8BVJbZ7Vmxi5wl/h+gXbfv88wqaV4h8f8AZzL77vOaQM6v
G5m/SfzL4JpGnPuOVzSvkPiXgt/Mlh5X+5CzxL8UpoZ12TvjMDlL/EvB7lD0
zm0y5Iy3gkdb2/RyJ2eJ/wewzJxWOjGD5kIS/w/QwedTTJUVOUt+3iiH/LVD
/pm/SfzLwXib9qiT88hZ4i+GmMSLPyCGnCX+YnhodHL8MnVylviLwX/3vnvg
Ss4S/zIwFulEBt8hZ4l/GXzUf7VvTRty7t3I/E3iXw51rw5mae0gZ4l/OXw1
/Wlfk09zIYm/GC5/+ukwdwg5S/zFMEbD0n7aUZoLSfzF0GKu4MaLnzQXwtte
hbe/JM4iZ4l/GbzzEazp/4jmRQ+7rjPKjqqE7fBE++Zf87d5Df6VMMOth9yl
ieSs0uBfCTJ9bl19e5ycwxr8K2BuhGrL86U0fxvV4F8Bv+UOjdPsT84S/wqw
cn0ZoLaDnCX+5XD0Z2/R4Xc0f9vbyPytV4N/JXSPflZzZQg5ZzT4V8LmqJvu
U/aQ8/IG/0rY1Gyex758mr/pNPhXwLFax06T+pFzbIN/BQwPrr0WupecJf4V
UNHxAfiUkafhc8vZfUZuhJexz0r3+KNnBZx7Jul2GXu+To6geYiW9N8llPVL
DxxL8xBZ6d8XPe417lcruh+8NTp16MD4kfKsP5Y+jt9d3fo1KZdjHeeEl7JG
j9J4J8fuH69DOzt75KHuWzRZx+uXM6+Nalb/NcbOBxnp/7orqD1fOoQ6Hu/4
OtOkuwn2JHa8tiBi4NGyZqzj8WnfXG1N0rCnseO/+024kBBMHY93aFvp2sMX
ewY7Pu9mbYsPNtTx+CSB3zrTNtgz2fHJVUc2NP2kxToebz1H4UjPO9iF7PjI
7oIKy5PU8fj4rXujzGZjz2XH434Ikj/Rfgh1Q5vtUfjSlB2P94Ov68fjsS8+
Nip77lg8nvZPeBYz1W38GOp4vHuhq7ZbMD6OtK/CUdNQqxMXqePxLt39Ri7I
xa9rETt+4ZlSXbGcJut4/LQle9d7dMXjS9nxA3UtPvebSR2PH3/rXLQXuz5Q
zI5X3bsq1T+GOh5vJ3O3wjsGvz/QddFvFR6eS9dWZx2PHzriZWcfGTwez9sE
8DjSO15+HX9+JsCa8+d25OrQ+Yl99/U2E+/c4M+3BDh+b0f74DH8eZUAEU9/
fvAp5c+fBIh/43VjjD9/niTAi4Lctd0N6DzBjvsMSDrtM1BQu73L4zD0p30G
FLS87qzJQ2faZ8Co6/hxlq3pccRuK+hTLHZAt1LW3aforjqzkebe2Hd4/246
I4a+L2EP25Z/pnkFzbXw9QpNNuster+UnLGfW+ErOqBEztgdPFOdHULIGftH
Z6Ns2e7kjP3gpHWOt+6QM/aB9pmpi0aTM/b761x2O8TT1xd23GcAnbFPGv/Y
x0iJnLGfHLhi3n5jcsZeZmg8VWY0eopYt/zzwtrF9PsF7Otrdw3JCqI5LfYn
uWA+IobmWthbPPnY6UY2zVvw9R8HPWTb3fbgz+d0eD5y6HD7L/z31XRQ6bLR
S7iGP5/TYZh8wkFPRf58Toc1eU3u/d7Nn8/pEB1nVbKnNX8+p0NeX7n2QwX8
9zHaZwCdsSddlo3f4oKetM/AoPkbtS6y69lon4GIDrLOTzfT7x2wdxJuuFp+
gOa0zOdgE1mt8zQ/xK46bsP4XjE0b2Gfr1qT047JNAfA19MYT/yQEuRKzti/
6mqdkSkgZ+yJuX1WebiQM/YD55zGZ+ahWwbrczw2d7N2JmfW50xqMvs+egpZ
l6k6HdE3Hj1zWT8m3WcAnbEPUAL1krv0+zLsbwJ33o67Q793wO7bLsvt4F/X
/WLXutSltddtmh9iv2y59JHNLZq3YLe7n+DTNobmANiLHbQ6fomi56f4+qR7
g9NWLZpGztg7it81iUojZ+z+h8u2/hxOzmwfANtvGsPukjN2+1rFoO0W5Mz2
N7Dv1vvkBHJmH1f6uip0xl4i3WcAnbGHO6+aMuKv30ti94k7OCdDgZyx99e7
5u1cTXMt7HXLU1dX5NC8BfujDNG2VU9pDoAdX5+FztjH7m5/6sAZet6Er/dy
NIo2thtHztjt74bNWhhHztiHOZ4M2tmdnLEPKAtKDg8mZ+zmG7f/fqZAztjH
9/o5L7cIPYWsW80uSusYj565rPeU7jOAzmxfgjvRZ8770u932D4GpSc1S0fT
PBz7n20ATLqRM3axjU++lxw5s31ofGY4XH1Hz0+xPzllE/Upmp43Yb/13NSg
T+Bf1y1IXz8n0jz+1tCWnLH77l551+AyObPX22lOPKWvRc7Yd+4y82/jS87Y
zXXbpHeNxPM2k3VbnechBivIGbtzmy3ObQTkjH2ldJ8BdGb7DbT6XKWURnNa
7BdbhsXUHaL5IfaEFi7ra2fRXIvtw9Fcx7ayC80B2L4E2mlNSyr/um5B2lW1
t77JiabnL9g7Nhty4vU6ep6Cr0dcU7t5W91fzzuwH5s1Qu91CDljj0tUuXL5
M3qmsf6+Z4pg0xhyZvtY9Gx7/rojOWMHmdCU2arkjH19mlG1Rjz9vhL7fek+
A+iMXW6x2WC37uSM3drqpkvLPJq3YPdvNmBbwkGaA2BPzIsLX+RAz0+xK18b
9lJflpyxj9yY9DU5mp4PYg8YP6rdck9Z5oyv79TOXdg3y5KcsT82a7kyYCs5
Y1+9Ie72oLfkjN08ff7PcmNyxp5i03H1kG/omcl63xLfupNH6boR7Ke2JW6U
E5AzdjXpPgPojH3ZU4/tSVtofog91+OeendjcsZur6m9d1cqzQHYPgQRc5pX
eaNnKesG46IPjm+B562Y9YBqFd2b0ehZwfqX/TOOtZ6O+w9EstfFn0saX3zD
hJyxVzYpeC1YSs7Y+w/0SUy5S87sdf2+cjFTFMmZva5/epdxycfIGXuPZyN6
5ZmSM/b7Arfm3+7R7x2wT5TuM4DO2EWdL77qmk/zFuyrg5OjBD40b8GupVZ6
aIo8OWM/s0Z1pfcB9CxlvW+V8bRtRnjeill/6mI/8GQ0elawPuvVQv0YW9x/
IJK9Ln7A1f4H9nQiZ+w6LyN717iQM/baz10yZoSSM/awHkNKtjzA7w8ZrLst
NjFyHErO2Dvf1J3b4T79Xhh73lflMxV//R4N+3HpPgPojH3a+qIO2weTM9vf
4OHL2ZPuoCftM5ChlHCi00A8b0Ws77OPzKm6hZ6lrI/ac7xtXD9Z5oxd9eXO
GQHR6FnB+u4eNX2uevxm15nh67mfhRhYL9AlZ+xDz6wNDBtLzmx/jivCXPEW
csY+dsnSmTP8yBl7n63mP3KK6bodtv/A0fJDzhPIGXuTqxd7F96jOS32Euk+
A+iMPTWrg9eHYDxvaZ+B65XvVD0UyBl7sPzh8xWL8bwVsb5WZ5L14hz0LGV9
rql23ic7PG/FrB/YcvSH2KuOzfWwz45sYVk94idzltxWgetGpU/Wzfi5XBUs
XOpQNXsIOWNf4ravfPVCcsb+KeryK3NzcsYud6xPmnsAOWPX3hT/5FQR//v3
KujgbvfoLZAz9p7SfQbQGTtYzrw98jN60j4Do/RENzaMxvOW9hmY0WRJxK0L
eN6K6PMt+XHxoyw5Y/dL9T/TzQnPWzHrzee3H/LA6xfnGQnVTT+PevHXnFPY
cJ6HwR27Je2TTGmOEdPw/fwcKE82M5DLpJ/fgqSv1499s7V59iZ6fl3QcD9H
4E3Kim9jetEcMlT6evZpfeTSnQvo+XVCQ98INi26HNM6RPMiyRz45CB+rqgq
Xb9tyro1kS40D/wkXX+x8Y+BfRNo7vdSuv6JSy6+rzWi+d413F8hdIdb9V6a
43WKlqz/ROzx10Yy2MWQL13/mrtF3Q744tddJDRUw/v/mb/hbZGeYM0affL0
ajjP78IjrSKT/XfIU+IfCxp+nZ7bzCJP+4b7vwVxk3+4HpAnz9sNn1cUvLro
UbbhMnkaNyzoBkz0Xj5XbTJ5Hm5k7jpauv7bRneSteJoLqQoXf/GSQrFDmrk
uVq6fp1FG0oSnGj+ViZd/3pvs2dLbtL8bbp0/dHTtA/P0Kb55xPp+u/26GK/
3pfmn32l69//wSvvXTb9XkAyx3jyn/mbxD8ZNMs1snup8nP4JNj0JKR/p1Pk
3PDwZj+G2fr3dkQOIGfJ4/IIzuSveZb1mp7fGTV8gIcwru1r+dCl5JzT8Pk+
gLkpiT0UW5PzQen8MIGbcx6Srt9kw9eWi3XIeYx0/W03Nt3r4kjzNyXp+nMW
Tq3cFUTztzjp+r2GvLb49Jbmb8uk63/2zd8p0JDmnKbS9f865uax0JfmnEXS
9f80Xjt7bTLNOSUOL/4zf5M4v4C+cdn9RLX0/VbyZZEGVptHD7/uz/9eIw2u
xU0brteKnCX+zyDAU6a/wUVyXtTwcVMhZS+0SxhCzl0a7j8FSseaiZtcofnb
e+n8UI2bc3pL1388u7fLC1+avzlI138rXGfAimM0f+sqXX+om3ntlKc0f5OX
rn+6+uoQn980f7snXX9R8DeDpD4051wuXf9gzUu7JvnSnNNUuv65Hrvet4vm
55z/nb9Jvixewew9Fw8eKyJnif8rqBssN2HYAnKW+GeAvHNNky0f6edhvF3y
dePpuavIWfJ95iWMkL/YN1+JnCXf59NBVeXF6toe5BwknR86cnPOIOn6tfos
vmKeRnMhb+n6Hd92KtxVTHMhB+n6589VqeskS85dpesfmdWh7lNHcpaXrv9H
X8/CX7Y058yVrn/N2rIrVr4054yVrv9Z+NGZ987wc86s/8zfJM+7s2DH7OWf
x78kZ4n/W7hTGz3r5Whytm1Y/1uYLBd4tyqFnCX+mTB1k4Jm2ChyxtstlYah
8qE0f5P4vwHj+4s1ysNp/hbTyJwzRrr+zXvDv+/rTs5B0vVXyZvuPt2TnL2l
6zdxyVOs7EdzTgfp+vteSJzjO4LmnF2l69d+k3veYjrNOeWl679bYZJm4ktz
zvfS9ferDHs3K5Cfc/53/iZ5PpgD181txivf5+dCOeB31cPD1YKcPRrW/w4u
nu2xcvoFcpb4vwOB5rYVVe3JWeIvhDWvazOse5Mz3tqt1D6e34OchY3MOYXS
9deUfhheveWv1wtI1x9g1q/frRU0fwuSrr9q5i3N24to/uYtXX/nZZ5PPi+k
+ZuDdP3dljkudP/rdZ1dpev/PdPrY2tfmnPKSdcfahY7Q2Y9zTkbxnJ1ef+Z
v0nO2zwQyjaPvHuFnyfnQb+FHVZ+as2fz3nwY0Ry78eb+Ll9Lozq1fLxwkKa
C0mcc8H37hMl/8c0F5J8H8uFBebXTTPDaf6Gt/ycE2/n2xjtH59PcyEv6fqN
ZgzNf3af5m9C6fpvTt/Xyv8czd/spOvXtm5utnQvzd9ipOsXtEwyPbGO5pxG
0vUPfh6hLedLc84g6fpVlzzJPunJzzn/O3+T+BeAQkauhs9RcpactwXwxfC1
/6af9LxD4l8Ao0vnVJnN4s/nAtCz1T1Ss42cJf75sODMsQGPppCzxD8fdnyY
cC+1BzkHNjLnDJSu/+0Jl/fXBpMz3t7f6rCzUJWcvaTrXznFvd3YdzR/E0rX
L6N968CXGzR/s5Ouf9KNgdUZ+2j+FiNd/xr4aFHhQ3NOI+n6fa6/nWY1nZ9z
/nf+JvEvBtOzVxZ23cHP7Yvges6OwOZ55CzxL4KTO2UuHxnA/36kCD44tffe
0IOcJf5F4BLg7alQRnMhiX8hXDz1ecyD8L/2n2lkzmkoXf+o78e7Nw+h+Vug
dP1O1yf1+T7h/1wnOdHKSK8FOXtJ11/+fuaPpW9p/iaUrt9zQsRN1TM0f7OT
rv9uRK+Jb31ozhkjXb/ws+htnq0sc5Z8Hxb9Z/4m8RfB5GWrk98tJ+e9DesX
weJgOHH6ETlL/Eug2vTofMVW5CzxL4EoH0Mb9XSaC0n8S2DqkmEnbdaQs8S/
BJ5MPZAb04OcoxqZc0ZJ13/PMXu5z2eaCxlK1/8tZ3Zu02M0fwuUrl9uvI5p
sR3N3/BWGF7/E9Mvmr95SdfvX91xpSCK5m9C6fp/t/dd9tAHPSuk/iUwvM/X
KRv78HPO/87fJP6lsGGEXZf9c8m5Y8P6S6Hn+M9hFpfIWeJfCttDFw3Pz6d5
hcT/A/hv76Z7aBk5S/w/wJiprV76NyVnif8HKG1W/4NaOM3fbBuZc9pK128e
0frhyzHkHCVdf5Dqwh2di2kuZChdf9Loj5ZXN9D8LVC6/ierLj1e1pGc8fbo
voODliWhp1jq/wGG7L15KMKH5pxC6fojlytldjTk55z/nb9J/MvhUps2/rYT
yPlGw/rFUK52MebBbnKW+Nc/Tyo5dzc6hJwl/mIYf8K0soMeOUv8y2C44IPC
41M0f5P4l4Hqk9dNzvQg56xG5pxZ0vWfUXHU6h1G8zdb6fp79lnae2BPco6S
rj/APnnw6hiavxlK1x8zcqxJ7XCacwZK13/NTFXmchbN3/B2jUxtzGEfmnN6
SddvtqTHlS2daM4p6ZWw5n14T3Ez/rqXSkj/UJT/S0DOkvVXwqVHTo8m+JCz
ZP0VkN49p/euseQs+f5TAQY3LR5evkfzN8n3/woY0uVOP8Xe5CzxL4duG5cH
hoTT/M2jkTnnIun6W87ZOyNIkZyF0vU/cV6XM3YFzd/spOsfa3vKZkQlzd9i
pOs/07pm3/KFssy5s3T9yc/XPMgT0/xtv3T9fnneN9RKyHOvdN7VzTO+84W9
6FkBHTtL+kyXy9kBlTQPETZ8vhFwt7S06lYnuu4LHW4M8lN6oEP3g7cL3IuO
z2nyk/15odTByM8lOd79O/x7fBWYWdT/r9N3bk4oIzPsyTyXMfu02fum4d9X
+fV89NSH3ocL+5inKxrefwr3m8Pupznk2hx9er947GX+Zz7/ekjvk4vdOs9l
5yFPeh9z7NsMVq40b6XB3k8N+7VhJbFP4+j9tbE/sAufMG8+vV889ruWTwVN
tNTZ+6lhPyFvteloDL1fPHa3aE29fs5q7P3UsOuO7q2coaLG3k8N+9Wkq3be
1+j94rH36rI1X326KucZD5cXyz+0Xch7xkO7mg8m//WMhy+m+sGz1HjP+t7D
/OLyMN4zHiK9htXutec948Hw4/iNYWXqnGc8jLs5yy4xgPeMh36x7mMKu/Oe
8fBadvE+2RQ1zjMezHYu1erowXvGg9Xk5SlD1XnPeNCYs+zRnMuqnGc87L22
5MdWB94zHp4P9fC6LKb3hcf+sIVru/SdKpxzEhj1klF/7MI7J4HYYPr/cU6C
vq4HQqd/1+Cck6DDDd2qT/t45yQoMNz7eXc33jkJ1tz8EmFyn3dOgqq59h1T
p/DOSTCwzz577yo1zjkJnIwSu7faxjsnwdQ+5Qlx7XnnJOgxT67ZgmhVzjkJ
3t5UadVmDO+cBDM7y6QnFatwzkkQe6PYevVa3jkJKlzvevVqxTungdOdjseG
TeOd0+COfUr3/zqnwbCwiy+mfOCd08CrjXPykhW8cxrkyI3cvE+Jd06DIE9n
2ZsHeec02DXx0rB3nXnnNEiN7WSrepN3ToNxJ1ObDrLmndNAT+7C4SUvVTnn
NDAuvCYKd+Gd02DtsIpv5R9VOOc0aNNh2rNeG3jnNKhdXTN3tRbvnAY6kx/E
PzmhzDlnwHgtj+X3x/HOGbBr2eD/45wBbZSmdp6cyTtngHCavOXnmbxzBpxS
8zoXXKTOOWfAfJ2DK609eOcMMN68+kpttRrnnAGV9h1srq3knTPgmvfmwb4y
vHMGLKs+e2jwVt45A/q/8J+gqck7Z8BPdcPFxUG8cwbEn11f9UiPd86ATUeO
vLgcqsw5Z4BNhW+LI91450xQMBUehpG8cybMOHXF+L/OmXBj2eljkxJ55/qf
01fJW6yw4Z0zocegumlnHvDOmVATs79lthXvnAmJH++76Mfzzplwonj7ULch
vHMmrD9UdiPujirnnAnu8iW32g/knTNheo/V4wJuqXDOmTBBO2xVk368cyZM
uu7Tb2OUMuecCbO1Xm/VsOSdM8GnW7r76etKnLMQfFr6KMUJNLmeCycfm90d
1I/3F4JxSvsG/397Lnyv2dvtv4+LEHS/bxswOUqD6/XPh/ap/Jxyln+8hNDO
z/nB7+58z4XqSXrFW7X5x1EIGw78PHXjlDrXc+FY63mrktfxj68QhjlMe72i
Nd9zYdTLD7Fty9W4x10ILsf9Ztvv4nsu/Nx+7vzmafz5IIT3AU4CEzm+0+vE
/z1PhBDbQm6Z3kq+54KL6Mn6HZb8+SOEL/0WNtGpVOF6Lujs7eXV7bQKd14J
Yc/XA/mGc/meCxm9Xipma/HnmxD8J2zSgWxlrufC7rTLdifWKnPnYf3z3ZEW
5+aP43suOLjf679MrMSdn0LYnX122/FEvueC6i/VjFnTlLjzVggnlLPjCwbz
PReeBezRmZGkyJ23+aDrMjwptid/fubDkw6y/+f8zIcRsR+0ZwTx51s+TOwh
Vm7xjT+v8mFozKhLBU78+ZMPmjM0a58k8OdJPsS2Ma1M7sKfD/kwvOJyYO5O
/nHPh0jhjjzNav7xzYfvBYnZjpP5xzEfOsvP2XDtDv945YPJ4FnpXTryj0s+
tNhz69mNrbx/Pgi/LVk2tVyRc86HTWsCkltO4J0LYWziRv2BXXjnQghx8On6
X+dC0Po2Z/TsTbxzIWTn6cSFvuedCyFyw6mFsoN450LYk/lj0rpg3rkQVhZ3
Xa/zRZVzLgTPsK4laeN450JY2OVHwNkrvHMh+Ew76XVIjXcuhK3Wbfacc+Od
C+F0kUt5+iMlzrkQUgav367fiXcuhF8O3q6b1vPOhdC/ucUqpRwFzrkYrGuK
bt1uxzsXg/vywi7/dS6GU3arrsxdwjsXw0bfMwq9H/POxVDs43yvsy7vXAwp
tteyB3jxzsXQ59PBaT4JvHMxGPo0HfS8Fe9cDIFJeutHL+Sdi8H/U6zRx3vK
nHMx/PhU2TO6Be9cDJ+To4+cdOedi8F7afMF4XGKnHMxLKqRPfKuOe9cDB8d
tpiau/POIqipWHRyQCveWQT9Qyf+H2cR/IgwsfBw5p1FYF8U8D7xMu8sgsLd
u86O+qrGOYvg8WVz/1/DeGcRfBqyYu2bPbyzCNxtnPdlZ6twziLoEi++q9KV
dxZBzwhdeRdf3lkEG7XLXAvjlThnEbQrdXq3V4N3FoFsHx/v+dN4ZxGY1xi3
dTuvwDmL4KKxf0HgZ3nOuRTmXjVIu63BO5eCcupjo/86l0K7biuFPmN551Kw
7J1mP3M/71wKYemd2/m95p1LYbW834REHd65FCKSU8psnHjnUhjcsV3Jl5O8
cyl00/SyeVOozDmXwpJddxRLu/LOpaB7UqW7qSfvXAoGwydeO31VkXMuhY3r
Thy1q1HgnEvrf24Rfeg4kHcuBZfLPQ+brOedxbBv8FfbgQq8sxje1Pb9P85i
UI6afWk18M5isHJebFe7kncWwwAw7hZ2g3cWQ9WYgOHBlaqcsxjc9weFxhnz
zmI4qTJ8cLt5vLMYgq+daBV9incWw+jdp0y3v1PinMXw8Ki9f5AO7yyGH++O
6b6dyDuL4eO44IpJgbyzGM59HdBE87k85yyGtun+43+r8c4V4Le/RvXOT/7n
2wq4O6ng6BZT3rMCvD0WZQfO5j0rYG/G4ce5gbxnBXTcM3em9yPes74ffR5q
9VWF86yAwB+Z+x27854V4BO+wfziTN6zAu5fTV4FgbxnBaxXvrqk9WNFzrMC
Iq/2bWX+XYHzrACHcKd5O015zwqY+qOjazdX3rMC6ha1j1YIlhMsl+57KOmR
0Mv54gArI00B7tOH/XRm0zVZzzQEuK8c9p8Wz1r4LtcQ4D5o2MGnsImmgYYg
TLpvF/YFB8dbX0hSF+C+PNgnT76strL+5zfcRwa7garf6RYL1QS47wn29JMn
9kY2VxPgPh3Y3fXavnSof96H+0pgL11ZveDDHFUB7oOA/UVhrX/7+ufXuP+g
pMeDyR5R9xP3NQS4Xx72uduCnWOc0eEV65Mf2GSkN0GHLNZlBVWbKk7h50vz
wNIHa8+4d8TPV8S6xXY9/4D6/77jPiPYLffeDL3ioirAfTGwf8x0+JUuqyrA
fRywz3HNC/oaqiLAff0kPQnWGD877jUaP69XrC80LE5UK1YX4L5p2M2HVJwP
W4PrF7Eec7Rr/CcfVQHue4J9z9IXH06r4frFrIPXgieT6p8fsX0lpD1xyydn
9YG4TryOKw0ejTq0PzpFXYD7tWH3213bNmc6rqeUdW8vi1ndolUEuA8IdrVO
JbB4uIoA963AXjbxacHdV8oC3PdN0jPA3TR6wuZBeP9i1rfnznzaTqwswH0u
sNvI5AxR8VEW4D4Xkp4JNjdPHirVVha4NPK8/kIjz8cNGnnendLI8+ttjTyP
tm7k+fLMRp7n3mnk+axuI89bVzTy/PR1I89DezfyfHNvI88rvaX7w0p6Ppj3
Ph70Z5803OcUe+cDWdtjzmkIcF9O7N81lxl7qWkIcB9J7FdOeS8b6K0uwH0P
sQtGPfE0eKUmwH36sN9otkmr7QB0o+eDwz+X/DzpjuctPR/sq9921M9nygLc
5wi7gtNV20W9lQW4Lw/261FnKr+FKAlwHxnsQ7vVWh2tUxTgvifYI25cgElz
FQW4r6ukF8KnQtmnf/Yxw31Isdv379oxQVFDgPtmYo+wNojWc1UX4D6P2PWV
yrYH3lMT4L6E2Pev33bYSB8d6HlZ1s7+I47swa8jEetbQj7vvF//uON+Q9gH
OW3UUrBTEuD+ONh/vsl/Mfe8ouCVdD8X7I9VWr0okMfPF69zLoYbMuNa/dk3
DPf9xH55sedg9ynqAtynEnuXmLaJSy6rCXBfReydM5yvn5DBz0vE+pP8Wa33
n1cS4L5I2LPrdCcE/VQU4D4+2BdVu3+MGacowH1nsG+57VAtU//zOe5DKuki
uBYyVuXPvlu4byb2S617C+8dURPgPo/YK1RuJ20pURXgfkzYt1uZe52p/zkW
9w/CnubcVTPwt4IA97vBPqvmfuJFe1wPftxSqBLWrfuzDxXuI4ndt/0g26w0
/Lhi1h2b3j5QHq4gwH1zsCeKS5dmVcsLcN9JSReDQHv/iT/7LOF+OthNUwd1
2HNUXoD76Uh6JLgNPP/1drymAPfHwY775/z780wkPBzs4HdeTlWA++/ISP+d
bE8X//JI/ufwCrjQ8WLnPz+HP/7n54EKmFu4x/j1VTnu/T0j4dX7dAPH1fR+
kdj/fT9Q+v3vKLMC+3UttLn3/YyEx+s/Lbt0uRn3vp/1Py+9kAt9Zd2Me9/P
SIju0CJV5p0W976fkWC2xPBr96Va3Pt+RsKFhN6dJmtoce/7GQlDjXYclbdv
yr3vZ/3Pe4mXqqet0uTe9zMSDN2e2l4N0+De9zMSWqqIjysJ1bn3/YwExUvq
X5zU1QX/vu9nJHy162F/Y5Aa5xkP7km3npv68J7xjXjGw7I/L/SS5T3jYdOA
C5sG7OM942GvzwkngQHvGQ/HLx/sOzyC94yHsKJdzRyG8J7xsHiw6pvTh5ty
nvGwI+LrjogYTc4zHs52KBkS+1qD84yH+P2vqh9/Vuc84yFLuu/Nv57x8Hn5
tWk5ZmqcZzw0/ed18VWsd/kD56HCOSfB78iTa1UW8M5JjTgnwcn0tUqllfz7
1SaB1ecZe58s5Z2ToKDlQJ2wH1qccxL499UJDdjAOyeB0dRaYw8l3jkJ9n25
ND9El3dOgox+81dOM+Kdk6D16k4Ber145ySYfu/9UeFg3jkJTsgevXJspBrn
nAT5NlPiZ05U5Zzr17m9RXp7Z7yupop1t5S0glwPZc45DQJDtvYonM07pzXi
nAZJpx3mnnjHO6dBXXizY9Om8c5pYBnzOqPlG945DRYmHFF/MYF3TgPrkPvb
2pxqyjmnQWS4/dfdhzU55zRom/BqvkKQBuecBjtez3qzapc655zGrhv/1zkN
XOt8otzWq3LOaZDW/Hfn9ytVOOc0GNR124GJPnjdXRXrFwZpK6R4KHHOGfBn
25u4ybxzRiPOGfDRV/eB41PeOQPuzn98sXQI75wBW/9sgHWNd86APy+jb2XE
O2fAwPVBsVMseOcMSJsr3rZZl3fOgHn21pMim/DOGfDT7GgnoUiNc86AQOm+
Df861zv8tI+zqH++869zBsTlnQ6YdVyZc86ACYk/pgT44/VgVayLLk8wivZQ
5JwzIXbBxICQ0bxzZiPOmaA7XGSgeot3zgS/Dqui/DrxzpmQ9VPDoWwX75wJ
SyKtHkRXNeWcM8F8/vyK4EeanHMmVLXdpeN3WINzzoSIjGvW0xepc86ZsCgg
c9Gf6xz+dc6EHkN/H26rwztngvhrp8e/y5U550wIixj58X2CEuecCQvmLdK/
fwivY6xivWvbAyNCPRQ4ZyGMnTBogK8N7yxsxFkI1q2j1t47xzsLoV92zweq
yryzEExOXFSa5M47C8Hq8fDgoQd4ZyF0Gz2gw9vJvLMQmr3ucWmRLu8shG9O
HSwU36lxzkLIK2px5+gJVc5ZCMmeyjYWLiqcsxCufvmRmmzIOwvh8JrKSbNL
FDlnIWxUKHhfcxGvY6xi3W3Xa7ddHvKccy4UDez0YfQg/n3b82GloWpwNwve
P5f5/9vzG3lccsFTtEnoG8S//3s+HLw1boDxRv7xyoWaoMLnh8VaXK9/vjk6
RGj8gn9f+FxYa2XzIN6a7/ls37l/H99c+LNdWWr/plzPh+yPY4dOydHkHvdc
aG+p4ahTqsH1fGiln7tl6moN7nzIBTPp61z+7fkwdviip9N01bnzJBeGluzp
cNVOjev5bD+6f8+fXJggGKf867sK1/Ph0eFdjk6TVLjzKhfmhGhX2oYpc73+
4zzSD5n5WYk733JhWfXLV0HT+Z4PA6Sv8/r3PMyFrfYH7uSq8T0ffHUGdnQ2
U+DOz1wIPjPptMkdea7nw5U/F5g+w+tsq9jx5/9sbOTB93wo8Zwa5uohy523
haCp8XG4vDF/fhY2cn4Wwp9tDt8v4s/DQlisPPrD7Zv8eVUIw9W/+ZrU8udP
IdR/N2ldsJE/fwpBXe76rRBN/jwphD8P79jD/ONeCC+/efxWNOIf90Lo+yX5
5N2r/ONYCIerjIb5DuYfr0L4XbapyDhZgXtcCsGlJHdrniPvXwiP8gcbB+fK
cs6F0CXncMpojyacczGc/vLmS44B71zciHMxfJhe/iXIiXcuhp4JsjV2h3nn
YvY633+di2F52+lizy68czHIlfqL357kv+6KYW9UpNhGl3cuhrabssVX9/Nf
R8VwcYxieVsN3rkY+uibl2/fosg5F8MDUf0nVifPORfD2Jtbyp1XynHOxfBn
G7/UarwOv4r1+aOF5f09ZDhnEfTNiTtzqzXvLGrEWQTNesROsLPnnUVQvipa
Nnst7yyCPQfmu76ZwzuLwMZi9v2vT/nveyL4kTalva4F7yyCSK9xawYeVuWc
RTBP3S57RhPeWQT6l4b2X+umxDmLIH3EwEMnnitwziLYVmTxJb4P7yyCIZtM
JuQfk+WcRfDZoPNVOQXeWQRj1gxsZ5f5G/51LoWnj89OCNLknUsbcS6Fgb+3
Xa3rxzuXQpilR9OFrrxzKfTOOp51WY93LgXtkXMPbvLmnUuhOrr7+GmP1Djn
UnhhVK1hrss7l0LEgZhkpUXKnHMp7JZf55/zQJFzLgUvHxurm21451JwyFf7
FeApxzmXgsm49BiXhCaccymoxQf79m+Nr3eoYv25U9xsg8yfnLMYZkfslF2k
wDuLG3EWw5znk5reNOKdxeBWaaD/YwTvLIbMdq/HbUzX5JzFkDtzwULNlryz
GETHf28+PJl3FsPHnMDjRodVOGcxfG3XJeaaUIlzFoPMrNgXQ9rzzmJQOTGm
7ImzPOcshmbvC+Qnn5HlnMWg035Fu4JiGc5ZDEPj2njnjMfXj1SxPnqI1ema
N9855wr4fMjn6sif/M9dFbDrpKHngha8ZwUYXXzVNcCE96yA1a4ayZO3854V
cMV3kSDkljrnWQE5/i+isz6ocp4VoHXIoqe+Lu9ZAUMvHDjnZMd7VoDPrdq2
J/wUOM8KOPPnhYKX5DjPCnid/b+yzjwu5v3746V9mxZUlhKSQqFu2Z03kpRC
sl5tdjcqS4osETfrRaIUskSurWTLPpYy4VaIBhMZ0zQyxk5Zf/Wbz5n39/PO
Pz16msdnzvs0c+bM+7w/r9dF0w5PtZl8qsDgjd3qqSZsPlUQ8+P3l+FxP5h8
qqDE/mb13Yo6jZ6LmufBKJ3Q/mMd8PVJ57/FY6JmJhZYEtTLQI66T+rH033L
C5/+ufxIgX0pnf96DM1SaGv2hei+5bHtuc1dW+G+Jd2f7DN37wP9bbj/Q/cn
uwquuYTcwP0fOhdum/tixamPuP9D9yfNRjV7ZOSI+2x0f/L3uw7dwoNNCN73
hbzjiC3fdf82Jur80Lnwh+Be45OOWnKczoV/b3Lrua6vJfn/cP5nLmx2q5PJ
5mJcF50Lt9ayq06dYEFQLwB54Hzn5Z6l5kR93xTdP9wt+rhzggvuG9B5cUFf
acC0Ybg/Q+fF94+VacdMx/0Zun+otL96JiHJmOD9bMj1th6fnbzPiKjvr6Pz
4k7KuOs6nXG9dF5cZDbOX3bMglsvnRfP7v5H+U13XO8zDW+x3/GC3zxcF50j
d8xtqT1yrwnB+0KRz/hwz8rimDHB+xiR/+v5j+O9c0YE77tDroz380q5YcjF
T+fIClG75Y9SLAjqWSBv90B2Zqu5BUH9BeRHLox5utMW46Tz5dsO+ka1X40I
3j+J3MtzS3z4e0PudU7ny/uHt1Y8qjXg4qHz5cWPQlp8rTQnqO+A3OLSmRcd
CgUE78NEvs2u8KRLD/y8o3NnZx27FWNt8Pqo/yCGoYf8/qtehPtOdB69/GDQ
d7Ph+sSQe32rOdU1DeDVASnoZVcndEqzJGm8OiCFDn1c7Z3kFiSGVwekACUL
hU6eFiSVVwekUFAUXxhoaE4KeHVACh/fGRiPOmRGJLw6IAW3NmmBo71NuXpC
v/ftjz5TMSYRX5/0+13lTu+2Y+0x/3Teirp5vrw6IIUg1ZSD4yfpkSe8OiCF
jbYfXk2o0yHRvDoghZuDV7pN2tGMqPVB6LwV9RBG8eqDDM6ONg8LlFqQEbz6
IINZpQPyXJwxb3Te6pEhbmYsERDUN0G+Y7vnQeFMM1LAqw8y+LYlZVjcR5yn
0O9HnZL+dcvcga8HOoddu1z/3ugO+lx+6BxWuXjqAsMTusSXVx9kMCpW2PJq
Hx0i4dUHGeTH2BXEFmpzrx86h83ndAmceXVDDvXee1OK7TAPdA67fFxkp9+n
BSSGVzfkYNJxR6dINzOCOiPI094KO1Xk4Hr/Zz7bfo5T8iY9br10PjtetcPp
o74ut146n5VduOYUltiM+PHqhhyik5VOd+q1COofqbkC3nP3+zvz6okC0r/3
cHVr+DwawasnDf32TpcNI7+ZkhhePVGAXq8Or2IiMH46t03x/3nFZroOFz+d
2/q++ty2z11tco5XTxTw82/VkkkeGCed2yZx98U78+pMLUTUvX04944pGcGr
M7UwaObZrd4OGA+d5yZohdSNsNMmnXh1phZOP/OZNUz2S6OPo+ZK8ObuB3fm
1R8ljEhc1i5IZsxdn855TVZaHwyY85O7Dj5eBZ25+5rxPmE1zwMI2yc6WoH9
8zsNV7wO2Gc815jg/cN4nczai1m5RVakirt/GPkZ3v3C+E+l6cMjee93FTw4
+WxAfkC9xgcRnzdht61k8LyGusT59iGPXetV3Ohf3J7zXVZzIdREJMbFrBQQ
9E1EPvNXWozJYDxn9ULDV/3qn+EiNSHoS4d8EnmuNXyVCfHm/JvVXASi705z
c5IFBH2IkXfbETWvfzsBQV9G5CVx8oGBLU2JxkeQ4973SjZ+PGZC0PcOeYpf
ztZMb4ynWsPPv4wOaPSxncL5Rqt5GWT2+W4UsEXAnV+6qOGwcmdyeEM86NeL
3GnYLFH8CTxHRz9/4wLWRhq9NiHoa4j83PrhS/ssMSHow4d8oE+/UVFGGH+1
hhslhtTkpBsT9DlD3qp33qBGH1gDzt9azcuh4Pxsl4hMAUGfZuSxy34YfGyP
eS7UcI89Ab4bD5sR9MFF/rZNSG237ni+jn6+d7yh3abfDROCvozIX5w29q4f
jut9qeG7dO6XXCkzJuh7h3xC7viLG8YbE/RpQ968INMo/JkRQV8x5CV2e843
+q76cr7dai6G6NbPD708LCCDOP9p5FOjK1d/dBIQ9EtGHpIY+9nsIJ6n+k/D
IwJy6tw7mhH0o0U+99H8f6Y01Af09US+u23FvBe7TQj6UCK/9jj6ao+2mB86
x3kTtD9rfQaez6zW8PZro6ze2mJ+ajQ8dHG5TWiaEUEfNeT7ncpzK1pifugc
593muU8afVGbc/7lai6B5t9uhZQXCAj6cCPf3m/Vlgg3fJ3f0PBFtr9tfx7A
80h3NfzUloFfD7XC1wmdy4zKJl3DNpsS9JFF7j9G70wnPVOCfpzIJyU9Kq58
h+f06PwlRvdlcOkMY4J+h8hfOuR7lkrwnF6Nhp8VD5lTGWRE0E8Oubxrel29
yJCg/xny2Na5TxzBkKBfF/Ip2WutGv1M0W9VzaWg+zYjtGeWMdHmfNzVXAbZ
w/JOzgjEOkD7GeuTdYqKeGOCvqHI96f3iz30sKHf5nzf1VwOI7IevHUIERD0
L0c+cLpotDAPz0nS/iGnsE+zd8HGBP1HkR/dePDU1H+NCPplIvdwOXjr209D
MpjzlVdzBSx9vLDL8KiGvprzR0ee8S0mb+Z5M4J+3si1tpiPytPF9wvtBxJi
pCVxHsYEfU+RB/kfV6WsMCLo04k8JqO1s/iOIUFfSeRPQ7okDLM1JLc4n3s1
r4V1qVoDnjd87qBfO/Lt6wYvTrhpRtBfHLm2VZLtcAOMv0TD77heb+3rh+fo
aP8w4fOiBXNbGBP0Z0WeHpqn7T7BiKCfKHLPPxUfOu8yJOh/ibz7a/thI6sM
CPo1Il8vCP6V42hADP///Yj1Sgk3o142e5kmIOg3j7zoy6qB3++ZEfRHR550
8nbBCFNc738arpN1YV6FjylB/2nk3leDZmeuxPNvtJ/RSk9oUdrwvQ99Z5Ev
H2UqGuhhRNAnFfmlfkMv1EQZEvT1RH5hotPr4iP4fqnR8PgjuZOq5foEfROR
f3Z9Ydi3oz65OXmpu7+m/jT0M07xKfIXZgR935FP2Km35EJzM4I+5cj/CnUX
lA01JdM5X23kr2J/BXaONyHoA438yfPZ/YVHjAn6FiPvvWvho0afPvTZRW5w
1N7unAXmh+53DTOdZdHS25CgjynyT1dH5Z2OMyDou4ncqkj8Y/tRfYI+kcj3
2Wt9KXiuR9DXEPnu4qJMuxZ6BH31kMs4Hz3UDdTi/n84p5+Mus9qLoQKqe+B
uE1W3D4G7cdmyazdB73BOTjtx5I4fWDUiVZzEZDkys5TtlsR1DtG/uLwxbzB
bawI6hIin1BddcdkmYCgjh7yTOfdlXfX4hyN9l3POV1cdV9N+y7zvSZZr7Ks
COopIx96pOxRdlsrLk7ady09vV0QvtOSoB4icpvSSj8LK5w30f5q9cuZF/42
MSOoN4f83df3Lj91cT5C+6sQTj9WrVtK+6thrg8MBcetCOo7I7d0WPH2gAPm
jfZXlVZdH/VJteTip/1Vjl7FpVIDPNdH+6iD+8xyA4+ZEdQZRN4vefrSJdtw
/5b2UffnXB5+qKGfRB035DODWtrcj8B9XdpH/eR0Wfeqv7Bp+ge52x/TSy9Z
EbUeK+2jhhrf+gadrQjqKSPPrp64JW+rJfc9kfZRuteUndr/sCCoV4t82q4V
F7fOsOC+J9J+STckpq7I34zLA+2XbjTf0fGwgylBvT/kSbcvBq77bExQnw75
oJUvFv9124ignhpyrd4GB/2zDAnqfyG/yumjCnnf1yTwJtvttGupFUE9buQv
Zh2ui+9hRVA/GvnDbh0G3GzIA+odI0ffRtTnRX75dMuiScGYH9ovTXlv33JE
pDn3vqD9koe2fufF70y5vNF+qc26+lzzUyZc3mi/pGP5pvehWGOCOn3IX6dX
Xevf24igrhzyBw7lfg++GRDUQUN+6fCtB7Mv6xPUq0KezdM13dtf/ZOeM0G9
cuR4XgX1tZHjORPUg0aO50lQvxg5nhtBvV3kZtz5ENSHRW7PnQNJYc5vDOLO
bzgy5zSCuHMaZ5nzGFO58xiou4c8ljt3gTpxyP/mzlegrhnyNO4cxTte3ZbB
mHH5l9LGYd2gfWPIxrevXFcYkzJefZY3vBXDU3JmWpF4Xn2Ww5z42JSQbEuC
uqvIHS+97jSkvTFBnVDkJ9daO+VmGJI8Xh1WQMTgnEnBCVZEwavDCui/9YBR
9QlLIuTVYQXYVGUVxEotiB+vDivgQnnrYSkiI6LRIeV4zPzmB091NySom4nc
ycJU5+EOfeJw7n/rbS3o1CS33LPVikzk1dtaWGAfucDokiWJ49XbWpCODby3
UG7BxUn7wKBNPbtXWeDrh/Z7Do+WBrSJNSJ+vHpbC7+8hxh9KDYgqOOJ/Nkp
o0KRvT5B3UnklzuUJWYt0CVVvLqqBIFWsxurj1iRYl5dVYKVw93S23csSXde
XVWCNdkhsXhjwf19ab/XOjz81TiBBUEdbeT9tcYq+4QJiBOvriphrNCyzzMn
I4K6rsgnax0K+mu2AfHj1VUlTCN953w5qkdQNxN5VGLJmlUqHYI6j8hjhVOy
BD2bkV68OqmCVjuK7F2eWRLUqUeevyfuyfAvFsSVVydV4J/jvOOvhnWhDjjy
orBTB6wDBAR1q5HXxbRsM2GZKUnl1UkVTNr22OhppSFx4tVJFWzI7reyrcCA
oL4q8ktndteFDNQjfrw6qYI3Rb+js6Jw35j2b+3EETVVe7QJ6i0i33s/+bL3
nt/Ar5N5jO6fUMN33A/UG9sTdSlFGh64pK5euxp1FMs0vOxmWtfcdOTlGm6f
3y1j8gjW9yQPeg0+N9RYi+qIIm8V28ut4BTVIUe+379rwsb/qA45crfRsuh+
K6neO/I19Sn7av+g/gXID3r3sshQUF195Jvd710cvgs5rlcIi8szFa/+Y9cr
hNctFi0OWMKuVwg6O29Wn3Ri1yuEG+HJrjYPqM4k8i5zroxatoL6BSDftChC
75Qbuy4hRHQsfm33lOrYI3/a/ODxdcnsuoTwY9hnvy8e1JcBeeHV8zemVuF5
ezp/jDxmkfv2T3ZdIpj1/oupmTa7LhGEtZvo0+0Quy4RjPLq9WeAP/WVQJ4y
b1DxvJVs/CL4KtjfOcuJjV8E47Yvjyi5Q/0OkOfpViz6HYOczh/9L94wj3qK
zyvWcIPl3bYMX8zGWQZrH+wLcLahfiLI6z3dlj8ppL4AyHe1nvv73lQ2njLQ
Sym4fFcbOZ0/XlmqbRI9gn3ehn54yK/OgpfURwN5aYXQUfsH9R1AfnNmaPqd
FEPmOmJwTx5R++sE6+8shrdrRPo/OlI/CPXPKhjbu8u2TD/qR4888uiGj5a3
qR89ckuXCcE7hrOv/yoYenLzGediXFe5hht5u9sU+7L5r4KQF7A4TsT6HFXB
wHUFTz18qd41csW70V/Fw1hd8SrIy5ufd+0W1RVHbpzwa3bBMKqTj/z9yM8d
L9+iOvnIZ3Yf/6x0GPUjQD63lePOd7eoHwFybcHk4Ha+1PcB4z1YJd3TejCb
Tyks2DMnyP8Cm08p5FYVpm9yZ/MphQk5qnkvjrD5lEL0B3mlT0c2n1L4dO2E
5HImm08p1LT0ifJpQf0FkP87hUy3X8bmTQrrpw3Ue/+Z6t4jF9ea9H4YxeZN
CqmfD/+8XUP9BZBfXt1y3P1wNm9SGJs+etDrx3g+n85zbVMUDxvvn+XnRwYt
LmS4J7dh8yODcpmR9Z6NbH5kMM7KK/H2T1yvWMMzBrebZxrN5kcGB2ILFVOr
qM8Ccp/oH/5Ds9k8yKDlkWnPzazZPMjgUM26+tfJbB5k8L3znIzn9dRnAblV
pMl1RSRyOs8lZx61b7yvlr9eOZyb/WJfaBS7XjlcPNDu1xgxu145jJy61Wvq
YHa9cph/2Mt/4zHq04H80KbfrWZepr4GyLP0vt1zd2bXJQcnHecZttvYdcmh
39/rHtn8wu9ZdJ6r5RXbsvF+W378Csg6dGD8y3w2fgVYOuq5Xm/Jxq+A4BM7
t1+NZz8vFLB0ZP3fWSLqv4B8gPXw80u7sXEqoOTVneXxWzBOOs9t1ub6xsb7
cPnx1MLz1UuCXV7h80o03C9ZdeunN/s5VQuDIkq3mRZR3wfkd7ffv2DcETmd
515a8/5Y4/25/OsrIcjDU+pjyX5eK8Fz/e71JWd0mcerYE7+XFnjPqH696a6
xOrf6X2pZz8b36xsRf3F1D+F8Kn0372TFwmY61A9Xv51hPAi762VdQVbZ4Tg
nGPx3XcV1ZFW/xSBSeyJHpbRbJ0UQcW9L0nvrdjnpfq0/OcVQcK7A5/CUtnn
FUHSXbuPo3uz/WFDH3L7l0/j/JQfTxm8vnT4Z+FMNp4yyDHvljdZl+17y6D4
30i/r3tZ/xGq78qPswySTneefXE0G2cZ7P1UMy9GxdafMnBcOm2Kywb2fVoG
5v67+zbOT/nxl0NaTrpBQjgbfznYb314TvSZravl0FF5bEjbDWydKYfDBfZH
Yx3YdVE9Vf66yqHux5IYZ3N2XeWQ2C46LjubXVc5rD31c6JTX3Zd5WB23sn2
RCn1CULevEftycb5KX+9YjDzXB7YYyK7XjH0G/cxw7OGXa8Y4m3+sh0Sy65X
DDfipUUTdNj+Vgxtlkw+tGgr9YlAjnqn/DyI4UnxbuOcu2x/IoaOAad0VJPY
PIhhccxt1wGv2P5EDJUeL9emxrF5EENg2s8Wn/TY/lMMJRmt7jfOT/n5kYD/
9In3q0ez+WmoE2FrJh4Qs/mRwK2uB0SRYWx+JLD/Tn47kLN1WwKbB54OtZvL
9iES2Lo6Z43+J+pHgBx1Qfl5k0DXNlt69VrP5k0C65adtg6wZPMmge/5tyvn
prN5k8CKi/c37mzH5k0C1ml3O5YdYvs6CVwbWrDf0o3tqyWw7NZ2o8a5Kj9+
qlep/h3zLAOVR+j7sr5svaK6i/z1ykA/PFPL6Tr7epbDY6/5K5M92L9XAw9N
Tfiayb4fqd4g//py8An71E8rkfrCIM+eM75mxCv2daKATZKEwIHd2OdVgKnR
+J+zN7GvEwU8n7gQzqrY9wXV5ePHo4AP0rbGygFsPAoozW5tbbeX9alRgN6G
SWeimrFx1oJpp4QJnx3ZOGtB9mXTpMrlbJy1sP9T9z6vxRhnmYb72Ed8svdg
46d6d/z4G573dYvIV9+pLwly4fOMO83Gs/HXwiStPMPB+dRnB/nTEcEdcszY
7wtKGGsRk3XMjl2XEqY699k2OoZdlxJC42cKOtxg16WEYVrfLeyt2fepEuyE
HzOGzmbfj1R3jr9eJaTGSULrzrPrVcICO7HBLzN2vUqA7717d5/CrlcJ9Ra/
3244S/2bkGeFdunewoT6uKl/qqCamxvy86CCdbsn5BRFsHlQgU1166uTjrN5
UIFZ7L6/HOpxveUaHhWg/NdmKNvXqaB/1PelZCvrq0t15Pj5aYhn7YJq23g2
PypQhNy/LSikfkDI8xM+D/GyYvPT8PgXklGbw9j8NFx/y9r3rY5Tfyvkqcl1
nR59o/5WmD/UY+HHyfrV0r5u79iVfcYkWjGPF0J9cXJo3X3qE4qc78dK+7fZ
dacjlsaz/rMiWBSR81+pKXt9ERy5tRnIEPb6Iri5c6FNTST1IUX+nOdDSvs0
90zFuoMx7POWgUGOwL7DT9aXuQwq8//I37MOOe3H/ixMc1h7ivp1ItevfOm7
8i67/1YGJz91n7ekmt1/K4PJPL9O2o99G9A2v2QWG2dDn6aMjVr4ho2zHLwy
S7u0ns/6mZZD+XCXmqtfqH8uctMbWdplHdn4y8HXYcySNq5s/OWwepn+xxle
bPzlIHxyPjIf2O9T5fCD54NJ+67rVSOffA1n1yUGF/fKK0WV7LrEsDnprwPb
J7HrEsOX8q/J0ypY/1AxhDitmeMRzK5XDJeFOVKbVHYfWAzrp14/emYT2+eL
Ybx+5cIxyWyfKQbHf78OeJ/YtL96529lsHkJ2yeI4QrPj5L2VxuSkpq1n8jm
QQIX4rzNW5WweZDAq0i9tpZD2DxIwDa8yNmogM2DBIYFJ3tqu7L+nhJQbtmy
+sMQ6vOLPOpK7o0wXTY/Erh7qGflyCbfLyTQZfOpLyBu2ketjfO06HGd3d+Q
gDzsnIvDMXYfQAJDffsMsdjBfr+WwAHGR1L9s6qJXydy/8tHwyKvsHmrgiHB
e1M3dmXzVgV9X6cWH09n81YFPVet+1Wix+atCoLcf8yoqqb+hsgHhVeXdRBS
X07k7S6dy85ZyH6vqQIBT/+H7jc23j7ezaXpfqNy6AJplE7T/canCyaPOFnJ
7ldUwe19Q89+PMfuG1RBQambg1cK9YvEuE6evKcdSNh6KwPbIW4LM4LYuiSH
JcF6XeJ6s/mXw45WvqGFG9k6KYfbxGus9HrTflLnzsXLyyOb9pODv/YO2tuD
vb4COoflnrBZxv59FZr7s/jPq4CEgQO9ung07Rt9BF3f2t5lP2cVYPnM5rDB
dLavqAXjjDlLip3ZeGqhINv69+y5bDy1MCNXmGScT33EkDsvfGgx7g37vquF
rv19bOYfaNofrh2d4XCqGxtnQ786Q+Xy6Qz1rUNOlg728AT276uE+/337v/g
wMavhOG1y0ZeCmHjV4Iw7c8fazLY+JUwZ/38oKwT1AcN+cRq12PuztRnGbmk
T2Dd+eZN+8DiVKOggE3UJw752bc3j1bps+tSQrZfot7CROoTh3zLwX5hBt+o
j6H6p4rxF6N94JPu1VmCQHa9KmiV+GWhdhK7XhXk7TVPVUSz61WB2yD3gSWP
2bmVCo6/CFacGsLua6ngn17jHmuvpj5uyE3E8Uk1b6iPG/J18Zmu/42nfnnI
DVpdqci/1ozJgwr+Pl+1Mr0r65fX8PjT+hN+dPmt6cMwT2u3dDq02JX1nc+D
3lE/+xbfZ+tkHij8H5baxlM/dOTpLsenzbJDTuewvgZr6s9dpz7dyOtkk/8x
mEV955Gj3h0/Pw08uXvOSI3fNJ3PGg15Xqb6ivmn89lZv/75tmkwcjqfFZ0f
6Oi6Cf8udD7rHKsKuKvZb6Tz2ZBd/n2/nGfzIIRHbcd/jRrP5kEII3dPOV3z
if28EMItu6h54SlsHoRA9ix2e9ydzQPVqeOvVwgLxrcNH+jDrlcI0yZ4POm+
kp0zCmHsRL/g9pfYOaAQfCZFlFh9bTq37fVnvK+uO3I6t735Rmxf6MWuVwR6
lra6M++y6xWBzx/jXxlOYdcrAkFut91j31J/duRbOL04/rpEEJ5fcf7eVXbO
LgJp3djVLV83nedOg/LAidbsukQgXxPUavegpvPci6v/GyM/wMZfBoV+JOJk
Tzb+MtjdfkZl3XI2fqrDxo+zDKLTI04btWbjLINVjsNKszybznlT87rVeo7G
OknnvN4RLo8narPxlEO31Cy7XQI2nnIo5fTK+M9b3vA9/cJIeXDT+e+Qp/oX
SzTzNTr/vaj/OAT2sPtRVKeLfx0xfNR7sWFmjD7zeAlYcHpT6t+b3q+q/p3O
Nw/7FnlFH2frsxRmrVJtO2/Fvh+l4HzJ+r1OPNu/SaHs9bJduy5Q32TkI8NK
xvVcw/ZvDY+/b29ZNJLdH2t4PKeDpP6dzj1rChYF1BxrOvec1e2WwdK4pnNP
RZbNdYvB7Fys4fHNZy09aMr2bw3X/7vAq28F+z1dCjO/Gb4v2Yefg03vY+Xn
TQab8vpvk9ezn2sysN6UbjtpPJs3GQx4oOiXOZvNmwwCNu71WeXI5k0GoUMn
jJ79nN0Hk0E0pxfEz48M7hPdtDuF7D6GDF7WX9yXn8juY8jgU/6CYzv7sfsY
Deud0/Vc4hfqH61ZV6eX12aebMbkQd7Edxu5bmhrkufF5kGuuX+cnwc5jDg/
3+vBDfZ8kRzenNu61TSazYMcNnN6Pvz1yuH5mPCVwVepXzbylUErJJv+on7Z
yB1H7+l1qyW7XjkUjryconUNP/fpnJT1uUZus//KkvRb1BcYuZ/c28lxKrsu
BSzrcude7i9234/q5/DjV4D5h/Wmq3ZSH2rkg70sC8w8mzHxKyB2SdrUnWWo
x0Lnp6xPNHLf5jbWsc3YOGvBdLeu1Zh/2DhroYzTn+HHUwvhbVb3Dg6mfs2a
6/u9nDVNiP0SnauyvsnIM80HBn2xa7ov+o7TY+Ffv6GPzUoz3vH8J/Cvo2ri
C4wcdUj418mDS9z5uv8DdxQh1g==
   "], {{
     {RGBColor[1, 0.5, 0], EdgeForm[None], 
      StyleBox[GraphicsGroup3DBox[{Polygon3DBox[CompressedData["
1:eJw1mXXAFsXaxpd9mIddUklRBKWUlBAEAaUkJESklBDp7u5GpBHBQuw4drfH
PnrMY7ciogiCQQkifr+La78/5p3f3u/sPrOzM/fc9zWnDxrffVwcRdEm/uSo
rwhRdCL1B1x3xjAHHgt3gmfDY+Au8FxYN/5KfYiygzIJ+y3UV2OfDN8Kb4T7
w6vheXCFNIp+ov6hUBRdiH0W9tFcd4CnwyPhi+D58AS4KzwPHg+3g6fCw+EL
4CnwMLgtPBkeCk+Bb4OvgfvBq+C5cHt4GjwCngrfnr3zWHgLvAYeA98Ir4Zb
0c8zuU6TKGoN14ALw/Xh0vBh+t8GrgUXwd4SPgNO4N95xmHKz5TzsFfDnsd+
PlwdLgR3p17I/yfzW79R/0n5iTIK+/XUK7GPhm+AV8EdubcB1/UpgykbsC/B
PgheDy+Gh8BXw0vhYfA18HJ4KLwRXgYPgNfA8+FmPPM0rnP0pzz8ObZtvFdf
bCtpM4frfZQqcGnqltgnaI7AByjV4LLUrbFPhAfDK+Fn4fvg8TxzFdeNeX4b
6knYh2Cfjf0Grlth3891VexlqP+gVIZLURfk/2fD1TQv4YZwVfgopRZ8KvVf
lJpwBeojlBrwKXpfnj+Xe2rrW3B9OvaS1Hspp8IlNN/432twgzxjRtuX4cew
b4Bfgh9VP+F74RvhWfC/4BvgnvASeBrcA14MT4UvgRfBU+Az6UPg+jfGszf1
MuwzsPeCl8LT4cvgq+DZ8M304wP4fOo52O+Dt2C/Cn4GvhdeBD8M3wYvhh+B
b4eXwI/Cd8BfUE6Cc9Q38KwT4EGs6etp81/4WY0HfTtI/TN9i7E3wF6F6xbY
q3IdGJtz4UpwDNeGU3g/7bvDHeHy2OvBJ8B/Yi+aei1Vxd4Dvhg+Ba5LH17k
+c3gYvBWuDp8Fm1K0OYQ93ajXot9gfxJ8LrQ+mhMm/LUx2jTEC4L/wU3gMvA
R+C6cHH4ILyTe2dG7ts07Ndgbw7vxb4gcn+OJPYvJyf+9poDatMQfh1uob7l
PQc0F6bznE0522fAm+Hz4Oa0eY827eBm8LvwBRo3+B24LdwCfh9uDzeB34Jb
wyel/h6a/43gk+C/C3lNfEGbtxiHRrR/Q/OBNnXgf8PnwsXhm+Ez9F3gF+Cm
cNnUa09rrSb257CfAzeG34RbwmfD/4nc/1rw83ATuC331ubeonCrnMdqIn34
Nnhda31fTrkJXqu1mdqPVKR9B7gefAL8d/B3rAR3w94Uezm4aN73VoPbYa+L
vTj8OOVT+W/+fyH2hthPxNYJPhsuqXGGq8AF4QvgOnAxuD18FlwC7gI3hkvD
XeFz4DJwU7giXADuDDeCS+n7w03gsvA5cAX4H8b/EP2/Uv4E+0F4hfwMXJk2
h+jnLtpUgf+Ed8M14ULc+wfcBD5VG6jGFk7gfdjzvNtmzKdr/LGXw34Uex24
GHwA3pvYt55EXRX7YZ7/C/ZC3Hud1ib2Y/RnHXwa/E+wz5fvPyONjm/cv9K+
BpyHf4erw//I58GB51xLs8rcWw37Mex7sI+j7f3Yb+K6KW3ehtvQpn/q/2kt
/83/amOvSH2bvhtcHL4W/gx+A74R/hJ+G16f85x/CV6b87r4d+ZX/we/DK/L
ee28qP5R76J8n8Ucij32FWBMI/9ve+R3uoC6Mf/fCn8DvwffBH8Nvwtvgb+C
35Evhb+F38/2Vu2rP2re592HO/n/LZTv4P/FXtOfwv+JvdY/gV+P7T8+hl/L
nrOf8mG2V/+W8e7IMdAPkeMgcYms33uz91I8cICyjbKVPryqMc+7H+rPK7Hn
S3utx2xMDmbj8iTf4EvFO5oLtPkc25sa87x/80LqLZSKGR/Ofk+/tSfjnVm/
9mV90/M1vgxz9Ev2LhqfPxPHdgvy9vcd5Ftiz6+WVPVi+3XNw4Xw68zDKyLH
JIqPRsCXYn+K53yleC3vtdUPe+csTpBvn5TtTf//zRU3DYN7x95zLocvir12
B8BdY8diw+E+sfeowXCP2LHVELhn7NhqKNxLe1zOfbs49l6i9bIo9hrtD3eJ
HfsMhLvF3mf6wB1jr/XG8rGx1/o58Jmx95we8vOxfXZvuEPsNd1Lfj72HtUT
bhd7X+qqeRd7r7tI/hwuIN+vcYvtA7rALWL7knby27H31W7y27HX8fnwWbF9
QxO4RuzYpr58i+YnpZ78A/VOjSl8kvZ4jR1cXmuLZ14Mt4rtA86D62rPpZwl
v531Tc+sDG+EP4JfhdfkvK+9APdOvR/I/9ekvhR7p9jzQGPeHS4MN4Vrwd9T
Smp9MOG2ZWv8AHw+bcbDA7E1h8fA/RWHwGPhAeojPA6+HC4KN4PrwEXgc+Ha
cCm4DXy2fgduDTfM3lfj3ADernbwYX63GfbRcD9s58Kj4L7wD5TS8F+02aHv
Df8N/6jvCkex53Vh+aTY61LutyD1N+ofXFh7A+VkOJUfp5wCF6H+TN8YPsYz
98AV4GLUl6SOgRSTVKbujr1N7L2RZRIdpf2H8fGfj/YX8FrekfmcXZq71IWo
v9V8gotqnabey7WnfK3xwp5Qf0Jh2UZHeM5HsXO+g/DHcEH5gAL2GT9nfuP0
bM601nvAF8LN4YE5x3Lr4D457y9Xxt6TlANugC/Nef9aAT+W+Lfb8EKPJv69
1vDDid+tJTyS9vfQ/jquR8B3w9fCw+G74M3w3Znfvitnf6ax2J35y72ZTzuQ
+T35v/2Zf5OfeyTxO7fit1bnvN89z/U9OY/trZq/OcdX6zGMhx+At8IT4Afh
m2PnuYrDb4WnwU/Ad8Iz4Kfgu+GZ8NPwPfB0+En1GZ6Xc9z1APydfBB8Qux1
oTzlRM0d2nSEm8Hzc47xHoSX5xy/PQlPhB+Cb4mdFyhefQRemHO8/TC8NOf4
9nF4Wc7x7RPwgpzjyYfgK3OOM5+CV+QcKz4dO29TvPpc7HhfsdBM+ZW836uR
crfgHHMptt+Dc9JF8L7gfHMJ/FsWq8gH7wnOPRdi35E4ThsHf5s4hhwJ/xGc
wy6GfwnWDbQf/Z44558Jf504hhwOf5flC9pbtgXnX9MV5wbnqnrmz8F51lz4
x8Sx33j4APZN2JfBu4O1gvnal4JzuhnKn/L+1vrm3wTrEtOw1ctiCcU13ySO
RUdguz54jQzQ/xP7wf6K34P921DlHMF+T+2fhkfCg+FtiWPgUXD9LB+8nrpE
as1iI/xT4rh6gvb/xHHvWHh74vh2jPqfOH4eDcepdZAVcMm888SrqUtRHov8
TOXCd9BmKm1fCfa3GtvtwXmuxvyDxD5X7/V55vfV5y8SayBD4IKUO2i/Ru8e
rNWob+8E6zPqz4fBOoy++3vBGo76vD+xBjRHcyaxpqPxXxi8H2mv+ytYn9G7
/JJ4b5gK51JrTFfBR4P1HPGtwb50IPxl4hxH45/LW/9ZTf1rpk1ozvwQnJvP
gj8O1qM0Tz5JvCavUA4XrGPoG+1LrCvNhr9KnJsMg3cF6yfzNN/g5ZHf680s
n5KOsyNYE9C9nwXrYBMVvwXrP8vhwnnrD+uoP8U+I/J3/zDxXng5XCRvrWA9
9UeJ97/j7xus3U3WvYl99yDFdXnrGGv17YI1vUnKd4P3XPX/2eD9Ud/0vcT6
Sz/lo5le0wuukbeecB31aXn7H/mh1xLrLJdoDSbWj3rCVwfv0XrO64m1nh56
RmLtpje8M/F+rHHYELyP99X8yfKQy+B3E2sWspdKrYNshtcH7/WKX95KrA31
0fpNrd1cA4fU2tlK+MTU+s4m+OTUusn3bM6n560F6ZmVKa9oD6JeERzPqJ+L
g/UovddVwXGIfqt4av1R66twav1O325RsMai9y2SWmfU91oZHM9cCq+Cm0d+
x2Kp9dMN8l2J4xV9o6ezvby9fGCwLqr5Xyi1xqf5PCw4btE+m6TWAbUe09Ta
or57PrVWuAqeS/s6kb/X24n1NfXn1cQxSne4TGodSt+6dGq9SWMyJVi76wKX
S62jyV/NCtblusEzg3W5i+DZwdrdxfKHiWOsrvALiWMvPUc6mOIO5UZfBevM
U7BdF7wnypcq97md/y9KHaP+GGX+K1iT1DMnB+uWnfPOMb7P9nc9d2cWPzyf
OC5Um+cSx6md4DnBOa/efWxwnNYBHhMcy2n8X04c5+kdX0kc5+m9Ts5b/9S8
GhesN3aEJwbv79rny+et6WlO3hIcXylWHR0cNypvGhUc1ynvmxSsi6pvFVPH
9D8yV59JHHeqb7sSx9Ba788mjgX1uy8ljhE1/qekjjm2c+/w4JhW2suRYJ35
SnhJsO6qNb4ncYyu/e6J4HxHevhjwTmOdOxrgnMlaSALUufe0sQWps6xpX3N
p00l2vxEm+fgvpE186Vw9ci6yujUMUoD7KNSxy71E2uobRVv0O9Hg/Mvaekb
4UaRtY7Hg/Mvae9PBudx0uo/Cs5JpUFJQxqkea4YLDju2sm9n2Uxt/Sl9xPr
ztJs3w7OK6UX7U6ck2geLsi+o/aj/wbnodKp3gh+vvSro0mmC9N+fHaeou/+
QXAOK93pnyTThWnzCPZLIuuuzwTny9Li3g/Oi6VlvRCct0r7ejk4R5b29W5w
zivt68XgfFna2qvBua10uQnBOrC++7Lg3FD61YhwXK467vcuSx1nS6eal1pb
kYZ5aeqYWLrTE4lzGJ0RzE+txUjzXBuce0qDejjTBJQ39Esd00u/+ivJ9HGt
i9SxpmJInTmUk9+mHps6Hj0be9/UOYA0KyVZ0sq1J45JHQc31J6QZFo89j6p
cxJpjz1T5yTS8QamjpWll16ROl4/E54W/Ls76PPc1PqRtK/lwfmy9LdDic/A
FBMWSH0uojUyMnWcXU9jnjg/1HmWzhW03uWbeqXOf6QfrstiGO1NOvvSnC9H
fSzJzgN45uWpcwxp49ODNXyt8QGp8xBpp2uw142s3b2Z+AxGGr60fK2F6srR
8tb06vD/6nnnIxrPkqnPFXQmMjQ4z1X+NSm1TicNeXBwnq5cbGLqnF/6cFWu
H4+8Hm8P1uKO6/A5xzOD+N07g/Wr4zo23ClyfHJb8PqVVl8l71xJa/yOYK1D
WuiQ1PlSLezDUudI6r+SX+WSyinL5Z0bqk3ZvHPDmvCJeZ+DaK/UmY907/v1
HVLrIPq+BxKfNSr+n5Jao9R5RKXU2of8Uum8c8wa2AvkfXapOGFC6lxRWvrg
1DmefrdE1jflBXHeZ47aT8tQ7ow8xyan1jql298brPNowd0VrK3pXOM+uHNk
/XlOai1VZwQ3BuszOte4KVj/0VnJrNQ6oPT8annnlVoLQ4L1DeW2p+adq56F
/V/YL4sc+41InfvJfjjx2apyse8Sazf6ng9l+5HW74PBGpTOBx8I1q90HnRP
sOajeHhrsDaoM6CKeeekWhd/JD6vVSyt81L5t7aM9f3Bmpg0+Y8Tazc6Sx2U
Ok/W+M9MrS/r7OPmLK7T/lgh73y8LvbVwZqV9O2Dic+nFW8PT50zq02lvHM3
xaWnpdbI5PM3BWt60ue3wC0i6/Cbg7U1nXP9H8c9u0o=
          "]], Polygon3DBox[CompressedData["
1:eJwtmmWgHdUVhS9zeibvESTBIUiCJ8GhuISgwaF4qeASNFgSLAQN7u5Fmgpu
pcWpQBUoLQ7FneJQrN/Hmh83mW/OfXPvnXPO3mvtPcN22m+LfZter7cL/3yP
/49se72T+f8w+NO+Xu80+Br4PLivv9c7Fb4aPhceAJ8C/ww+B27hC+FH4Lvg
WeFj4LPhY+GvuN5R8Cnw4fBn8EbwAvDM8N3wnPzNt9PwWZzbo/Z6hzB+FMf7
Mf4uJ7eAF4PngR+CN4WHw3PB98ObwyPhueEH4c3gEfAQ+AF4e3hVeHH4r/BV
fMZafn7p9Z6Af8r4FvBoxv8JHwQfAe8Dvw1vAi8EzwrfCx8KT4YPhN+HD+Z6
s8GvwffBP2B8cXhe+PfwlvAy8PzwH+Ct4GXhBeA/wlvDy8ELwn+Cj635vE/g
h+EDGT8c3ht+y8+Dj4SdxHfgbeGV4ZHwn+Ht4FXgxeC/wO/x2r/JPX2ea2/D
+Eocj+DcI305tz88quS9lzH+EHwb4wczN/vD4+E94dcZ/wm8Ibwq/Dg8GT4L
Pgb+Et4J3h7eEP43PAk+FT4C/tzfB58DHwd/Dc/EZ/yK4986p4zNBv+2yZoa
Ds8BPwI/Ba8AX8TrMY4f5Nzs/Tnney8qee/3eJ3G2KWc+4rf9iPGx3C8Muce
5fPerbkXm/L+/8FHM36a+4DxL+Bx8GHwWPhN+IfwaHgZ+G/wj+EN4FXgx+Dx
8DHwQfB/4QPgifBe8BvwBPhY+GD4A3iHNutvWfjv8Nk18/89vs8/4MMYPx4+
lPGP4B3h7eAN4H/BE+Hj4EPgD+GN4QXhWeB74FcHcF/gAs/DvTiD8V/CF8PT
wuvCc8ED4Dt5/zrwnHCF74DXbrOev2ZP3gbvzvfjkr0nGb8dXoPXn+DfwBO4
3nq8fwjcD/+GsX15/wzwz/g9kxkfw/g88PTOMePrw3PDA+G74FG8Hu7ix0Te
Pxr+M3w3fDi8OvxH+E54PDyKv5/J/cH3u4mx0fAs8BfwLfBa8Kzwl/Ct8Jrw
zPBn8M2O8/oLfA/XO4LrrQb/Ab4DPhReGr4NvhbeC14Zvhe+CT4QXgm+B74R
Huf6g38HXw/vD68I3w3fAB/QnxizVpMYY+xZBb6P45s5dxDjTxrjON7Rz2B8
Vfj3HN/OuUMY/z78G/gX8L7wMvDt8HXwWHgp+EavDe8JLwffCU+F94EXh38N
Xw7vBi8J3wBfCe8BLwvfAf8c3hteAr4evgLeHX6LyV8YngOeH16b8b/C98JH
wpvz2snfyrkXjC/wJPh01xC8DOtgDOf+xPHDNcc/YHynXs4dzvycwPF4zn3s
+oLfhd/wO3C8KO9fmLHvm3Pcz/Dp8GXwdIwPg2dv8h2PY/ww+HdN1tCKjO8H
/7rJHI1osyavLlmTrtX5+cwLOJ7Ce37od+N1AMeTOPce449xfBXvN2fuCC/t
nABru8bhaxm7jteL8Opcf12u93eO7/cavHcB+EL4JHgHeCh8BjwZ3g6eB54C
T4S3hueGT4QnwFvBI+Gpxjd4F3gd+G/wfcZ09x/8D/gB+Gh4SF+++zh4S3hX
Xpc1WQND3OvGpC4+bcHYfH2Zq6PhbeGF+nJvz4B/DC8KXwuf7xqFh8HnwyfC
28PD4evgC5xT5wq+HD4T/gm8CHwFfBb8U3gE/HP4Qnhn+Ey+06/gS+CB8Nus
t0XgOeEF4Nfh+eBB8HzwN/D6XTxfHt6Qv58fnsk55trnwnd1+2UQ4+e1yS2/
hAf3J6fIJ5fkmm+53kbwaoyvACtENnYu4RXhadQA8BrwSnBRY8BrwqvAn/L3
q8NLwkvAn8CrwUvAi8Pn8Hm3wtfAM8L/G5C1szy8DPw1vB68kmscbtQ45mN4
Zfgrxtd1LcPLwZ/Ba8BLwUvCZ3H9m12L8PT9yaHez8NLcutx8Lnw8Yx/w7WP
h8+DT4C/hQe2yZX78P7peP/J8FXw2YxX9xr8i2799cMnmIO79dyDT4Qv9n7C
0/Qn55pPf1ySi0/qrn8q4wW+AH4QvhWepT8aZ6EmOVDtczbjt3B8NedmYPx8
+AH4Fnhm94dz0iTHHVLznS9t8pv9LVN4XcLxKZxrGPuI+7UCPBweCX8Oj4KX
hpeCv4TXgVeAl4X/yDX/4D53T/PdXmZ8EOMfkT+GMP4hvDy8KO8fAX8Mr9iL
nloMns4cD29sjIBfY3yOLr/O2x9NdQ3Xfq0XreVn7NhEg/nZLw2IFm44Nxfv
fQMeCg+Gh8LvwIv2on8XhGdQk8CbwuvCHwxIrFwEHg6/Cy8BzwcvBL8HLwkP
NWbC78NLwcPgRfqjYWdrokHVtjOq+TjejHPrMT49/CN4E3gdeFZ4N3hbeBN4
NjUDvB28KTxAzQuvB68Bt2pieF14dbiqmeF14NXgWeBd4W3gjY3t8B7w9vBm
8MzwLvDW8EbwTPDO8FbwhvBANRu8EbxWfzTVck00l1prkJqf4805tz7jfWpw
eH14FDytmroXvTUaHtyXXLUlvAHcD28Dj4HXhFc1Jzb5DTfXaMqjmuwBteZ+
zPGhHO/Budf6EjOMHZtz7saaPe5eN6bcAA8r8SLqBfWA98R74z27peaeee+8
p7fW3FPvrb/htpoYZiwzhv2yJmYZu4wp18Nf1ujxH5XsR2Ocsc4Y92u/f41f
26Fk/zzE2Du9rNdzSnKgW//xJvrLmGXsMiZfV7On3FtrwlfUxChjlXvu8po5
cq6cw7/U3GPvtRr3zpp77L12Th+pWVOuLdfUYzVz7ty7Rv5WMwfOhXN2R80c
OpfO0e01OcJcMQb+eU2MNlYbQy+DB5do+9HwlTUx1lhrTL62JiYYG4zB19TE
bGO3MeNq+Isa//zDkvj3OXyS67UkPn5co+e3KYm3vc4v7VwSX9+u8Zsbl/ij
12v8wwbwJ/A7NX5vkxJ/8mrNelq/RC/9t8aP/qDEf71Z4182LPHzb9X4x41K
/PeT8Fh4lRJ/M0cX3yeW5MtFu/x5UomfV/u8BL/Fa2pJzHItvO58crxUF5/P
LvFjL3P9g93fpfMn/dnLxoh/MPace8J8WuLvn4H3gVcr8dt9XX7ZqyTfNJ1f
3LWk/jBtF9/3LtEL03T1hl1K6hH9XT4aW+J3Spf/diupZ3xU45+2LsmHH9b4
s61K/OhL8EHGoxK/9h/4QHjtEn/3IjwOXqvE/79izcL4VuLXPqjxg1uW1D+e
hfeFVy/x6zN19ZSDS/SAMchYpP4375gzzB3G2HtqNLZaW823ShvNp/ZTY67a
xsPoZdTkK7fRgGrBR3vRo2pQtagacbU2elXvrIdWX+tZ9C56lpFtNKa53jXh
2tAz6B30BHO30Wxqt6nw7H5+m/WufnW9qgHVgmq82dpoRrWjGnGWTn/rDV+B
L9FLtzl+ldelHO/Eb365lzV3cZt8aS1CT7Q+1z+rRAu45lx7ekK9oZ70+208
k95JT7dsG0+nt9NDLtdGg6pFr4RnbOPB9GL3w0u28Wx6Nz3eYm08qF5Uz7hS
G4+qV7XmYO1BD6wXfhhevo1H1CveBy/RxiPqFfWQi7fxcGpT95h7TY+l19KT
zdPG0+nt9GQLtfFkejM93cJtNLBaeCh8ZI0mUZsMhver0QhqhWHwpJqcbm5f
Gj4DnqakFmVN6swajaHW4L/envB/mnhrPfYBNZpF7WKNYHyNplXbqnkvqdEE
agNz6kM1GkQtomZ4oEYjqBXUKPfV1CSsTaiJDq3RKGoVNdW5NTnb3K2GuqtG
U6mtrFldUKO51F5quvNqPK/e9yZ4PtdXiRZWEw9t43H1unrkedt4Yr2xnnqR
Nh5fr6+nXqCNxlBr7An/q0bDqGXUIP+s8cB6YT3K8TUaSi2lhjq9RmOptdRY
p8IfNPEm88NH13gavY0a7oQaDaeWGw6fWKNR1apqyvNrPJRe6gp4Br7foE6f
H1ii9+fs6juHlfgbr+m9+bzJZ3lNr/VFk8/So0+C1yzx7q4x98rxJWvPe+Be
O67k3rjm3DsnlKxFf7Nz9VmTe+GcmPv7S+ZKj66/qSXeXU+uHv20iVd3zsyl
A0rm0nvkWvqmyb1zDZhb29KtjTZ7+8SSudPD6+1PKfH27iH33pSSvWUMc6+e
WhLbnHP33qSSteCeNlaeVrLXjYkvGAtLYqV71Fh7esne1TNbOziixEsbA42V
R5bERmOka2lCSex0Dbr3jy5Zm+5pY8lRJXvdmOleHl8SS42R7vVDS2KnMdK1
eEhJ7HRNqVW+bbLW3MOj4F7J3naPu/b+22TvGxNce+83iRVqFLXjrCXaRU2j
Vpy9ROuogdR+M5RoIzWaWnHGEu3mHldLTl+y99W46uEFSrSvmk+tNUeJFlTD
uvfnK9G2ai612ZwlWkxN6t6eu0SrqjnNdfOUaFE1qrFi3hLtqkY2tgwt0c5q
SrXyoBKtaQ58Hr68JDdak1GLz1JSq1EzqyUXLNHSxjD33ptNYpsxyL38RpPY
9F0MhV9sEluNicaqp5vESnsUes+nmvQu9KDWnl5v4k3ds2rHvpK9rKY1dgwv
0bpqdrXvQiVaXp9p/c+amLUxNaxad9ESbauGVTstUqJt1fhq34VLtL+aVC8w
W4lWHdymP3NQiX9WMzwHX1aiJdQIz8KXlmiHvfj7aeFnm9SDd6vfSdTev5vU
f/395oZnmtSHvX/mgrea9F/2hqeDn29Sz51QU19+u0n/Zef63VLt/bNJ/XVX
uBpbm9RnD6yp377SpH69S01f6okm9dyDauq5rzbpv4yFB8LPNak37wNPD7/Q
pL48saYe/U6TftDJNf2jr5v0f06q6Rd91aQ/8hS8F7xySb3eGG2s/rBJv+Zp
eG941ZL+y7CuPnFsSf1iaFd/OaakPnFMTT3+4yb9nMk1/a6PmvR7Dqupf7/b
pJ81paZf9WWT/s1ZNf2hUtIfMEebq5uS/oPx3Fzxvyb9m8NrapnvNek3jaup
d7/cpL9mDjeXv9SkPuZ61GuN4HpP9cXz6H1mKul/WfO0HrhZSS1UDfWEublE
W71fU7/cvKS++GlN/XTbknql/mUKPKakvqgm+7e5rESrqZGehC8o0U5qKHs7
F5ZoKzXWM/AlJdrLGu7T8MUltV01mlr2zBLtpsZSC59Ror3UeP+CzyvRfvox
66/bldRX1cQvwleWaGX9xlR4z5L6rJpQrXBAiVacWtPvGVLSzzKejYHnKunH
mP/UJtOW9Jcuqum/TVfSH7uwpj83sKRfNAPz8HYvmlcd/E1NvfSnJfXXb2ty
/Y4l9WFzvtpw/xItMH0bLb5fSX12QButvUdJ/bq20dq7l9RnrcFbz/1JSW3e
mrm14H1LaunOkbVgPadzN66k9qfGUGsYA+wFuQeNDa7xWzq97Np3D9za6XH3
xgvWV5p4vN/z/uesTzXxePfDz1tPauKJHqzxQNZG3VN6I+sfm3d60tj/H2NI
k/6C/YNnrT812ZP31ni8izu/ovfTM17U+RPn9hnrcU08729rNNPPOr3o7/P3
XtXpQ+fefoX9DGty1uasD1ivMeeYe/S4+if9lf7DObYX6hpx7vWI9gIn9+Id
9ZD2/vSEeks9u70OawJ6eT2jvb7jevGSrjF7p+5R154e017z0b14Tz2zvXFr
Anrp0SW1/km9aDs9rr17PabeV7+kH3TPuHdcg/YuXcOuTT20tXc1pN7aNWy9
RE3n2jYmWI+yXmWseNkY3sQT/7WmRnBX53/UYuacqzv9PbjT4zd3fkht9LT1
uSYx9+6amGxv3j1jrDYm27t2zxirrUn8otPrai1j3ohOHxsLjZkjO39gLNXf
WH8a1YtWUn8P6/S5WsmYrv/RDxnrjcn24o2xxmpjrr1ZY6Kx2BjtswfmDGO3
Gttegv5N7W0OnKvT8+ZGc47PIhjTzUXmAHv7xnRzgzlxSKf3zZXWSOzlWoOw
dmKO/KzzX+ZOc6S9THOkudOcZ6/VHGsuNOfaSzXnmYvNEdazrL+ZO17qy7Me
1iz+XBPzt+/8jLnAnG8v2JyuFjCH2qs1R5lb9YPf1Z570UbmaHvN5jRztzXA
Tzr/aW3Qfpl+1Jq5/t0cbm/WnGRuN4f7LIU50txuTtIf6VfNVeYsnw0xB5vL
1Bz6TzWYWsQais8+WDOztmLO81kLc7y50BqXz5pYk7P2tUXJ/nE/Wiuz5mZ8
0/8rdKwZndPFO2tJxmB7YeY4Y/N3PZMmNShrR9aIfHbBmpO1I2tsPjtjDeTN
bj/u3N1v96uawWc3rMmpJayRWCuZ0sVbxZW9FHOUucoaob0Za1bWDq0h+SyN
NcMPut8zuft+5uIdur+/qIt35riJ3ffxeuYIe3nmGHOHNUafxbDGa+3RnDGl
+3xziTVfeyfW0KwFWyO2d2PNzdqxNTqfjbGmaO3OmqPPfpzZ3V9rdD4rpAa1
dmcOsleoRjA37VRSfzHHmevUDBO6+6GWMOdN7q7n+J5teiPmFHOLNXRr6dbc
Hmd85zZe3TXt2t6rzb13Dswde7ep5xmzjF2vqHGbnPt7TY3dWvv8Jb34fdrU
L32P7zXHW5/Ww5j7x7aJfe4p95Y11LFd/rS2um+b77Y7517ty8tjr/lojcY0
39qDVXta0/XZE2vy1nrVVOO6eO/8+syFBXefyfBZjN3a5FJzoLnQ3vMbrj2/
nx61TW4055n7dm+Ta83B5uJd2uRCY7Cx2Jr1yd36sZbt/BzTrTf3xx5tcrk5
29ztM0A+C2QN+gne/39RV47j
          "]], Polygon3DBox[CompressedData["
1:eJwt13WgFVUaAPALl3ffu6TSSEk3iHSjxKNRUqVUulFaWroNGhRdCV1rd1XU
VcI1AEHBFcUllxQMVESQ3t/Z4Y/vzXy/8505M/PunDlT7NHhHYZljMVie0WK
qJwWi02Jx2Jvws3yQolY7A52H5vKpogr8pOpsdjp0FFkEIWSsVg5PlbdRvkm
Tbn1LcBasvFsDjtjkILsfjaNLWbn2Bdit8ilrYa2E7a75J+LnPars+O23xv3
F/2Kisr6TtFegY/X/gp7j+Uzbnk2jr3M3mV52WV9c7HqrIao6pwrqpvEXpe/
JnKyYqw/Wy7foG9C3ypsKvsb28IKs7vYNPZ3tpUVYZlYcdaENRX1Ha8Sm8ze
kH+orqC6QuwBNoctZ5dcRxn2GHuRvcmyqyvLxrAN7B2Wh9VlT7Ft7EtWidVh
i9lW9gWryGqzRWwL280qsHvYKvZBOBcxwfmdcV9+tX+nqKJusnOpoW6uuvfZ
DlZG3xJsIFvJXmapt34b7dkI9pjo6Hh3s1lsk/xTdSXUVWOz2bvsM1aK1WQL
4tF5hPPJq29xNoCtkG8Mv0l1e5zPlyK3tpraTqZF/7eJ9p9T97zom4yONz8e
/R/D/3M4O+va/gjHFvlEMfaVY+0VedTXUn/K9mv5v0Ve+7XZadtWxi7iHHLo
t46tkX+jZp/Ip70O+942v7gnHl1/uA/nwu9VzGHvybc7RulEVNeYPcIeFfc7
l3rsafaRfE94/tRVZTPZO+wTVpIVZQ+zp8L1suvOoRFbwXaw/ayGuoZsOdvO
vmXV2Z3sEfY0W8tu6FuKDWdrw71iWdWVZiPYC+wNlo0dc/++k9/IEIvdFAWc
c0l1w+LRfQ/3PysrwnrGo/khzBNdWQO2jH0m/8bxqjleY7aS7WTfsZqsCXuO
fcEOsjqsPlvKPmX72N2JaIxebDFbJDLdOpeh8SgP3oM1Zc+zL+WH9K2rbzO2
lu1hh1k99qtry8RKsdKibDJ6PlazXfLPRX52L1vDdssP6Ftb38LsQTaXrWAX
3dNabCHbzHax8uomiHQ2gI1lp1Ki3+TFW2OGsXeGZ0PdQ+omyOeru6zuAXY1
zK2iApvHerIs6iqyemwV68TOy3OJEuxJ1oVdkOcJY7AZrCu7Ii8oyrO5bC7r
7niT2EJ2lc1jPdjkcJ/ZNbaCzWDr2dusuHy5mM7WsbdYsVAjOrMxbCb7Xd85
rBubyBawK+wetk9+0W8qE+vDOrPfWW5Rkk1nD7Jr8sKiIpvPHmLX5UVEJbaA
NWZfyy84nqFivdlN97mQpA3vxl5jHdWdyxg90+HZnsSas0PyhMjCBrN0dlie
Fn7fbAhrwY7IM4tsbGh4YfrfFTZGW9Zd+iqbqa4LG8tmsQusG8vISrBq7BnW
ncVZSVadPRvOxfFeYHvZEVY/XL/ryMfSWWe2Xt1Vlpc1Z53YOnaF5WHNwjzM
XmLXWX7WgnVhG9gNVoC1DM8p28iaGedgeKbC9bFBbBbrqm4cm83+YIvZIDaf
rWZJ+djwDLM+bCQ7pm58eOZYPzaanWCPs3qsOxvCDrARiWgevc9z9q18v3gs
vONYN3WD1X3HnmDNWX82hp1kU1lbFhYwk9lPbBprx4azKexnNom1YoPD+46d
ZcMT0TzfPhnN52FeX8WeZW+r+1hdVflk0ZoNYRPZD+qmsDZsKJvEfmQjw5zF
erCh7CAbxRqwnmwYO8RGhzma9QrvJ3aYjWGN2MPh/cGOsCVsNFvG1rNc8qfE
YLaArWGZ5c+IkWwJe4ndHq5BjGJLw3uL5ZQvC3NReIex19gd8qfFELYwzOMs
i3y+6M1msGdZBvlS8QRbzV5lBeQLRB82ky0Jy0D5ONGU9WWj2HHX8STryEax
6ew3Np11YqPZDHaeLWL92Gy2jGWSLxR92Sy2lMXlK8U89mpYM7ByiejdEN4R
S8L8FH7radFaL3c8WoOFtdg3rIm6b+1fMUfYjfUzbgovqa5TeCezf7AEK8U6
s97srZRoXVeCdWQdwrtL/psxEqymvGkYX10qL826sD7sbfaowQqy+qw1+yv7
QPxTZA1rGW0Hwzs6rKfs11PXSt0r2j8W/xI5tFfRdsT2U/kn4jb7d7GjYW2g
b0771cL16vsX7TvFDnG79mrajtlulW8R2exXYods00QZ+1317avvO9ozs3Ls
Qdafvcs2iw9FFm0VtB2wTYqy9h9Q10/dJu0/uy835JVFA7aI/ZIa+//EfBdr
ZHcxO8duyquIhmwh+5H9Gd7FoiabxX5gl+RlRA02k/3ELsvLiVpsNvtIbBPZ
nVNlYx22Pa3urJoCob+6sSnRt8v3GaP1YFgXbkuL1gIp8ei7IHwf7GUn2H/t
3yaK6jtC3+PsgDwe+rMBbKJ730LfgWwcO50SrZv+kzH6NgrfSJsc7xQ7E9YU
4d2Px6i7N6wp5X9miL6/+voTV3tnmBN5L/Ymy8iKhvmK9WRvsDb6npBf1jc3
G8n+NMZt6hrz9mwta6vupPyqujxsFOvBMqurwOuylawdOyW/ri4vG83uZz+F
96IoxCaw+9iP8mRYS7AnWHv2gzxV3MHGs6Zsv/ya44V/f3/Wkh0N71SRnQ1j
GVxbEefSjvVgr7MO6n4O79nw7mcTWWt2XH7J8XKxx1kvllXfSrw+W82GJaJ1
fbtktKYPa/sLTiDJ6qhLV7ec/c7SWG3WnC1jF1l21pC1ZWvY0ET03dE2GX03
hO+HP9RlYw3UtVH3HBuSiL5d2ySj75Xw3TI4EX27tk5G37fhO3dgInpuW7DP
5NvFoET0jLZKRt+84dv3kjFysEbGaGeM51mfRPTsNUlG80eYR/onot9782Q0
V4Q547y+qayWvs30Xcr6JaJnvlkyek7C89I3Ec0/TZPRvBDmh96sfDhnfR/S
9302IBHNP+nJaO4Jc1C6/9uL7Ct1R9U1UPM/8e7uYg==
          "]]}],
       Lighting->Automatic]}, 
     {RGBColor[0, 0, 1], EdgeForm[None], 
      StyleBox[GraphicsGroup3DBox[{Polygon3DBox[CompressedData["
1:eJxFmXXcVsUWhT/4Xs58M7YY2N0CBmA3BgoGYKKA2AV2N4gtKUoo0kg3AtLd
3aWEgqgoNiDcZ9117u/+MeyH4bwv5z1nz5611xzToFHNhqWLiora8Ecxcc9U
VDSiUFT0eSgq6pQVFaVSRUXv8vcPGP/y7/256EN4FzwQfg/eAfeGP4J3w4Ph
9+GdcF/4Y7gM3zMe/gzeBx4Gd4D3hofAbeAMngi3govh0XBLuDQ8Cm4Ol4KH
w83gIngoPBI+HV5Z7Hs/DV4BD4KPgxfCo+Dy8Cr4K/hUeDk8GD4eXgQPgU+A
F8Ot4QI8Fv4c3hceAXeC94fHwF3gA+AJcGe4LDwObg/vBQ+C28F7wgPgtvAe
cD94Pnw5vA1eAF8B/wYvg6+F/4EHlBQVHaTreQ+fMH8IPJX5T+FD4Wlw+TK8
E/gu5k6Gv4Rvg2cwLoS3cE0F5gfAdZmrCA+E68FnwIPg+vBAxrHwAq6fCFeC
N8Dj4bPgdfDXcAV4dX4Pyo0+8CbiGs0zvmW+JrE0cRPjDjgSNzPqwIm4glEd
3sFnp8MXwD/AE+Cz4fXwNPh8eDO8HL4O3g7PhC+Cf4S7Ffx8psBd4QPhSXDP
/PlMh8vyG9+CK+nf4bfhKnrP8CfwVQXf/y/5byjF/FPEY5V38NPwccpH+Bn4
eOUp/Dx8EnwK3A6+VjkOPwefqByBm8BnK4/gZ+ET4AC/AJ+sHITbw9cpf+HP
4BrwYfAH8IXwEfBH8MXw4fCH8EXKO7gpXFm/FX4fvkDPA34HPkf5Ar8Hn68c
h9vAV2p9wB3g6lof8MdwVfgYuBV8uXIBbg1fkf/GXvDt8H5wY/gs5Tj8KlwB
vgweDDdQ/sKj4EfgavBI+GHlOzwEvkf5Dg+F74X/ZjwMH0L8Ur8fnsG766Xf
DM+EK3F9d/hm5voyjoLnMN9bzwieBfeBj4Rnw3tz/WtwReUU3A2urVyD+8B3
Kn/hl+DT4Ai/CJ+q9Qq/ApfXeoVfhk+Hz4S7wDXhb6iPM+HXiGcx3xWupZyF
e8N14PPy53YHvJLrItyZtVyT+UnwU8zfBE+En4SrwMPh+5Xj8Fj4MfhieBzc
EO6h9wEv5Td215qHl8Bf6P3B8+D+WtvwWtUQ3Tf8Tb4uVPeWwXPhG+HdKvp8
/5vwGcwNZZwDb2T+F/gJ+GjiwcHvSO9qK+Nx+Cjiz4xG8JHEqXrf8F98djJ8
NfwHPE75oTUGj4UvhbfCY+BL4J/heXoWcBFxGONc+Dvmh+s5wt/ndVs1YVNe
H1Qn/4anwNfAf8Jz4BvgXfAk+Cr4d3g2fD38b7HftdbFecz9xGgIH0Fcw6gH
701cz7gPLktcx7gX3p+4gXE/fABxSuS5aO1Rp2fCJ8LN4VHwP3leT4RLtCaZ
fxfup/uDNxIf4HsOJC5gvrLqEfPfwbWUN/BKuCr8Bfwj1z3G9YcTv2M8CB9E
/J7xEHwwcSnjdjgUvI+o9pYQVzHugvckLmHcBmfEhYyb4WLiIsYtcIG4mHEr
XEZ5zrgb3rfgeq4cKEfcwngUPoy4mlEX3ou4llEf3oe4mfirck+1LLj+TCbe
wm9aCjdV/qj2610zfirlz2xUfS/luryBUb+MNcbtZXztOsa3jLv4+wzii3p3
fO9aeDVxlfKFsZJRj2uWE+sSt+bz2/mu6/j7bPgl3TOfGZ1/9pf8/y1hXMo1
E4iPq97AneAbtD7gr+AH4AvhMfCjymV4PNxI+QuPgB/M64Bq4EPwSXBP+FZ4
X7il/h/4aLgzfKNqmN45fH3BNVz7SzV4H7gFfAlcDm4LXwPXhhfDTQp+Xrr/
1flz1fNdwbiaa6YRn9OagKfCz8JXwlPgZ7Q+4Hnwq6oN8AL4db3r/Lnpub4a
/Mz17G9lLIPf1vqDp8PPK7/yZ/5OwZ9bn78L6Uhphl7Ffs9637NKeY/Qd77A
v1eH58Av55/dkr+vTXlOlOT3sjX/3m3571yR59rm/Ds35rw2z60f8pzZnOej
5mvwf80lvqI1Cc+HX9N64TceDL9PvIP5oLwt9v3rdygPf6SOXwk3YG1uyVxn
7oG7Z9a0jflsj8xatwncM7OGfAvuklkHvg53zawP34C7ZdaNb8K9M+vJt+Gh
mfe1ZnCvzPqzKTws8z7YHO6bWf+8G6wXpYveg4dk3h8/gvtk1qvvwCMza+OW
yn34RPhj+OvMGrg1PD7zfqF9Y3pmHdiO+fmZ67Dq8YLM+k39wsLMmrMjPCqz
rm4Fj8isLVvAs+DK8GfKo8x6r7320syaswM8MbOe/wQenFkDfAgPyqwNPoCv
YjTXfIlr8KfKce3vyRpINfnK4PXyEXx18FprBtcIvr4FfH3wOmoJVwneB9+D
LwneI7T+VNd7wLcoT4LXozRR1WQdqZo/MLPmlC6+mGve1X0y/wPzteAezG3L
rIF7wv/ADeAv4UWZNe0XcKl8n1Wt/TVzDVctX5dZA3fl31fCVeEu8PrMWrob
vDmz9u4Of5t5f9Q+uSJzf9GZ+eWZ+45O8HHB+3hT7nNyZm3flrkJmXuoNvCR
wfpnUPAa0npT/T07WIuOJR4drJcGE48N1oRDiIcH66uBxEOD9ZX2xQOCdXI/
YmVGM3g8cf9gndxXmipYA48hlgvWzAOIBwVr7/7EqozP4RnEa4M12CxipWDN
PI54QbC+nUS8KFjzTyGeH6xvJxLPC9a9E4iX5u9X7/2yYH0+lVg9WH/OIVYL
1oEzidcFa8vZxMuDdfU04hXBen46cVLm3vNT+PhgXTqUeEqwlh5OrBmsS+cR
bwrWkHNVf4I180JiLa1zeD6xTrB+XkRsoHULLyHeHay9FxNTcC/Ti3h7sD5f
QNw7uK/pTawfvDdpj9o3uMfpQzyR8To8jPhQsEZdqmevda56S6wQ3Gt8TTwz
uAcZTTwjXzvSWeWDe65RxFODe6KviKcF92UjiKcH9zIjiTcGa2atr4eDdfIy
4hPBenu5cjZ4v9C+oX3/TuI3aKVmjNHSNOTzycw/qfoJHxWs8ZrAuzLrnyfg
fzPrnMfh7Zm1UEN4d2Yd9SS8M7MuagTvgGvDj8F/ZNaZD2uN838+Ah9K3C9Y
173KfFHw+tVa/jOz3n6E+b8ya91H4cOSe+On4KWZtfpturdo3+E6eFxeW1SH
5+U1WbV3buZeoDbXjMnsD1wPj4XLwTVKvH9JC9SRB5C5B7mW+eHwfnB1uKP0
h/JNvUPu+aiOtSj4mpHMb4v2X6qV+BlfzPxPzJfW84efZn6vYM38Mrwms4av
A6/K3FPcAa+Gq8C3wxsyf09d6d7MfUF96d6Cv3MPaYDMvcPdzP+Uuae4F16b
uS+4E/45s/6/D96auQe5H/4lr4GqnzFYw7/E/Df5/qXaOItRA97JbwnBWvcF
rtkDvgd+Ed4nWPO/AmfB+vZ5uDhYVz8DF4I18LNwmeA+4jnp/Mw9Tj34wGT/
4i74kGQf5AH498y9yUPwb5nv50H4mODe6i14Seae7lbdT7IXozxvlK9frYWG
wZqzK/NPBuvSbnCt5J5TPcULzE/W2odfDNZ+feCXgjVh3xL3qv/TazfDHeFW
JfajlEe1k/Wuvv+/ay/8X4+/HKwz+3HtU8E9bPcS9zSL4MbStMHr5Q3mj0vu
k7QvHBHc4zTWugjuL96Ez4Hf0P3AFfN9RLVFfZX22XP57LPBWv1LrnkmWIf3
hJ8O7p17wGck+y/qxQ4M7ptehxfzbCvCt8CvBOvY/vBjwTq/C3xPsM/WAb4X
7ge3h+8L9tY+K/Fv0L2dQiwb3KO9xnxI9izU903N3KffBM/O3L/Xgu8P9uU+
h+cwfxJcE56SeW3eWOLeUfe5ptjPWs9cfc0DwT5eR665MdlbUc9YN9gPbAc/
Ag+DO8GPBvsMnUvcd2r+PtWaZJ9FfeidwZrnU7h2cD/SGq6X12ftF+pNlUtP
K6eD+5q2XHNLcK/0MXxrcF/TBm4cXVNUQ27ms0uU2/y9QrJ3pj3i2+geQHlb
Otnjky5dE93D6F2sj+5V9E7XRvceyvl50f6m/t/vo/si5fmq6D5Hv311dP+j
374xus9RzmyI7gGUM+uiewPl7eboflXrYm60l6rnMAL+s+D3+0l0HdG6Hgv/
W/Be8xX8R8F7wXD494JryEj4r4Jzb2e0Jy4NPzvaw5UWXRHdf+qdfg1vL3i9
jIF3FrxGRsM7Cl4j4+BdBdeKhdFekt7d/GifV8//02gfRPX242jfRPW5KNnL
llbfHe1lqy8YHO0BqR62ifZ3VG8/ivZltO98EO0ZKVc/jPZulM9/RXv66kF2
Rfvm0v+to70h7QUto70h7XfNo/0grcEl0X211tfi6F5aObwouvdWji2P7re1
XpZFe2Rag0ujvTOt02HwbwXvRy2ivSfVz77Re7b23FbRPpH2o6HwtoL3iCHw
rwXX//Hw7oJ18oRov0y6YkZ0366e4tjkdyqNekWy3yqteF6yVyvfo2ay3yft
dGLye5RmvinZM5W2uTDZz5XmvDjZ85WGvCjZF5a2PD/Zy5aOPSo5r6SZT0jO
B2n145NzRtq7SrJvK317Q7IPK011dbLvLD15bbJPKj15TbLXKa14fbK3K+1X
LdnrlBatkeylSnOek+x3S0tfkuxZS5Ofm+y/S3tflew7S99emex9S99enuxB
Sz9fluw7S8NfmuxHS2MfkfxepFc7ResD7ZtnJnu40pxToz0R9VyTo70V9XGT
on0T7R3Tor0V9Yyzor0Y9YCVkr1s9Qvbo89v1C/PiT5f0d43PdoDUi/5frSv
qhp+drJfrD7on+jzHvWqJyXXAfVBxyTXCvUsRyfXBPU+Jyev2f/2Ask5Jr19
avI5hPqCI5NzWJp8R/SZmXyAv6PPk9QLH56cq9L5lZO9b/VTZyX71+qhmkSf
IUn7VU/2qdUjHJx8/qT+9Mtof1Nat0e07ymt+0v02Z58jN+iz+TkP3SI9hDl
gQyI9lKlfwZG+8LSP4Oi/WLppf7RPqb0Upbs16vfLEk+f5K38EO0ryT9sFfy
2Z78hLLJZ0Xqf/tF+4/SnAcln6Wp5y2TfB6gPmvv5DM/9dTlks+Q1Hfvm3ym
pf73s2jfU75NcfLZg3reL6K9VGnIt6L1sXR4t2h/Uxq+c7SvKp3WK9rPVR/x
ebR/Ko3aPdo/lc7/NfrMUv7PAcnnc+rZO0Z7stKu+yWfgalPPzT5LE3+wJZo
T02apFTyWZf8ma7RnrV6kELyeYk8k5+jz2vlI70TfWagviAln3fKY2kb7ZVL
l7aLPg+Q9m4f7cVLb5dPPrtSXxaTz1Pl1eyRfFYqD+e96PMG6ZMfo8+D5Wv9
FH0GLF/rz+gzYHlTpyWfq6kH3BStA6Q/u0T7yNLAf0Sfv8qnejv6nEO9TNPo
cw71LL9HnxPLHzs9+XxOvWTPaO9efdz+yWeZ8kn6RHvl6ukqJp/hqW/dGn2e
Lb+ud7S3rt7wPx/JK20=
          "]], Polygon3DBox[CompressedData["
1:eJxFmmW4JcXVhe/hVN869+LuMri7uzsEBnd3JzghBA/u7gzOMLgPLsPgPgwW
CB6CRYFA+N43q5/n+9EztWpX1+mu3rX32qvukB33G7rvOH19fTvzT+H/U3p9
fcd2+voWAjw90Nd3TO3rGw88otvX9zV4JfBp4Gmbvr7lBvv6/kvfq9iG0Hd/
f19fh743wLOCHwKfzHzH0F6Q+Z5i7Mrcfzp4Ou5fnrGfM2YD8MvYL8F+AuP3
A88Ifgw8DmPeZL7Z6BvJ2D9w/7i0h9P3V+zPMu4H2mvR9yH2Y7GPT/t2+r7B
fgp4CvBT4H+DT2b8Fvz2f3jXqxl/HL+3D/bp6X8E+zngi8FrgV90PPdPDn6C
+/8F7uN5Xqc9C30Pcv8fsU9G+zH6/on9V67XaM9M3wPYj2e+fWnPwHyPYrue
vl+Z5gzwd+DbwFNjvxB8PPgfXI9w/yT03dyfOZ17UvAt4Ou4/sv9pzP+W2wn
Mv/+2GYCP+584NHgw8FfgSfleX/k/rXp+4h77+OaifaV2E/APoLxz4IPA/8F
XBj/DuPn8Z0ZuyLvdyrtaVizZbGdz/irwRsw/hXGXwC+Brwh+FXwcPAz4EPA
X4AX5J4laP+RvvmZ60babzP/XK4Z85/E+ANpD6H/CcZfS98vvN9pJd/vM/Bv
sL8Evhj8KXh98Ivgi8A3cf8T4APAn4K7/N5Y5p+bvscZeyP2x2nvj/0T7P/h
egH79PTdjf0Y7Hvpz9hHYrsVPAp8KPhL8C3gp8EHgz8fiA/oC37z4fob9r31
Z+wPY7sUPAK8Dfgtv0/NtxzJPX8Hb9DL+r8CPgW8YS97xz10Kvgr5twE/Dr3
XwZeD/tU4FHYTwKv34u/PAv+I3hT8ALgP4HPAk/C+/+d9ir0vcNcU/H7U3L9
wHyzYJuA6yvsy/ob2L/m2pT2G9gv5/6Jsf8N+8r0jcU2Efh78Ergt8Hjg/8C
Xgb8Gng88JfgpX0HcA/8EXghnxH8DddmtN9k/iuY/379AvtSrgG2cRn/CXhR
8PP9+Q1/6zHGncP4H/l/Lq452+c/mvfdHfuU4Af8/oyfGHw2+DjwUOxzgN9i
ztPAG/fia/rcGeBB5viY9iL0Pce9G2Gfk/YY+k7HPoD9z7QXpm809k+41qP9
AvNfiP0PjN8DPBX4wYE8k892eCdrbQz0e15F34kDiTnGHmPIrdgu5/7baW/n
PsB2Nvgi8JrgF8CXgG8CbwF+E3xRybf2mxsrLsZ+I+3N6X8D+3XgR8D7gD8C
f8GYDV1b8KXgG43J4LPAfzP+MP5R8L7gP4OP55kndC90E49uwP4YeD/sHxuP
sU8Evhf79+CTamKRMcpY9RPX87Sno+8ufusi7r+B9mbc/zq2a8D3gXcDvw8e
Br4fvDv4A/DV4HvBu4LfA/eznu8x33zGbOZrwO+C5wU/Cf6RMc+BpwXfCf4Z
/CJ4BvA94GuZ7wHaezDfn7BdBr4NvC14DPgHrtGMn4a+Oxh/BfY7aG+PfSy2
K8F3gncAvwM+kPd9EbwO8e9D8P7gh8Brgzfk2c5k/DnglRj/nPGBObcDfwC+
diB7xGd/sGTvuOd8t4dK9qJzbt3kG/pbc3MdTLtL37yD2VPG4gdK9prPbP67
uORd5mD8b8Edxs89mD1krry7ZG8ZA12rm0pi463cMy7trekbpybG++1uLon9
7glz910le8U1N1beUvIt9OF+8AUlvm0MbMDnl8RGc1QBn1eSu8yB+ss1JblR
HzE/X1riO+ZQY+mwktzq/jFeXl3CLeQQ7p1rS7iFHMB8fl0JN9AH5CeXlPjG
UrzT8eBJWI8lBpNDu+BzS/x1SezHgSfGvvhg4stD9E9N/zQ18WQc7OeUxGtt
05TkCMfok/ra8BJfNV4ZKx4viZVzMeYg15b55wF/xv0HleSQw7FtwXUt7YWx
r4V9S/B14EXAa4M3Bw8DLwReE7wB+FLw3ODVwEPBl4PnBa+h/zH/B93kgDd5
lkOxP2k+xj4U+8nYX+4m5zyD/T2u1d1bPNO5A+EAD3YTQ+UGR5pHzSetzz+N
7RPa73Nt2SQGfk3f8p3Exvn4vcNo92NbgN9bG3w+eBbwyuDtwbeAlwavC94D
fDd4ZfBvwDcwRx/4zJL4Mi/2Q8EN9vmxzwM+BFzA8w0mJsu97iyJ1eYYudYd
JbnnXebYpSSm7MW9C3MdRXs87l8E+yLg34PHBy8KXhB8JHgQvBB4IfDvwOOC
Fwa/Zo4tiWlbY1uU62jaE2BfDPsO4OHgZcDrgXcH32U8AK8/GI4xAfiyEu5h
jDLeXl4Su9Zi/HngmRm/EuNPJ56cBV7BuI99BvpmKfGpCRh7Bvazaa9I32js
y9B3Ingy7l9qMDnw/m58WF+W675L+2NjHO0ZGTNrSYyZiHv/3p9Y8C59V3Pv
9+B1wGPBUzH2Z/Au3g++Eftk9P3UzZg/9yffyBVexT6FXKA/3OM18JTgpfmN
E8CT8ttLDqZvHGxDOxm7IfbLaM+DfXVsM3HNVvLNJ8F2Lu97Je316XuJ359u
MFxRzjiea4f9Ktq/oe9l4ztz7gD+EHy9+bAkV5uz+xg/PffPXBIzB8E/MX5n
38VvbL4Gb6//g68DvwVewXxXwq9m5v45Snx+Cu7/J/Zt3R/0DcN+Gs9zMngp
8CjwEMbPXuLTkzH+H4zfhvZ79F2DvUffAeDvwHeBf8G+q3sLfNNA1rRTktNd
621Yp225xoJ/714fCD86ArxATQ1kLTSKvguMDeA1wE+DzwP/CbymsQB8PvgZ
Y2LJMy9f4wM/d8N59A3X02/1EWOm4VnW9JuAh/AMK4LX4doZ2z30bYVtHa4L
aM+KfRXzEfOtUcJx1qvhpHK9J0u46ir6NHh6xq9gPYl9N/Cn2G8eiA8O0N6y
E9/8Tp+mPYa+q7DXmvrnW/Cd1i819dxfwbfJJ2rqyW/Ad1if9Yc/fga+BdzU
1Gdfg2+3fqjh81+BRwykZpLrji6ppfQhfelz8PCB5FBzw19KcqtrNHGJD7p2
y2I/ifbkvN/Sg9kzcu/nSvbS28atknfy3b7l2pz2W/RdORAOLld9ooSbmxPk
JnIUc8WL2JegfU8J39WH/P0dO/Et33nCEp92LXzn2v6ea9Ghbyv3In3TDmbN
+0uewW/hnuiW1CTuFd+5134P10IfbUo4vr57tzVIyZ4aMLZyvUV7kyb14P36
dMk3mBTb37hnXdrv0Dc1v39j+zwDbfwxhps7V20S22+qebeJW3+8h75JS2LU
+NjuNUaV7KEJwUdwvUl74yb1mzn4DfBGTXLzfVyTl/jcxDUxrpTURMY+44fP
4jO5VsPknLz6qSV6yNR+15Ia2VrZ/Psa7Q2a1KOHgF81PjWpPw8Gv2I8a8Kv
96mpN1dvwo/VXNRe5ChyFX14/JIYo2/vXVNfr9aEL6upqK2o2SyO7RfwS+zf
GcH39idGGCs2b6IHHAV+G7xZk3r/d+Ax4E2b1LtynpEtHzB/GGs+Mj5ybddk
j0xQwnHdOxvzDbZqwg9OrYl5xr5TzGE1GopayiWuQY3movZySol+s2+N/rBG
k3rAmPVFW08ay+7F/gdjG+Pn4ree7s+73Qqu4Iuxz99JzSAfu6iGX1szyFfV
CL7pJoarHVxQw6fVCOTDl9TwN2tW+YMaw7e0V+xEe7iwhr+riciP1Zu+bOtf
Y4OcQK6xWBOucGnNfrWGlJ+cVfO81ijme7+J9dQVJd/qnBo+o2YkP76+Jt52
2nx6eg0/t+aR355Zwz/VMOQTZ9Twc2sw+bQxwdiwYBM95ryaekBNTv6spvCP
bjigWoOajLVrbaLV3NbyOXOWuevBll8sWsK/Hmrj2WIl/GxkjbazeAn/e6DN
94uU1C/3t3x84RI+fHfLv+YDz+H+bfnU/OA5wfe1/Nw9YD1zV8vf5gXPLt9v
+dk84Nmsh1r+Njd4VvDwtn6SM8mdRrR8Uk4ht7i9fV9zuLn81pZfyonkRjeA
N+qEo8hVrKG/b/UQ8+8tLb+XQ8glbm7rLzmJ3EQN87tWL1HbtCa0NjRnmjvl
dHI7OdxqNRxOLmcNuQZ4cub4Tzcx8eP+aAzylz07/6/jTF1Sk1ibGPPVOtQw
zAUTcv9fwcv5zcFL8V23LOHgcnE1kylbPjR5jeb0aqtXyqXVrNSurJl3qqmZ
rZ3VLHap0SzULqyZd63hZHIzOdjGNRxMLqZGuGmNRqhWqEa4WY3m9UqrF4/q
Tw3yaTc5zNpEzUPt42bjTY3GodahJrJtTU1u/pNjy7Wt2bdv8+FuNT6vFjms
zY+uqc8yY5O1VuMZ0+qPL/cnxrr2EzWJvcZQv82ETWKrMeb9bmKMsUfN7dlW
P1C/NMapF0/VJPap16hNW6Nbq8up5D5TNuFaanijWj3nkf5ovjeDBzvRd9RH
R7f6hrW7nMnaY/YmXEqfca1naOJL6mljW71WrUCN6+1W/1RfO7GN59bU1tb6
oN9ipia+qcb2Uat3WcuagwfbfGdulvOqLS7YCRc+G/xhq++N6Y+m9EA3MU2t
Sc1H7UeNapsazvkZ9iU74aJytIlafiR3G2iyd93D1mJqwENafq62IaeVm/aa
cF05ytTtfjAfq3mrfcuhZwPPZR1dUjNbO6upqa35jdavOVPwbEHOOEtNn886
R5OxasBqwXLAad3b+jjtdZvoawfp4+D1muhn+9Xo7Ws20Zscoxanxua9av5q
/3LQITU5UF+es0lu9MzBswc56Iw1nHO8khpBLqqmrLb8vzOKGs6gNqemLZeQ
U6htq4HLNeQcauFqAHKRo7k+6ySHf+i3VwPopCZ8tyYHD2/9z9zsmcKd3Wg0
njXICdTCzdFyBTmEZwvPdcIt5BCeHbgGcgs5iVqemp9cRU6j9qfmJ9c5uybW
GHPUd9T4PatRw1H7lyN6diAnkjvKCdQK1fTkCupl6hLqEx/UfAO1TDVLv42c
bES7/+RqfhO1wAc7+Vb6lFypr4mvrcX/e5Zoemp7ckS1fjmW3NEa6fNWr7Z2
Op++2Ts5k1J/OrdGL/NMSP3qcvBinWja6m/Wa0cw3/Pt+m9A32/BT4H3NNeA
jwW/Dj6sJqYYm24oiTWv1cQ6Y57c//2ad//Q5zHecd1Ke+sSPUgNSG3m4RJt
aIdecpE5zFy2fS/cxhxlrvI8zPgz0PrDdr1wJTmQXEh+90w3mtvt2LbtZX45
ldxqTI2v6XPqHTv3Um/+qxu9f9de6lHP6KzXduml/vx3N/XNjuDVOuEkcpOd
euEm/+zmPEJOKbf8wPxgPqnRW7Yq0Qterslt5jj1sadq9KdVSvSGp2vq0VVL
9JEnanKxOVn9zzVz7ZxTbe3RmvPJZUv0oidr9JmVS/TEx8Fngpcv0X8eq6lf
lyvRk5Zr+dAUfPdlwC+Brzc3ltTD64IvNFZhX3UwNbP2RZvU0m/U1NI7leiB
r9foZTuW6IXOuXrJHP6Wmp7a34gSre8t+kaC9yrRo9Soj2j3q/6tJnhMSY1i
fHizxvfdA+pzl9XU556RqP+6Pw5v97f7Z8tecrUx3di+Xy+1kjWgteD+vdSC
1pDWkgf0Uktac1p77ttLLWmNZa0l5zCX3F7CRfbBvnEnNae15969aB/yYfWc
zXsZb84yd/2+l9rNmtLacrNecpU5ylzlGm9Sssau/f9yPu17S7iAPntAGz/l
E+v2UvuYM82de/Ry3vjfbvQdc6qx4L6SXOsa79XGD7VANc0D2/ir1rl2L3vL
PWaud433bOORfGwL7It3woHkQnv2ct75azfnBwf2Uqtbc1t7796LNvNLN/qR
PqKv6CNqyXIq3/+2Eq61dS/Pa01lbSXnkCteX8JFDu2lllMjUCvYqpf1MeYZ
++SPe7TxVz52SC+1qDWgteDBveQqa1Rr1cN60RrM8eb6g3rRF81p5jZ9eMeW
v6mFyyGMR4+WfK+9evl7AP8YQf3tyF60BGt8a/2jeqntrdmt3X/XS+1vzW/t
f3gv3EJ9QC3kCPBOnWgSahPGjK1aPqz2+Ey7H1cr0WderNHjNyrRr/0bh3Va
PuHfPhijjd1Dm8Ruz8TlG9a31v/qAWu1fENu+EjN30ssU6Iny5Hl1vM14c6n
1XA9OZ/nOXJmufb8Tbj0VTVc3jNbz4t8Rp/VmKa2ZEwzthnzlmn5zxYtX5Zr
qKmtV3JmoNbm31ysW6K5+rcYxkhjpTFOrdYYt3Jbr3iWYk0lP1Nf9HzEmLlS
W6/Ind+pyV3GFGOLHN/aYIEm3F9N37NDNW+1fs8YPWtUE/dvIa6rqXXUlNXD
rq3Rlv2bBfU294B7QZ/wbM096F50j6i9mmPMNeYUz5r1GX3HmKGWaw4xl5iT
POs2hhhLrLHV59xD7iX3uNqsNZfr/XxJLTaM51m1kzP1SVq97sdW/1aPvLJG
z/NM3PM9ay5rhZEltZgx39ivT6mNXlGjHagheJ5nDjQXmiPV/syR5kr/XkM9
8JoaPd0zefW/q2tqUfO55036qL7qmZJnL2NruIYx39hv/pyykxxuLn+4RqtS
s/K8wz3t3l6ySe0lH1e/kXPLvc2B5kJ92LMUfVhfdg7PSt5u94Mxz9hnjW+t
bw3vWZgx1di6YpPaTY1ArUANwbOj0TW+qU/qm8/W+KZ7zr33fE0tZ02n3qzm
oPagJuFZkTnf3G+9KN/fs82fqzThWi/UrM3QkvMVNQm1CTUJz1rVNNQ21Cw8
axpVs9fd0+7t5/xmnewh99L/cnwJR/AsyTV0LdW7rF+sUeW6SzSpXdUw1DLk
nHJPa2a56vJNamk5hFxCDuHZkjW2tcNyTWpvayi59OJNais1ErUSNZSZa9bE
tbGms7bzHX1X18yzJWtia4UVmtTKx9XsPTm+XF9NRW1FTWWGGk1GbUbNZaYa
jUWtxfpsuhpNwLPqZZtoBWpyanNqOLNi+z8/aeM5
          "]], Polygon3DBox[CompressedData["
1:eJwt2HW0VOUaB+ARzjkzHilFQJBuFRClvBIGpZLSKqCSKmUAooKgpEFZWJTk
pQ1CSZVQSaUUBb0GLsW6GKwrdZ93bf/4rfW9z3n3nj0ze3/fN6dcj0HtBuZJ
pVJ7JFs6ZlKpdVmp1OG8qdQRmXxuKjWN1fbHjryTfMJGpVOpJ40X6znluDk5
qVQLfTPY2+wdGavvKVbUsfX4VbKVLdObPieVupXfJiv0LJJ2xg/oGSxH9U1g
aVZVfYm8z6awSqyZurlsZ7NYY9ZL3Vs+Z33ZIeOTcX0ym93IprDV6jUymj3A
fmC5cp4sZW3YUuNdenbLE+wZ7/c1tkl9oWt/x3t4jD0Vx7DTPoO5bCer4Fqa
8Bf0tVDvkoqsKZvGWqp3SHnWmD3PblJvl3LsevYcu1H9oZRkDdkk1li9TUqw
+uxpdp36A7mYNWAT2fXq9+R8diUbw/6lflcKsMvZKFZH/b5cwGqxsexq9UdS
ijVik1kT9UbJx6qzR1kt9evyt3qdz+jiuFZZL7n6LuPD9V2hXiVn1e/qq2Rc
WTZJfn01+Eh9tdVvyEn1en2ljEvLm3KKbWBljMvKW3KabWTl4rOUDXKe81Xj
I5zvSvVKORPfm74K8T3IOsnRV4U/pK+GeotcyOqw8ayBerMUZrXZOFZfPdG9
UZq1ZjNZM/Y0u4jdwF5kjdLJfV8sO7lH416tn5vcf1OzkmcjnpHjrmkSK6Ov
DZ/l2KaOfYZVZV3YQtaaTWVVWGe2gLVik1lZ1pbNZs3TyfNROTt5TuN5beJ1
t/IirK56gr6G6oXymfpv19GSHXfvzovvnR1jDdk3bAn7na1yrQWNC8ky+ZOt
YYXjc5Ol8kc8W+z8uJ9kgXzCfne+Js73o/MtYv9lb+k7N+4T+bf8h+WR9vr+
p28xO65eqS9/3LMyN54H9qPzNdD3tb757GN2nDVmP7C1LNv7rcyHserqdySL
VWIPsmrqtyUvq8iGssvUL8T1qD9yvpLsPeebyF5mK1h+9iZ7MnpjTsqbzGUx
pz3Bno97nOWwpWwaWxTzFCvF3mcz43pinmLV2V42i61lX7AabB97LZ5h9g2r
zQ6xOfG8sm9ZHfY5mx3PNfua1WKfsQnsuXg+WDZbwsbGPROfKTuHLWTPxefK
NrOibB17ns2LuZoVY+vZs2wOe48VYWvZePZsPKssiy1mk9mr8f2ygmwle5q9
xJaxfOwNNom9wt5gBdhbbAqbHvcaK8RWsXHxPLC1LC9bxGbEd8cOsWrsE/YS
W8J2sjJsC3uRLWY7WGm2mR1iN/vO74/3zIbFPSpXsHZsLrtFvVeuZO3ZvFir
1PukFuvA5rPb4hmSm1i/mAPZferRMU+oX/e6Z60L873ubnapvhb8VX03q1fL
Oax8rHnsEvUaycMqsCHsUvUeuYy1ZNNZu7jnpRprxWaw9upP5XrWM75jdk98
FzF/qve5lkpsu2uZHvMn288qsx3slZh72V5WkX3EXo75PdZ7VoF9yJazv2KN
91wWMS4qK+REzGusmPFFclCucy094l5w7N3q/XJ1rPlsCbtTfUDqs66xjrIe
6ifNYYXYtWwqq8u6se3qn1zLzzLNaz3BCuq7hk/RV++fdSDWg7GZZN6vav67
3/h742Jyl76z3sdgdkx9sfRjeRwzhP2kLin9WV42lP2sLiUDWFY62TP8qC4h
xeMcuck8FvPZI5lk3irF7jX+zriI9HHs6ZxkXoz58dFMMoeWzU3mz5hHR2aS
z7ZcbjLPxnw7IpPMq2XYQ8a/xTFyr/Ol/f1B9ou6tAxk2elkHzYzK9m7xB7m
tM9qKp8da6i6sL63XctN+qaxbewitoINY7/G68kgluO4lmyWeo++smy1vlZs
PjvAqrCNrDVbwA6yqmwDyxdrsjycSeb9kt5HV+Ntxif03aDvy5xkz7UsK9lz
xt4znZvM+TH3D88ka1BpNsj4W+MLpbdjTzn2HnZEXUC6sz9ZP/aluqDczv5i
A9jX6gukJzvJ+rOv1IXkDnaC3c0Oq/NLN/YHu4t9oc4nXdnvOcke8/OsZN8Y
+8firu/x2A8YL/ceznj25+kbwyaxN1nKsQvYfY49yopKX3aGDWTfqAtLL/Y3
68X2q7OlE/uZ9WT71FmxxrNjrAfbq84rHdhPrDc7oM6RzuwX1ocdVKelC/uV
3cn2qFPSln2fkzxvO7KSvXPsoYt4b3ew3eysuo2+o/puZ7vYGdaafce6s53s
NGvFvmVd2Cb2G7uWHWSd2Ub2K7uGHWCd2Ab2C2vE9rNlrLPnfHzcW2x4zPWs
Ixsb8xh7mM1nrdgItos9EOsYa8mGx9rA7o/1jt3AhrEP2MBY21hz9mA8D2wA
W866sAnsUzYinfwWqpOd/M6I3xstfC7PsuqsW6xx+jrqe5HVZX1iPWNdYz/E
WrNH49lkg2OvwdqyUexjNjSd7KFjL/14JtkLV8pN9sGxHx6dSfbClXOTfXDs
h8dkkr1wFbbQuI3zjYzn1fmGpJM9b+x9x2WSPfgl+pYad9I3Lp5hfY+kk99b
mezkd1r8XqupbzHrwMbEGqLvoXTyW609G80el/b6XmL1WF/1an3dYv/BarDu
8TywDrE/Ypez29kK1om1ZcvVX/rOL2dbc5J1JdaXUZlkbSnvNdoZrzT+Tl9d
fbv0dWCr2ffsKrab3cxWsK9YTbaN3cI2sz9YU3Y4J/mtuz4rWU9iXSnoNW5j
W9lf6ub6jui7lW1hf7Jm7AvWnq1iR1k9tpOVcL3F5bFM8puoovNNN27k/Q5U
b9TX299fY83YULaV9Y/9JbuK3cXWsO6xv2Q12R3sddY5nfzWbZKd/EaO38pt
vcZs1pQNUW/R10/fTHYtu5e9y/rGXoA1ZANiHWA9Yw/GGrD+bD3rxWawa9gg
ton1YeMzyT8IarLHWFV2OJ0cE8d29bcj6v8D3MIbHQ==
          "]]}],
       Lighting->Automatic]}, {}, {}, {}, {}, {}}, {
     {GrayLevel[0], Line3DBox[CompressedData["
1:eJwt0jlPVFEYgOHDMMMywkBCaCUQW0jsIf4AqSihmw4KsNSCUBEoiCUUhFBJ
hFhqQQIVw6bs+4CyhKAg2rC4xQjPSSzePN8kc2/O/e6tzXa1dBaEEHr1Q3G+
0qmyqRAq+Yw17GEDX7KJI2zmG7ZxitPqMOf5gufs508OsagohDFW8x0fMcdR
fuEvbepG35RLhLDFWW5zjjuc5y4XuMdF5vmeH7RvXuIBl/mRK/zEVR5yjUdc
5zFfF4Zwwd860a2+64mzbfAxZ1jHt6ziKyY5GP/vGfv4mc+5yx21myfZygk+
5TAbOcB6dvNh3Kl7ncV9qULXulTGGTMsYznTLGMJH8S9Mh3PwlImWMI7L/Sf
is1/6fbhD1Nx10zG987CuHO6LIz78fX/93APK7tPLQ==
       "]]}, 
     {GrayLevel[0], Line3DBox[CompressedData["
1:eJwl0stOE2EYgOG/tlCI7HHrAuQGCjdQuACQtaa6hpQtp1YosMMrgMQtqUII
wQQJIYSVWs7KQcVwWnBQcAdF4Zm4ePN8i/kzM9/M40xna0cshFDQb8MNz/hN
bypDqOYkH3GBT1hiI7+zmed8yjJf8GEyhBp1mRuYZxNfs4XjbOdbvuQ89/mT
V/qkCx2rOxHCZ/awxF6usI+r7Ocac1xnnht8xQFtmge5xQK/cIhfOcxtjnCH
zypCOOAf7eqXTqJ7eLaPzPIDMyyyjWNMc5Qp5ljPOmXNVczw2m7aeMo095iK
3pX1nGdttHfX/+BldDbarY60HA8hySVWcpEV0TdhIjrPOOf4gO85q5h5hoHT
vDNO8R/f8S+LvOUEy3xuD4ex///DPeIpUb0=
       "]]}, 
     {GrayLevel[0.2], 
      Line3DBox[{1378, 1691, 722, 1377, 2225, 1600, 1379, 2226, 1601, 1380, 
       2227, 1602, 1381, 2228, 1603, 1382, 2229, 1604, 1383, 2230, 2017, 2329,
        1384, 2018, 2330, 1385, 2231, 1605, 1386, 2232, 1606, 1387, 2233, 
       1607, 1388, 2234, 1608, 1389, 2235, 1609, 1390, 2434, 1692, 1610, 
       1693}], Line3DBox[{1392, 2019, 2331, 1391, 737, 1393, 2236, 1611, 1394,
        2237, 1612, 1395, 2238, 1613, 1396, 2239, 1614, 1397, 2240, 2020, 
       2332, 1398, 2021, 2333, 1399, 2022, 2334, 1400, 2241, 1615, 1401, 2242,
        1616, 1402, 2243, 1617, 1403, 2244, 1618, 1404, 2245, 1619, 1405}], 
      Line3DBox[{1407, 2023, 2335, 1406, 2024, 2336, 1408, 753, 1409, 2246, 
       1620, 1410, 2247, 1621, 1411, 2248, 1622, 1412, 2249, 2025, 2337, 1413,
        2026, 2338, 1414, 2027, 2339, 1415, 2028, 2340, 1416, 2250, 1623, 
       1417, 2251, 1624, 1418, 2252, 1625, 1419, 2253, 1626, 1420}], 
      Line3DBox[{1422, 2029, 2341, 1421, 2030, 2342, 1423, 2031, 2343, 1424, 
       769, 1425, 2254, 1627, 1426, 2255, 1628, 1427, 2256, 2032, 2344, 1428, 
       2033, 2345, 1429, 2034, 2346, 1430, 2035, 2347, 1431, 2036, 2348, 1432,
        2257, 1629, 1433, 2258, 1630, 1434, 2259, 1631, 1435}], 
      Line3DBox[{1437, 2037, 2349, 1436, 2038, 2350, 1438, 2039, 2351, 1439, 
       2040, 2352, 1440, 785, 1441, 2260, 1632, 1442, 2261, 2041, 2353, 1443, 
       2042, 2354, 1444, 2043, 2355, 1445, 2044, 2356, 1446, 2045, 2357, 1447,
        2046, 2358, 1448, 2262, 1633, 1449, 2263, 1634, 1450}], 
      Line3DBox[{1452, 2047, 2359, 1451, 2048, 2360, 1453, 2049, 2361, 1454, 
       2050, 2362, 1455, 2051, 2363, 1456, 801, 1457, 2264, 2052, 2364, 1458, 
       2053, 2365, 1459, 2054, 2366, 1460, 2055, 2367, 1461, 2056, 2368, 1462,
        2057, 2369, 1463, 2058, 2370, 1464, 2265, 1635, 1465}], 
      Line3DBox[{1469, 2266, 1636, 1467, 2267, 1637, 1471, 2268, 1638, 1473, 
       2269, 1639, 1475, 2270, 1640, 1477, 2271, 1641, 1479, 2272, 818, 1481, 
       2273, 1642, 1483, 2274, 1643, 1485, 2275, 1644, 1487, 2276, 1645, 1489,
        2277, 1646, 1491, 2278, 1647, 1493, 2279, 1648, 1495}], 
      Line3DBox[{1494, 2384, 2071, 1492, 2383, 2070, 1490, 2382, 2069, 1488, 
       2381, 2068, 1486, 2380, 2067, 1484, 2379, 2066, 1482, 2378, 2065, 1480,
        2377, 817, 1478, 2376, 2064, 1476, 2375, 2063, 1474, 2374, 2062, 1472,
        2373, 2061, 1470, 2372, 2060, 1466, 2371, 2059, 1468}], 
      Line3DBox[{1497, 2280, 1649, 1496, 2281, 1650, 1498, 2282, 1651, 1499, 
       2283, 1652, 1500, 2284, 1653, 1501, 2285, 1654, 1502, 2286, 2072, 2385,
        1503, 834, 1504, 2287, 1655, 1505, 2288, 1656, 1506, 2289, 1657, 1507,
        2290, 1658, 1508, 2291, 1659, 1509, 2292, 1660, 1510}], 
      Line3DBox[{1512, 2073, 2386, 1511, 2293, 1661, 1513, 2294, 1662, 1514, 
       2295, 1663, 1515, 2296, 1664, 1516, 2297, 1665, 1517, 2298, 2074, 2387,
[truncated: 772,449 more chars]
